# Supplementary material for: Conflicting Roles of ZFP36L1 in Regulating the Progression of Muscle Invasive Bladder Cancer
Source: Front Mol Biosci. 2022 Mar 11;9:687786. doi: 10.3389/fmolb.2022.687786 (PMC8962643; doi:10.3389/fmolb.2022.687786)
Supplement: Supplementary file 1 [file Table2.XLSX]

## Sheet: KEGG
Term	es	nes	pval	fdr	geneset_size	matched_size	genes
KEGG_ECM_RECEPTOR_INTERACTION	0.529607	2.1337	0	0	84	83	COL11A1,LAMC2,LAMA3,COL3A1,COL6A3,FN1,COMP,TNC,SPP1,COL4A6,TNXB,COL1A1,COL1A2,COL5A1,COL5A2,COL6A1,LAMA2,LAMB3,COL6A6,COL6A2,ITGA2,ITGA11,THBS1,ITGB6,ITGA5,THBS2,HSPG2,ITGB3,ITGAV,ITGB8,COL5A3,GP9,ITGA6,ITGA4,CD44,ITGA7,LAMB1,ITGA3,LAMA4,GP5,ITGB7,LAMC1,ITGA10,ITGB5,LAMB2,ITGA8,ITGB1,GP1BA,SDC3,ITGB4,SV2B,TNR,LAMA5,CD47,VWF,SDC1,LAMB4,COL4A2,ITGA1,THBS3,COL4A1,CHAD,LAMC3,AGRN,ITGA9,DAG1,THBS4,SDC…
KEGG_B_CELL_RECEPTOR_SIGNALING_PATHWAY	0.536897	2.07425	0	0	75	74	CR2,CD22,CD79A,JUN,PIK3CG,PIK3R1,FOS,CD19,PRKCB,NFAT5,CD79B,INPP5D,BTK,PIK3CD,NFKB1,NFATC1,NFATC2,FCGR2B,SOS2,BLNK,PIK3R5,PPP3CA,PIK3R3,LYN,NFKBIA,VAV3,PIK3AP1,BCL10,MALT1,RAC2,PIK3CA,IFITM1,PPP3CC,VAV1,DAPP1,LILRB3,PPP3CB,CHP2,NRAS,AKT3,NFATC4,CD72,GSK3B,SOS1,IKBKB,MAPK1,NFATC3,IKBKG,MAP2K1,GRB2,CHUK,RASGRP3,AKT1,CD81,PIK3CB,PPP3R1,NFKBIE,RAC1,SYK,PTPN6,RELA,AKT2,KRAS,VAV2,MAPK3,PPP3R2,RAF1,CARD…
KEGG_LEISHMANIA_INFECTION	0.589773	2.29513	0	0	72	70	NOS2,PTGS2,FCGR3B,TGFB3,JUN,C3,FOS,IL10,CR1,FCGR2C,PRKCB,IL12B,JAK1,TLR2,ITGA4,TNF,NCF2,STAT1,NFKB1,FCGR2A,ITGB2,IL1A,IFNGR1,TGFB1,FCGR3A,ITGB1,NCF1,HLA-DMB,NFKBIA,TAB2,HLA-DRA,HLA-DRB1,JAK2,HLA-DQA1,HLA-DQB1,ITGAM,HLA-DPB1,MAPK14,HLA-DPA1,HLA-DOB,TRAF6,MAP3K7,MAPK11,HLA-DMA,HLA-DQA2,TLR4,HLA-DRB5,FCGR1A,MAPK1,HLA-DOA,TGFB2,IRAK4,MAPK13,MAPK12,MYD88,IFNGR2,IL1B,IRAK1,TAB1,PTPN6,RELA,ELK1,NCF4,IFN…
KEGG_HEMATOPOIETIC_CELL_LINEAGE	0.543448	2.15558	0	0	88	84	CR2,FCER2,CD22,MS4A1,IL11,IL1R2,CD1C,IL6,ITGA2,CD1A,CD19,ITGA5,CD1E,CR1,IL7,ITGB3,CSF2,CD38,GP9,CD37,IL7R,ITGA6,ITGA4,TNF,FLT3,CD5,KITLG,CD3G,CD44,CD3E,IL1R1,GYPA,CSF1,ITGA3,MME,CD8A,IL1A,GP5,CSF1R,CD4,GP1BA,CD2,CD7,IL4R,IL9R,CD59,IL2RA,IL6R,CSF3,HLA-DRA,HLA-DRB1,FLT3LG,ITGAM,ITGA1,CD1D,CD3D,CD33,HLA-DRB5,FCGR1A,CD9,CD34,CD55,CSF2RA,CD14,KIT,IL1B,IL11RA,TFRC,IL3RA,CSF3R,IL5RA,CD1B,ANPEP,IL4,EPOR,…
KEGG_SMALL_CELL_LUNG_CANCER	0.503535	2.03137	0	0.00155464	84	84	LAMC2,LAMA3,NOS2,FN1,PTGS2,COL4A6,LAMA2,LAMB3,PIK3CG,PIK3R1,ITGA2,RARB,BIRC3,ITGAV,RXRG,CDK6,ITGA6,PIK3CD,NFKB1,LAMB1,TRAF1,PIAS1,ITGA3,LAMA4,LAMC1,LAMB2,ITGB1,PIK3R5,RB1,TRAF5,PIK3R3,NFKBIA,MYC,PTEN,PIAS3,PIK3CA,LAMA5,BCL2,TRAF3,APAF1,LAMB4,COL4A2,TRAF6,AKT3,CDKN2B,COL4A1,LAMC3,CDKN1B,MAX,IKBKB,IKBKG,CDK4,CHUK,BIRC2,XIAP,AKT1,PIAS2,PIK3CB,PTK2,CCNE2,RELA,RXRB,CASP9,AKT2,E2F2,BCL2L1,TP53,PIAS4,FH…
KEGG_FOCAL_ADHESION	0.441034	1.97915	0	0.0058299	201	199	FLNC,COL11A1,LAMC2,LAMA3,COL3A1,EGFR,MYLK,COL6A3,IGF1,FN1,COMP,TNC,SPP1,COL4A6,TNXB,COL1A1,COL1A2,SHC4,HGF,COL5A1,COL5A2,COL6A1,JUN,LAMA2,PDGFRA,LAMB3,COL6A6,COL6A2,PIK3CG,PIK3R1,ITGA2,ITGA11,THBS1,ITGB6,ITGA5,PDGFC,MYL9,FLNA,CCND2,THBS2,PRKCB,MET,ACTN1,PDGFRB,BIRC3,ITGB3,ITGAV,ITGB8,COL5A3,ITGA6,ITGA4,CAV2,CAPN2,PIK3CD,ILK,ITGA7,ARHGAP5,LAMB1,ROCK1,ITGA3,LAMA4,RAP1B,PPP1R12A,ITGB7,LAMC1,SOS2,ITG…
KEGG_T_CELL_RECEPTOR_SIGNALING_PATHWAY	0.461748	1.92826	0	0.00777321	108	107	JUN,PIK3CG,PIK3R1,ITK,PTPRC,FOS,IL10,CD28,RASGRP1,NFAT5,CSF2,CD40LG,GRAP2,TNF,PIK3CD,CD3G,NFKB1,CD3E,NFATC1,ICOS,CD8A,NCK1,NFATC2,LCK,SOS2,CD4,CD247,LCP2,PIK3R5,PPP3CA,PIK3R3,NFKBIA,VAV3,BCL10,MALT1,ZAP70,PIK3CA,PDCD1,PAK1,PPP3CC,PAK6,VAV1,PPP3CB,CHP2,IL2,CTLA4,PRKCQ,MAPK14,MAP3K7,PAK7,MAPK11,NRAS,MAP3K8,AKT3,MAP3K14,CD3D,NFATC4,DLG1,RHOA,CBL,GSK3B,SOS1,IKBKB,MAPK1,PAK2,NFATC3,TEC,IKBKG,PDPK1,MAP…
KEGG_VIRAL_MYOCARDITIS	0.496727	1.88722	0	0.0116598	73	68	MYH11,MYH15,SGCD,LAMA2,SGCA,CD28,CD40LG,MYH13,ITGAL,MYH3,ITGB2,MYH2,CD86,CAV1,DMD,MYH10,HLA-DMB,HLA-G,MYH4,CD80,SGCB,RAC2,ABL2,CD40,HLA-DRA,HLA-DRB1,HLA-DQA1,EIF4G2,ABL1,HLA-DQB1,ICAM1,EIF4G3,CASP8,CASP3,HLA-DPB1,MYH9,HLA-DPA1,HLA-DOB,HLA-E,MYH7B,ACTB,MYH1,MYH14,HLA-F,HLA-A,MYH8,HLA-DMA,HLA-DQA2,HLA-DRB5,PRF1,EIF4G1,HLA-B,HLA-DOA,CD55,ACTG1,DAG1,RAC1,FYN,HLA-C,CASP9,CXADR,CYCS,CCND1,BID,SGCG,MYH6…
KEGG_CHEMOKINE_SIGNALING_PATHWAY	0.379763	1.70672	0	0.0498781	190	186	ADCY8,CXCR5,CCR6,CXCL6,CCR2,CXCL1,SHC4,CX3CR1,CCR4,CCL19,CXCL13,CXCL12,PIK3CG,PIK3R1,ITK,CCR8,PF4,ADCY2,CCL20,DOCK2,ADCY7,CCL14,PRKCB,CX3CL1,CCL21,STAT3,STAT1,CXCR4,CXCL9,CXCL3,CXCL2,GNG12,PIK3CD,RASGRP2,FOXO3,CXCR2,CCL11,CCL25,CCL4L2,NFKB1,CCL24,CCL22,PLCB2,ROCK1,CCR5,ADCY9,CXCR1,RAP1B,GNB4,CCL5,SOS2,GNAI1,CCL23,NCF1,PIK3R5,GNG2,PIK3R3,LYN,CCL13,NFKBIA,PPBP,CCL2,VAV3,GNB5,SHC1,WAS,ELMO1,RAC2,CXC…

## Sheet: REACTOME
Term	es	nes	pval	fdr	geneset_size	matched_size	genes
REACTOME_SMOOTH_MUSCLE_CONTRACTION	0.69206	2.15781	0	0.0026979	25	24	MYH11,ACTG2,LMOD1,SORBS1,MYLK,ACTA2,CALD1,MYL9,TPM2,TPM1,ITGB5,TLN1,VCL,TPM4,ITGA1,CALM1,CALM3,SORBS3,CALM2,MYL12B,MYL6,TPM3,MYL6B,MYL8P
REACTOME_EXTRACELLULAR_MATRIX_ORGANIZATION	0.528385	2.16322	0	0.00404685	87	83	PRSS1,PRSS2,CMA1,CTSG,MMP13,COL11A1,MMP11,COL14A1,TLL1,COL3A1,COL6A3,COL10A1,COL4A6,COL1A1,COL1A2,COL5A1,COL5A2,MMP2,COL6A1,COL17A1,COL8A1,COL8A2,COL16A1,COL6A2,COL4A5,MMP10,TIMP2,ELANE,MMP7,MMP1,ADAMTS14,TPSAB1,ADAMTS2,PCOLCE,COL5A3,COL12A1,COL7A1,MMP14,COL24A1,MMP9,PLOD2,COL15A1,TLL2,BMP1,CRTAP,MMP8,MMP16,ADAMTS3,COL4A2,PLOD1,SERPINH1,MMP3,COL4A1,FURIN,COL27A1,MMP17,PCOLCE2,COL13A1,COL21A1,MMP2…
REACTOME_INTEGRIN_CELL_SURFACE_INTERACTIONS	0.538455	2.13601	0	0.00404685	79	78	FN1,TNC,SPP1,COL1A1,COL1A2,FBN1,LAMA2,COL4A5,ITGA2,ITGA11,THBS1,ITGB6,ITGA5,RASGRP1,FGG,ICAM3,ITGB3,ITGAV,ITGB8,VCAM1,ITGAL,RASGRP2,JAM2,ITGB2,LAMB1,AMICA1,ITGA3,RAP1B,ITGB7,LAMC1,ITGAX,ITGA10,ITGB5,LAMB2,ITGA8,ITGB1,ITGB4,PECAM1,SHC1,TLN1,LAMA5,RAPGEF4,VWF,RAP1A,ICAM1,ITGAM,COL4A2,ITGA1,COL4A1,RAPGEF3,ICAM2,SOS1,CRK,PTPN1,PDPK1,ITGA9,GRB2,BCAR1,AKT1,CDH1,PTK2,JAM3,SYK,ITGAE,CSK,VTN,F11R,SRC,COL4…
REACTOME_INTERFERON_GAMMA_SIGNALING	0.599372	2.21706	0	0.00539581	63	60	GBP6,CAMK2A,SOCS3,CAMK2D,JAK1,IRF8,VCAM1,IRF4,STAT1,GBP5,CD44,PTAFR,SP100,HLA-K,PIAS1,IFNGR1,CIITA,B2M,GBP4,OAS2,GBP1,HLA-G,IRF6,IRF1,IRF2,IRF9,OAS3,HLA-DRB1,JAK2,HLA-DQA1,ICAM1,PML,PRKCD,HLA-DPB1,HLA-DPA1,HLA-F,PTPN2,HLA-A,IRF7,CAMK2B,HLA-DQA2,HLA-DRB5,FCGR1A,PTPN1,FCGR1B,HLA-B,GBP2,MT2A,IFNGR2,SUMO1,OASL,PTPN6,HLA-C,IFNG,GBP7,SOCS1,OAS1,IRF3,NCAM1,IRF5
REACTOME_TCR_SIGNALING	0.562823	2.06495	0	0.00809371	54	51	PIK3R1,ITK,PTPRC,TRAT1,GRAP2,CD3G,CD3E,FYB,NCK1,LCK,CD4,CD247,LCP2,ENAH,NFKBIA,TAB2,BCL10,PTEN,MALT1,WAS,ZAP70,PIK3CA,PAK1,HLA-DRB1,HLA-DQA1,HLA-DPB1,PRKCQ,TMEM189-UBE2V1,HLA-DPA1,TRAF6,MAP3K7,CD3D,HLA-DQA2,HLA-DRB5,IKBKB,PAK2,IKBKG,EVL,PDPK1,CHUK,PIK3CB,RELA,PLCG1,VASP,CSK,LAT,PAG1,UBE2N,RIPK2,CARD11,PIK3R2
REACTOME_COLLAGEN_FORMATION	0.550006	2.06772	0	0.00971245	58	54	COL11A1,COL14A1,TLL1,COL3A1,COL6A3,COL10A1,COL4A6,COL1A1,COL1A2,COL5A1,COL5A2,COL6A1,COL17A1,COL8A1,COL8A2,COL16A1,COL6A2,COL4A5,ADAMTS14,ADAMTS2,PCOLCE,COL5A3,COL12A1,COL7A1,COL24A1,PLOD2,COL15A1,TLL2,BMP1,CRTAP,ADAMTS3,COL4A2,PLOD1,SERPINH1,COL4A1,COL27A1,PCOLCE2,COL13A1,COL21A1,PLOD3,P4HB,PPIB,COL22A1,COL4A4,COL25A1,COL28A1,COL4A3,COL23A1,COL19A1,COL9A2,COL11A2,COL9A3,COL9A1,COL2A1
REACTOME_COSTIMULATION_BY_THE_CD28_FAMILY	0.539767	2.03593	0	0.011177	63	61	PIK3R1,CD28,BTLA,GRAP2,CD3G,CD3E,ICOS,CD86,LCK,PDCD1LG2,CD4,CD247,PIK3R3,LYN,CD80,PIK3CA,PDCD1,PAK1,PPP2CB,PPP2R5A,HLA-DRB1,HLA-DQA1,VAV1,CD274,PPP2R5E,PPP2R5C,CTLA4,HLA-DPB1,PPP2R5B,HLA-DPA1,MAP3K8,TNFRSF14,AKT3,RICTOR,MAP3K14,CD3D,MTOR,HLA-DQA2,HLA-DRB5,PAK2,PDPK1,YES1,GRB2,CDC42,AKT1,PPP2R5D,TRIB3,RAC1,FYN,PPP2CA,PTPN6,MAPKAP1,CSK,AKT2,PPP2R1A,MLST8,ICOSLG,PPP2R1B,SRC,THEM4,PIK3R2
REACTOME_SIGNALING_BY_ILS	0.476479	2.01468	0	0.0124778	107	106	IL1R2,HGF,IL6,PIK3R1,SOCS3,NOD2,IRAK3,IL7,IL1RAP,IL6ST,CSF2,STAT3,IL7R,JAK1,STAT1,PIK3CD,IL1R1,PELI2,SQSTM1,IL1A,IL2RG,LCK,CASP1,MAP3K3,BLNK,PIK3R3,LYN,IL2RB,TAB2,SHC1,IL2RA,IL6R,PIK3CA,PELI1,JAK3,JAK2,VAV1,PRKACB,STAT5B,STAT5A,IL2,IL18,TMEM189-UBE2V1,CRKL,MAP2K6,TRAF6,MAP3K7,NRAS,MAP3K8,NOD1,CBL,PTK2B,SOS1,IKBKB,CSF2RB,CRK,MAP2K4,MAPK1,TEC,IKBKG,BTRC,IRAK4,IRAK2,YES1,MAP2K1,GRB2,HCK,TAB3,CHUK,TO…
REACTOME_MAPK_TARGETS_NUCLEAR_EVENTS_MEDIATED_BY_MAP_KINASES	0.610211	1.99163	0	0.0158876	30	30	JUN,FOS,DUSP7,MEF2A,RPS6KA3,MEF2C,DUSP3,RPS6KA2,ATF2,DUSP4,DUSP6,PPP2CB,CREB1,RPS6KA1,MAPK10,MAPK7,MAPK14,MAPK11,RPS6KA5,ATF1,MAPKAPK2,MAPK1,PPP2R5D,MAPK9,PPP2CA,ELK1,MAPK8,PPP2R1A,MAPK3,PPP2R1B
REACTOME_GENERATION_OF_SECOND_MESSENGER_MOLECULES	0.634988	1.96689	0	0.0181495	27	26	ITK,GRAP2,CD3G,CD3E,FYB,NCK1,LCK,CD4,CD247,LCP2,ENAH,WAS,ZAP70,PAK1,HLA-DRB1,HLA-DQA1,HLA-DPB1,HLA-DPA1,CD3D,HLA-DQA2,HLA-DRB5,PAK2,EVL,PLCG1,VASP,LAT
REACTOME_ANTIGEN_ACTIVATES_B_CELL_RECEPTOR_LEADING_TO_GENERATION_OF_SECOND_MESSENGERS	0.622788	1.96961	0.00431035	0.0186155	29	29	CD79A,BLK,PIK3R1,CD19,CD79B,ITPR2,BTK,PIK3CD,NCK1,BLNK,LYN,PIK3AP1,SHC1,ITPR3,VAV1,STIM1,CALM1,CBL,SOS1,GRB2,CBLB,CALM3,CALM2,ORAI1,FYN,SYK,PLCG1,SH3KBP1,PLCG2
REACTOME_CHEMOKINE_RECEPTORS_BIND_CHEMOKINES	0.531898	1.91034	0	0.0314755	57	50	CXCR5,CCR6,CXCL6,CCR2,CXCL1,CX3CR1,CCR4,CCL19,CXCL13,CXCL12,CCR8,PF4,CCL20,CX3CL1,CCL21,CXCR4,CXCL9,CXCL3,CXCL2,CXCR2,CCL11,CCL25,CCL22,CCR5,CXCR1,CCL5,PPBP,CCL2,CXCR3,CXCL16,CCR9,CCR1,CCL4,CXCR6,CCL3L3,XCL2,CCL3,CCL16,CXCL10,CCL28,CCL17,CCR10,CXCL11,CXCL5,CCR3,XCL1,XCR1,CCR7,CCL7,CCL27
REACTOME_TOLL_RECEPTOR_CASCADES	0.454107	1.88936	0	0.036733	118	114	CTSK,TLR5,JUN,S100A12,FOS,TLR3,LBP,NOD2,IRAK3,BTK,TLR2,DUSP7,MAP3K1,TLR1,TICAM2,PELI2,TLR8,TLR6,TLR9,CD180,S100B,CTSB,MEF2A,CTSS,UNC93B2,RPS6KA3,MEF2C,DUSP3,RPS6KA2,EEA1,ATF2,LY96,APP,NFKBIA,TAB2,DUSP4,DUSP6,PELI1,PPP2CB,TRAF3,CREB1,RPS6KA1,MAPK10,TLR10,LY86,MAPK7,DNM1,MAPK14,TMEM189-UBE2V1,MAP2K6,TRAF6,MAP3K7,MAPK11,RPS6KA5,NOD1,ATF1,TICAM1,IRF7,MAPKAPK2,TLR4,PIK3R4,IKBKB,MAP2K4,MAPK1,MAP2K3,IKB…
REACTOME_MAP_KINASE_ACTIVATION_IN_TLR_CASCADE	0.521247	1.87073	0	0.0423956	50	49	JUN,FOS,NOD2,DUSP7,MEF2A,RPS6KA3,MEF2C,DUSP3,RPS6KA2,ATF2,TAB2,DUSP4,DUSP6,PPP2CB,CREB1,RPS6KA1,MAPK10,MAPK7,MAPK14,MAP2K6,TRAF6,MAP3K7,MAPK11,RPS6KA5,NOD1,ATF1,MAPKAPK2,MAP2K4,MAPK1,MAP2K3,IKBKG,IRAK2,MAP2K1,TAB3,PPP2R5D,MAPKAPK3,MAPK9,PPP2CA,IRAK1,TAB1,ELK1,MAPK8,MAP2K7,PPP2R1A,MAPK3,RIPK2,PPP2R1B,MAP2K2,CDK1
REACTOME_RORA_ACTIVATES_CIRCADIAN_EXPRESSION	0.603141	1.86396	0.00380228	0.0438859	24	23	PPARGC1A,NR1D1,RORA,ARNTL,PPARA,CLOCK,CREBBP,NCOA3,TBL1XR1,SMARCD3,EP300,NCOA6,NCOR1,TBL1X,SREBF1,MED1,NCOA2,NCOA1,TGS1,HDAC3,NPAS2,RXRA,CPT1A
REACTOME_MYD88_MAL_CASCADE_INITIATED_ON_PLASMA_MEMBRANE	0.465939	1.85594	0	0.0441782	83	81	JUN,S100A12,FOS,NOD2,IRAK3,BTK,TLR2,DUSP7,MAP3K1,TLR1,PELI2,TLR6,S100B,MEF2A,RPS6KA3,MEF2C,DUSP3,RPS6KA2,ATF2,LY96,APP,NFKBIA,TAB2,DUSP4,DUSP6,PELI1,PPP2CB,CREB1,RPS6KA1,MAPK10,MAPK7,MAPK14,TMEM189-UBE2V1,MAP2K6,TRAF6,MAP3K7,MAPK11,RPS6KA5,NOD1,ATF1,MAPKAPK2,TLR4,IKBKB,MAP2K4,MAPK1,MAP2K3,IKBKG,IRAK4,IRAK2,MAP2K1,TAB3,CHUK,MYD88,PPP2R5D,MAPKAPK3,NFKB2,MAPK9,TIRAP,PPP2CA,IRAK1,TAB1,RELA,ELK1,HMGB1…
REACTOME_NUCLEOTIDE_BINDING_DOMAIN_LEUCINE_RICH_REPEAT_CONTAINING_RECEPTOR_NLR_SIGNALING_PATHWAYS	0.500553	1.75771	0.0111732	0.0461024	46	45	TNFAIP3,NOD2,BIRC3,P2RX7,NLRP3,TXNIP,AIM2,CYLD,CASP1,APP,TAB2,BCL2,CASP4,PSTPIP1,NLRP1,CASP8,MAPK14,TMEM189-UBE2V1,MAP2K6,PANX1,TRAF6,MAP3K7,MAPK11,NOD1,IKBKB,IKBKG,NLRC4,IRAK2,TAB3,CHUK,CASP2,MAPK13,MAPK12,BIRC2,IRAK1,TAB1,CASP9,BCL2L1,HSP90AB1,UBE2N,RIPK2,PYCARD,MEFV,TXN,CARD9
REACTOME_SIGNALING_BY_ROBO_RECEPTOR	0.534899	1.74708	0.00406504	0.0467636	30	29	ROBO1,SLIT2,SRGAP3,ROBO2,NCK1,SOS2,GPC1,ENAH,ABL2,PAK1,CAP2,PAK6,ABL1,CLASP1,PAK7,CAP1,SRGAP2,SOS1,PAK2,EVL,CDC42,NCK2,RAC1,SRGAP1,VASP,PFN2,PFN1,ROBO3,PAK4
REACTOME_TRIF_MEDIATED_TLR3_SIGNALING	0.441856	1.75848	0	0.0470907	74	72	JUN,S100A12,FOS,TLR3,NOD2,DUSP7,S100B,MEF2A,ZBP1,RPS6KA3,MEF2C,DUSP3,RPS6KA2,ATF2,APP,NFKBIA,TAB2,DUSP4,DUSP6,PPP2CB,CREB1,RPS6KA1,MAPK10,MAPK7,MAPK14,MAP2K6,TRAF6,MAP3K7,MAPK11,RPS6KA5,NOD1,ATF1,TICAM1,IRF7,MAPKAPK2,RIPK3,IKBKB,MAP2K4,MAPK1,MAP2K3,IKBKG,RIPK1,TBK1,IRAK2,MAP2K1,TAB3,CHUK,PPP2R5D,MAPKAPK3,NFKB2,MAPK9,IKBKE,PPP2CA,IRAK1,TAB1,RELA,ELK1,HMGB1,MAPK8,MAP2K7,PPP2R1A,MAPK3,RIPK2,RPS27A,P…
REACTOME_DEGRADATION_OF_THE_EXTRACELLULAR_MATRIX	0.540363	1.74945	0.0120482	0.0476373	29	29	PRSS1,PRSS2,CMA1,CTSG,MMP13,MMP11,MMP2,MMP10,TIMP2,ELANE,MMP7,MMP1,TPSAB1,MMP14,MMP9,MMP8,MMP16,MMP3,FURIN,MMP17,MMP25,TIMP1,KLKB1,MMP15,PLG,MMP24,KLK2,CTRB2,CTRB1
REACTOME_GPVI_MEDIATED_ACTIVATION_CASCADE	0.542321	1.76014	0.00854701	0.0479721	31	31	COL1A1,COL1A2,PIK3CG,PIK3R1,LCK,PIK3R6,LCP2,PIK3R5,PIK3R3,LYN,VAV3,RAC2,PIK3CA,VAV1,RHOB,AKT3,FCER1G,RHOA,PDPK1,PRKCZ,CDC42,AKT1,PIK3CB,RAC1,FYN,RHOG,SYK,AKT2,LAT,PIK3R2,PLCG2
REACTOME_NFKB_AND_MAP_KINASES_ACTIVATION_MEDIATED_BY_TLR4_SIGNALING_REPERTOIRE	0.461419	1.76554	0	0.048922	72	70	JUN,S100A12,FOS,TLR3,NOD2,DUSP7,TICAM2,S100B,MEF2A,RPS6KA3,MEF2C,DUSP3,RPS6KA2,ATF2,LY96,APP,NFKBIA,TAB2,DUSP4,DUSP6,PPP2CB,CREB1,RPS6KA1,MAPK10,MAPK7,MAPK14,MAP2K6,TRAF6,MAP3K7,MAPK11,RPS6KA5,NOD1,ATF1,TICAM1,MAPKAPK2,TLR4,IKBKB,MAP2K4,MAPK1,MAP2K3,IKBKG,RIPK1,IRAK2,MAP2K1,TAB3,CHUK,CD14,PPP2R5D,MAPKAPK3,NFKB2,MAPK9,PPP2CA,IRAK1,TAB1,RELA,ELK1,HMGB1,MAPK8,MAP2K7,PPP2R1A,MAPK3,RIPK2,RPS27A,PPP2R1…
REACTOME_CIRCADIAN_CLOCK	0.48102	1.76047	0	0.0495196	53	50	PPARGC1A,BHLHE40,HIF1A,NR3C1,NAMPT,SERPINE1,PER1,NR1D1,PER2,RORA,DBP,ARNTL,PPARA,MEF2C,ATF2,CLOCK,CREBBP,NCOA3,CRY2,MEF2D,TBL1XR1,FBXL3,CREB1,ARNTL2,SMARCD3,EP300,NCOA6,NCOR1,TBL1X,SREBF1,MED1,NCOA2,CRY1,BTRC,NCOA1,CUL1,TGS1,SKP1,HDAC3,CSNK1D,BHLHE41,NPAS2,CSNK1E,RPS27A,RXRA,CPT1A,ELOVL3,F7,UBA52,AVP

## Sheet: CGP
Term	es	nes	pval	fdr	geneset_size	matched_size	genes
RICKMAN_HEAD_AND_NECK_CANCER_C	0.631074	2.59779	0	0	113	107	ESRG,KRT1,SPRR2G,S100A7A,LCE3D,CDSN,DSG1,IL1RL1,NEFL,KRTDAP,WFDC12,SERPINA3,DSC1,KRT75,MMP13,KLK7,TCHH,ALOX12B,MLIP,PCDH7,HCG4,SERPINB4,EREG,TNC,PTGS2,SERPINB7,COL4A6,PTHLH,ABCA12,WFDC5,S100A12,RNASE7,SLC2A1,SLCO1B3,LINC00460,ASPRV1,SDR9C7,FLRT3,CALB1,KLK10,AMDHD1,IL36G,RRAD,FAM83A,CDA,SOD2,ZBED2,IL24,AIM2,MMP28,PAQR5,IL12RB2,IL36RN,DNAH17,OLR1,TFPI2,SLC6A14,STEAP1B,TDO2,HIST1H2BC,CWH43,NRG1,IL19…
CHANDRAN_METASTASIS_DN	0.500651	2.30211	0	0	306	289	OGN,KLK11,SPOCK3,BOC,SYNPO2,SCN7A,AHNAK2,PDZRN4,RBFOX3,SORBS1,PCDH7,MYLK,TNS1,PTGS2,KRT15,KRT5,SLC15A2,DUSP1,DPP4,MXRA5,PGM5,CYBRD1,SMOC2,COL8A2,TWIST2,ANTXR2,PODN,FOSB,MRVI1,DACT3,NEXN,PPP1R12B,C2orf40,CRISPLD2,DDR2,TSPAN2,EGR2,FOS,EGR3,ZFP36,MRGPRF,ATF3,FAM107A,ASB2,SERPINB5,IQGAP2,SLIT2,PKP1,MN1,PI15,EPHA3,PDGFC,GLIS2,ALOX15B,ITIH5,EYA4,CTGF,FGL2,PMEPA1,FHOD3,MCC,KLK10,PRRX1,NR4A1,RASL12,PDE4B…
HOLLERN_EMT_BREAST_TUMOR_UP	0.5963	2.51485	0	0	106	102	IL1RL1,FLNC,DCN,FN1,CYSLTR1,CCR2,PDGFRA,MXRA8,TIMP2,DDR2,MRC2,HTRA3,ITGA5,PLAT,ZFPM2,CFH,F13A1,PRRX1,AOX1,TTYH2,HSPG2,GLIPR1,RRAD,NRP2,ANGPTL2,PCOLCE,LRP1,EPB41L2,SCARA3,LPAR1,SNX20,SEC23A,VIM,AXL,TGFBR2,RGS18,CSF1,LAMB1,NFATC1,CFL2,STK17B,JDP2,CSF1R,GNB4,FCGR2B,LOXL1,SNX6,CSGALNACT2,WNK1,MRC1,CALU,FKBP9,MARVELD1,ST8SIA4,WAS,SACS,NR2F1,SPTBN1,EMP3,PHLDB1,GPR34,CLEC4A,FKBP7,CFP,NRP1,PRRX2,NBL1,HLX…
TONKS_TARGETS_OF_RUNX1_RUNX1T1_FUSION_MONOCYTE_DN	0.679793	2.57559	0	0	54	53	CCR6,CLC,CPA3,NR4A2,CD1C,RGS2,CD1A,HDC,PTPN22,PLXNC1,CD1E,HBB,FGL2,ICAM3,ADAMDEC1,GPR171,IRF4,BTG2,ARL4C,LTB,STK17B,S100B,P2RY14,ITGB7,PTGER3,MAP3K2,PDE4A,GNB5,ST8SIA4,ENTPD1,UTRN,GM2A,RNF24,UGCG,HLA-DQB1,CASP8,ROCK2,CYP1B1,IVNS1ABP,CD46,ADAM8,HIP1,GGA2,MDM4,AP3S2,HNRNPH1,SMARCA2,SRPR,KAT2B,SDC2,SLC38A1,CD1B,TMEM206
RUIZ_TNC_TARGETS_UP	0.579496	2.57284	0	0	153	150	ALDH3A1,DDIT4,CLCA2,COL3A1,SPP1,CDH11,FLRT2,ROBO1,SLC16A4,COL1A2,COL5A2,PDGFRA,STON1,CXCL12,COL4A5,KLF9,SEPP1,IQGAP2,ZCCHC24,SLC2A3,ATP2B4,A2M,CLU,PDGFRB,PTPN13,MEIS1,KCTD12,FAM110B,TNFSF10,EDNRA,TRIB2,CHST15,VCAM1,TPP1,SPTSSA,MAFB,LRIG1,TM4SF1,BTG1,PLK2,PHLDA1,ZNF532,IL1R1,KIAA1462,PNRC1,GBE1,OLFML2B,ARID5B,FOXF1,C1RL,SSBP2,CTDSP2,BTN3A2,HBP1,BNIP3L,CTSC,BTN3A3,GSN,BAZ2B,TCF12,IFIH1,RARRES3,CAT,…
SWEET_KRAS_TARGETS_UP	0.645968	2.5992	0	0	84	81	TNS1,BHLHE40,FLRT2,SLC16A4,COL1A1,COL5A1,WISP2,PALLD,JUN,SERPINE2,TGFBI,CALD1,SGK1,TAGLN,ST5,MSC,C1S,ADCY7,SPARC,MYL9,ATP2B4,PMEPA1,TIMP3,HSPG2,NUAK1,GLIPR1,SERPINE1,ITGAV,GADD45B,ADAM19,WIPF1,JAK1,C8orf4,NCF2,COL7A1,GABARAPL1,TPM1,INPP4B,FERMT2,P4HA2,LAMP2,JUNB,DKK3,DFNA5,BMP1,CCL2,IGFBP7,CHST3,HGD,EPHB2,ECE1,NLRP1,DICER1,RSU1,SPOCK1,COL4A2,LBH,MAP3K8,COL4A1,ACVR1B,SNAI1,HSPB1,EVL,NPTX1,TGFB2,MG…
SWEET_LUNG_CANCER_KRAS_DN	0.474079	2.43836	0	0	435	426	SCGB1A1,ATP1A2,CP,SLC10A2,OGN,GSTA3,RPTN,MYH11,MFAP5,OMD,KRT4,ACTC1,ADCY8,ADRB3,MSLN,SCN7A,NPR3,MS4A1,TMEM45A,TSPAN7,PTGIS,SORBS1,COL3A1,DCN,FGF7,FMO1,DPT,BNC1,CDH11,CFHR2,POSTN,ROBO1,TNXB,COL1A1,COL1A2,DUSP1,HEPH,CIDEC,CYP2F1,MFAP4,WISP2,FMO3,FHL1,JUN,TNFRSF19,LAMA2,PDGFRA,C3,NTN1,ANTXR2,MEOX2,ACTA2,CXCL12,COL6A2,G0S2,RGS2,PAPSS2,VPREB3,LOX,SPARCL1,SDPR,KLF9,TAGLN,CALCR,ST5,TCF21,AHNAK,SPARC,ALA…
LINDGREN_BLADDER_CANCER_CLUSTER_2B	0.644463	3.16315	0	0	392	380	ATP1A2,SERPINA3,CTSG,ITM2A,ACTG2,CCDC80,SRPX,HLF,CPXM1,PCDH7,GEM,MYLK,TNS1,COL6A3,ABI3BP,S100A7,TNC,COLEC12,POSTN,LUM,COL1A2,COL5A2,MMP2,PALLD,COL6A1,FHL1,JUN,CYBRD1,PDGFRA,COL16A1,ACTA2,CXCL12,COL6A2,ELN,TIMP2,RGS2,SOCS3,PPP1R12B,CRISPLD2,ITK,DDR2,AEBP1,PAPPA,PCP4,CH25H,IQGAP2,HTRA3,TNFAIP3,DNAJB5,PXDN,C1S,DOCK2,SEMA6D,MAP1A,SPARC,PDE1A,SPRY1,MYL9,CYR61,IL16,NID2,PDZRN3,CELF2,ST6GAL1,MGP,ECM2,CT…
BASSO_CD40_SIGNALING_UP	0.564092	2.32008	0	0	101	99	CR2,ZFP36L1,CXCR5,DDIT4,HTR3A,GPR183,PLXNC1,TNFAIP3,RGS1,IER3,GADD45B,LRRC32,ELL2,NCKAP1L,SLAMF1,TNF,NCF2,IRF4,STAT1,LTA,RAB27A,PIK3CD,CD44,CCL22,SIK1,TRAF1,IFI30,PLEK,ARID5B,LAPTM5,LHFPL2,JUNB,LGALS1,SRGN,MEF2C,LYN,SH2B3,NFKBIA,LITAF,CD74,RAC2,TNFAIP8,TMSB4X,IRF9,BCL2,CD40,CFLAR,TNFSF9,HLA-DQA1,VOPP1,HLA-DQB1,ICAM1,CCL4,STAT5A,HLA-DPB1,TRIP10,MAP3K8,HLA-F,TAP1,NEFM,STK10,CD83,HLA-DMA,CHD1,MAPKAP…
ZHANG_RESPONSE_TO_IKK_INHIBITOR_AND_TNF_UP	0.583458	2.72831	0	0	223	217	SPRR2B,MMP13,PI3,DDIT4,PTX3,KRT6B,NAV3,PLAU,CXCL1,IL1R2,LAMA2,LAMB3,ABCA12,G0S2,MMP10,TNFAIP6,SOCS3,SGK1,SPRR2C,ATF3,INHBA,CCL20,TNFAIP3,SPRR1A,HBEGF,CLIP4,IL36G,MXD1,NFAT5,SAMD4A,BIRC3,SLFN5,ITGB8,TNFSF10,STARD5,IL7R,TLR2,CHST15,C8orf4,SPSB1,TMCC3,TRIM15,TRAF3IP3,CXCL3,BTG2,SOD2,CXCL2,TM4SF1,ABTB2,NCOA7,BTG1,PTAFR,NFKB1,HIVEP1,CLDN1,LIF,SLCO3A1,SQSTM1,GPR132,TNFRSF9,PNRC1,CEBPB,TRAF1,NFKBIZ,RNF1…
WANG_SMARCE1_TARGETS_UP	0.586862	2.7188	0	0	280	272	MFAP5,ITM2A,BOC,CFI,PTX3,WISP1,MYOCD,SRPX,FNDC1,COL3A1,DPYD,DCN,PCDH7,VCAN,MYLK,GJB2,COL6A3,SERPINB4,FN1,SERPINB3,IGFBP5,SERPINB7,PLP1,ROR1,WT1,POSTN,LUM,COL1A1,FAP,COL5A1,NTRK2,CD109,MMP2,HMCN1,CYBRD1,TNFRSF19,COL8A1,ACTA2,SULF1,GHR,TIMP2,ANTXR1,ITGA2,TGFBI,SOCS3,NEXN,CALD1,DPYSL3,PLSCR4,ATXN1,ZNF521,IQGAP2,ALDH1L2,TAGLN,ATP10D,ST5,SULF2,C1S,PLAT,CA12,MYL9,FLRT3,NID2,FBXO32,DIO2,MGP,CTHRC1,HIST1…
TAKEDA_TARGETS_OF_NUP98_HOXA9_FUSION_10D_UP	0.532378	2.37477	0	0	194	183	CHRNA6,CFI,TDRD9,CCR6,FCER2,AFF3,TMEM45A,GEM,FN1,PTGS2,ADCYAP1,PALLD,NR4A2,SERPINE2,TNFAIP6,PLD4,NEXN,THBS1,ZEB1,ASB2,TPSAB1,ZNF521,SAMD9L,TPSB2,CALB1,HBB,C11orf96,BTLA,TIMP3,DDX60,CLECL1,ANGPT1,IGLL1,XAF1,MEIS1,IFI44L,STXBP6,CD38,SAMD9,SLITRK4,STAT1,BEND6,FLT3,EGLN3,NAPSB,TM4SF1,IRX3,NEGR1,INPP4B,EPSTI1,FERMT2,ATP10A,ARHGAP5,GPR18,IDO1,DDX60L,IL31RA,OSBPL6,ITGB7,CLNK,GNAI1,CAV1,IL15,OAS2,GBP1,AR…
RUTELLA_RESPONSE_TO_HGF_DN	0.500384	2.33809	0	0	235	230	SCN11A,DDIT4,VCAN,EREG,FCER1A,CX3CR1,KIAA0226L,NR4A2,S100A12,RGS2,ZFP36,IQGAP2,HBEGF,CELF2,PID1,SLC2A3,ST6GAL1,IRAK3,EGR1,NAMPT,PRKCB,C5AR1,ICAM3,NOTCH2,WNT5B,LPP,GADD45B,ADAM19,CD48,NLRP3,ITGA4,ARHGEF6,PPP1R16B,FCN1,KLF10,FPR1,PTGER2,CXCR4,MAFB,EGLN3,ITGAL,RASGRP2,TUBA4A,NEDD9,BTG1,TREM1,CD52,RUNX3,GAS6,ZNF185,MAP3K6,KIAA0922,FYB,ETS2,AOAH,CD163,GALC,STK17B,TROVE2,CD86,RAB11FIP1,CASP1,PLAC8,IFIT…
RUTELLA_RESPONSE_TO_HGF_VS_CSF2RB_AND_IL4_DN	0.492832	2.33692	0	0	245	239	SCN11A,VCAN,ADAM12,ROBO1,FCER1A,IL1R2,NR4A3,CCL19,FAM129A,RGS2,ZFP36,INHBA,CD1E,CELF2,FILIP1L,ICAM3,IL6ST,JAG1,WNT5B,BIRC3,LPP,GADD45B,CD84,ANXA2P2,ADAM19,SERPINF1,CSRP1,SLAMF1,JAK1,ITGA4,EPB41L2,ARHGEF6,PPP1R16B,IRF4,FAM69A,CXCR4,LDLR,EGLN3,VDR,RASGRP2,BTG1,RUNX3,GAS6,ZNF185,MAP3K6,KIAA0922,ANXA2,IL1R1,CCL22,RAMP1,CD209,TBC1D4,TRAF1,STK17B,TROVE2,CD86,DUSP5,PPP1R12A,RAB11FIP1,PLAC8,GPR137B,RAB3G…
KIM_GLIS2_TARGETS_UP	0.602534	2.42826	0	0	84	84	OGN,SPON1,IGSF10,COL14A1,COL3A1,DCN,DPT,CCR2,POSTN,LUM,COL1A1,COL1A2,CIDEC,FBN1,MFAP4,PDGFRA,C3,CXCL12,TGFBI,SOCS3,SPARCL1,PF4,SPARC,ADAMTS2,OSMR,MGP,CTGF,CFH,CX3CL1,CCL21,SERPINE1,TSC22D1,TLR2,VCAM1,LTBP2,MMP14,PDGFRL,VIM,TGFBR2,NID1,FCGR2A,ANGPTL4,LTB,CCL5,COL15A1,HLA-DMB,IFITM3,HLA-G,COL18A1,IRF1,TNFSF13B,CCL2,CD74,HLA-DRA,HLA-DRB1,CASP4,HLA-DQA1,HLA-DQB1,LILRB3,LAD1,ICAM1,AIF1,EFEMP2,COL4A1,F…
BURTON_ADIPOGENESIS_PEAK_AT_2HR	0.659265	2.39152	0	0	51	50	PTGS2,CXCL1,DUSP1,NR4A2,ADM,IL6,FOSB,TNFAIP6,RGS2,THBS1,FOS,ZFP36,CYR61,IER3,CTGF,DNAJB4,NR4A1,SERPINE1,RHOJ,BTG2,KLF4,ERRFI1,PHLDA1,HK2,ETS2,PPP1R15A,JUNB,BAG3,DNAJB1,SEMA3C,MYC,CEBPD,TNFRSF1B,VEGFA,RHOB,WEE1,MAP2K3,CDR2L,DNAJB6,CAPN1,PIM1,EMD,ID1,FOXC2,LONP1,ID3,ID2,CDR2,SLC20A1,GADD45G
GRUETZMANN_PANCREATIC_CANCER_UP	0.504037	2.42871	0	0	358	352	PSG11,MMP11,CNN1,PTGS1,LAMA3,DPYD,PLN,VCAN,GEM,MYLK,FN1,IGFBP5,PTGS2,PLAU,POSTN,LUM,COL1A1,CTSK,FAP,FBN1,COL5A2,MMP2,CD1C,SPTA1,SULT1C2,SLC2A1,TNFAIP6,ITGA2,CALD1,DPYSL3,PTPRC,ATF3,TNFAIP3,PXDN,DOCK2,PLAT,SPARC,PDE1A,MYL9,NDRG1,CELF2,MGP,THBS2,WNT2,TIMP3,SERPINE1,ADAM9,PDGFRB,BIRC3,ACVR1,TSC22D1,IFI44L,PCOLCE,IRS1,SLPI,FBLN2,NR1D1,PRNP,CAV2,STAT1,CXCR4,SEC23A,SERPINA1,RAB31,NID1,KLF4,MSN,MMP9,GAD…
LIM_MAMMARY_STEM_CELL_UP	0.517977	2.35779	0	0	489	462	MYH11,KRT75,SYNM,ITM2A,FLNC,ACTG2,LEP,CNN1,LMOD1,MYOCD,COL14A1,LAMA3,SRPX,SORBS1,KRT16,HAS2,CPXM1,EGFR,PCDH7,VCAN,GEM,MYLK,TNS1,SORCS1,VIT,ABI3BP,CACNB4,PTGS2,VSNL1,BNC1,FLRT2,POSTN,KRT5,ISM1,MAOB,COL5A1,NTRK2,EFCAB1,COL5A2,PCDHGC3,KCNMB1,MMP2,FHL1,COL17A1,LAMB3,SNAI2,TWIST2,COL16A1,ACTA2,ARHGAP20,SULF1,KANK4,IL6,MSRB3,PODN,MRVI1,ANTXR1,RARB,PRDM1,CALD1,THBS1,C2orf40,DPYSL3,SDPR,AEBP1,EGR2,EGR3,M…
SEKI_INFLAMMATORY_RESPONSE_LPS_UP	0.607525	2.35205	0	0	77	76	EGFR,CXCL6,EREG,CXCL1,GPR68,EGR2,EGR3,TNFAIP3,OSMR,IER3,EGR1,PRRX1,BIRC3,GADD45B,NEURL3,TLR2,VCAM1,C8orf4,STX11,FAS,CXCL3,SOD2,CXCL2,CD44,BTG1,PLK2,LIF,REL,CSF1,NFKBIZ,ZC3H12A,JDP2,SH3PXD2B,GBP4,GBP1,EXOC3L4,NFKBIA,CCL2,FOSL1,CXCL16,CD40,FAM84A,CASP4,TSLP,ICAM1,PLSCR1,SLC4A7,RND1,GCH1,ZMYND15,TNIP1,RSAD2,SLC15A3,ADAMTS7,TNFAIP2,RFX5,GBP2,BIRC2,SLC11A2,NFKBIE,NFKB2,TJP2,MAFF,CCL3,RAB20,CXCL10,NGFR…
SUNG_METASTASIS_STROMA_UP	0.561498	2.33917	0	0	110	106	COL3A1,VCAN,TNC,PTGS2,AKR1C1,COL5A1,COL5A2,FHL1,SNAI2,SPARC,THBS2,TMEM47,TIMP3,HSPG2,PTGFRN,DCBLD2,FBLN2,COL12A1,SPSB1,SVEP1,CPEB2,PLK2,THY1,ETV5,P4HA1,SEC24D,SLC16A1,JUNB,CTDSP2,KCNK1,BNIP3L,PLOD2,RARRES3,STK38L,VMP1,CD59,XYLT1,DUSP6,SOCS5,ALDH3B2,FABP5,PROS1,CNN3,IGIP,CRABP2,TRIO,SNX1,EPS8,PINK1,LARP6,PSD3,PLOD1,MAP3K8,HIST1H2AC,JMY,UACA,NEAT1,PRRC2B,RDH10,GAA,FURIN,SSX2IP,CD46,EDEM1,LMO4,GOLM1…
GROSS_HYPOXIA_VIA_ELK3_DN	0.546643	2.35926	0	0	156	151	CXCL6,LHX9,TNC,PTGS2,BHLHE40,SLC7A11,CXCL1,ADM,C3,IL6,SLC2A1,FOS,ZFP36,ATF3,PFKFB3,ALDH1L2,EHF,CYR61,HBEGF,NDRG1,IFI16,CACNA1H,CTGF,EGR1,TRPS1,JAG1,GJA1,KCTD11,SLPI,THBD,NFIL3,ITGA6,C8orf4,SAMSN1,MAP3K1,CXCL2,TM4SF1,SPRY2,PDLIM4,NEDD9,CD44,CSRNP1,KLF4,ERRFI1,JMJD1C,PLK2,GADD45A,C10orf10,PNRC1,CEBPB,GBE1,PLEK,FGD6,PPP1R15A,SLC39A14,LAMP2,KLF6,SNORA28,ETS1,OAS2,PRKCDBP,SRGN,PDLIM5,CD93,MMP8,NFKBIA,…
BAELDE_DIABETIC_NEPHROPATHY_DN	0.479614	2.30341	0	0	434	426	KLK7,KCND3,COL3A1,VCAN,MYLK,GPNMB,GAS1,COL4A6,WT1,FLRT2,POSTN,DUSP1,NTRK2,PALLD,ADM,MXRA8,PTGDS,SULF1,G0S2,GHR,LOX,CALD1,DPYSL3,NPHS1,CMAHP,ATXN1,IQGAP2,TCF21,C1S,MYL9,CYR61,FLNA,NDRG1,HTRA1,CR1,OSMR,TRIM22,NR3C1,SLC2A3,ECM2,CTGF,AASS,NAMPT,PDE4B,SERPINE1,PHYHIP,BIRC3,C1R,ITGB3,GJA1,ITGAV,TSC22D3,F3,IRS1,GULP1,GRIK2,TRIB2,STAT1,ANXA2P1,CAPN2,LRIG1,CXCL2,GLUL,VIM,FOXC1,AXL,NEDD9,GADD45A,ZNF185,SP1…
SENESE_HDAC2_TARGETS_UP	0.568042	2.43287	0	0	114	109	KISS1,TCN1,MYH16,PLAU,GFPT2,AADAC,ANTXR2,G0S2,INHBA,TGM2,TNFAIP3,CCND2,OSMR,FBXO32,NAMPT,IL6ST,CSF2,ADAMTS6,IL7R,ITGA6,PDLIM4,SSFA2,TGFBR2,LPXN,ELK3,RBPMS2,MMP9,IQGAP1,MEGF10,NFKBIZ,KYNU,IL1A,ZC3H12A,PLEC,SLC16A1,NAB1,MCL1,ITGB1,PTPN12,TTC37,DNAJB14,DPY19L1,GNA13,STYX,UEVLD,RAB8B,EXOC5,ASPH,TNFRSF10B,CDC42SE2,CDC27,TWF1,TPR,DOCK4,MYCT1,SNAP23,LMAN1,SCYL2,GLYR1,RAB5C,HMGA2,CREBL2,CTDSPL2,CDV3,PCGF…
PHONG_TNF_TARGETS_UP	0.726663	2.7999	0	0	63	62	PTX3,LAMC2,GEM,EREG,BHLHE40,PLAU,IL11,CXCL1,DUSP1,JUN,IL6,EGR2,FOS,ZFP36,ATF3,INHBA,CCL20,TNFAIP3,IER3,EGR1,NUAK2,BIRC3,CSF2,ADAMTS9,KLF10,LDLR,CXCL3,CXCL2,EPHA2,CD44,BTG1,PLK2,LIF,REL,DUSP10,ETS2,DUSP5,KLF6,JUNB,ZFP36L2,MCL1,IER5,IRF1,NFKBIA,NKX3-1,CEBPD,TNFRSF10B,ICAM1,CD83,BTG3,CCNL1,TNFAIP2,BIRC2,IFNGR2,NFKB2,IER2,KDM6A,DUSP8,BMP2,SDC4,FJX1,KLRC1
GRAHAM_NORMAL_QUIESCENT_VS_NORMAL_DIVIDING_UP	0.604284	2.32427	0	0	66	65	CXCL6,PTGS2,CXCL1,CCL19,NR4A2,CXCL13,FAM129A,TNFSF4,PTPRC,INHBA,VNN1,GLIPR1,NFAT5,EVI2A,EMP1,TNFSF10,PPFIBP1,TPBG,GUCY1A3,CXCL3,SOD2,TGFB1I1,CXCL2,CYTIP,TM4SF1,SVIL,TFPI,FTH1,KYNU,STAT4,DST,MPZL2,FNBP1,ALDH1A1,OPTN,IL18R1,SPTBN1,HIST2H2BE,MIR22HG,ANKRD12,TSPAN31,HLX,AREG,HIST1H2AC,EBI3,NRIP1,DDX17,NEAT1,RBPMS,MLLT3,H1F0,FXR1,GBP2,CREM,IL1B,MAFF,PMCH,TCF7L2,ALOX5,PCDH9,CXCL10,TRA2A,CXCL11,HIST1H2B…
WAMUNYOKOLI_OVARIAN_CANCER_LMP_DN	0.592506	2.65154	0	0	199	187	FLNC,CCDC80,TMEM45A,PTGS1,DPYD,DCN,GPNMB,BNC2,GAS1,WT1,FLRT2,CTSK,KIAA0226L,COL8A1,SULF1,CALD1,DPYSL3,DDR2,CDON,PLSCR4,SLIT2,C1S,SPRY1,PDGFC,HTRA1,OLFML1,ZFPM2,IFI16,CELF2,HBB,MAF,CLIP4,TIMP3,FBXL7,DCBLD2,GLI3,PRNP,GPRASP1,PKD2,EFEMP1,SOD2,RGL1,CRYBG3,DOK5,FERMT2,ZNF532,NFIA,CFL2,DOCK11,LXN,LAMA4,LIX1L,FER,FZD7,PPM1K,TOB1,CAV1,MNDA,MAGI2-AS3,CSGALNACT2,DSE,TCF4,PRKAR1A,DFNA5,PTPN12,WNT5A,SLC30A4,…
RODWELL_AGING_KIDNEY_NO_BLOOD_UP	0.545229	2.56787	0	0	222	209	GABRP,FCAMR,SPON1,MMP11,COL14A1,KCND3,ISLR,COL3A1,CXCL6,GPNMB,COL6A3,ABI3BP,FN1,C7,TNC,VSNL1,CDH11,LUM,COL1A1,COL1A2,FBN1,HGF,COL5A1,PIGR,TSPAN1,FHL1,C3,ANTXR2,SERPINE2,FIBIN,TIMP2,ANTXR1,SLC40A1,SOCS3,SPARCL1,AEBP1,RBMS3,MMP7,ITGB6,INHBA,TAGLN,PXDN,RGS1,NFIX,C1S,ZCCHC24,TPSB2,PDGFC,OSMR,CTHRC1,ZEB2,A2M,PGM2L1,GPX8,TRIL,NUAK1,C1R,GGTA1P,VCAM1,ADRA2A,KIRREL,TPBG,MOXD1,SERPING1,PTRF,TMPRSS4,CXCL2,A…
LIU_PROSTATE_CANCER_DN	0.579814	2.66283	0	0	481	463	SCGB1A1,ATP1A2,CYP3A7,MYH11,MUC4,PENK,SPON1,FLNC,SCRG1,SYNPO2,ACTG2,LMOD1,AHNAK2,MYOCD,COL14A1,SRPX,SORBS1,HLF,PCDH7,GLIS1,MYLK,TNS1,MIR143HG,DSC3,DPT,PLAU,ADAM33,COL4A6,KRT15,ROBO1,COL1A2,KRT5,PRELP,HEPH,FBN1,COL5A1,CEACAM6,TGFB3,PGM5,PALLD,COL6A1,TMEM100,FHL1,SLC47A1,MASP1,LAMB3,SNAI2,COL16A1,PTGDS,ACTA2,FRMD6,MSRB3,SPEG,ANK2,PODN,MRVI1,PIK3R1,TIMP2,ITGA2,NEXN,CALD1,PPP1R12B,C2orf40,DPYSL3,CRIS…
MORI_LARGE_PRE_BII_LYMPHOCYTE_DN	0.666003	2.44867	0	0	58	57	CXCR5,CD22,MS4A1,CNR2,PTPRC,DOCK2,ADCY7,BIRC3,LPP,CD79B,ITGAV,WIPF1,ALDH2,FAM65B,IRF8,IL10RA,VCAM1,RASA3,BTG1,LTB,GPR65,SERPINB1,IL2RG,PXK,CTSS,PIP4K2A,MCL1,LCP1,MACF1,AIM1,LAT2,IL4R,HLA-DMB,CD74,SAMHD1,CD40,GNS,HLA-DQA1,LY86,UBA7,DTX1,CD83,NEAT1,HLA-DMA,TAPBP,CTSH,GGA2,SOAT1,RGS14,PTPN6,SNAPIN,CAPN1,CAPG,SEMA4D,SIPA1,GMIP,HIP1R
PHONG_TNF_RESPONSE_VIA_P38_PARTIAL	0.553723	2.44007	0	0	160	157	PTX3,HAS2,EGFR,PCDH7,EREG,TNC,PLAU,CXCL1,DUSP1,PTHLH,JUN,ADM,IL6,RGS2,THBS1,INHBA,CCL20,TNFAIP3,FLRT3,IER3,NAMPT,DNAJB4,GLIPR1,SERPINE1,IL6ST,SERPINB2,ITGAV,IRS1,KANK2,STAT3,TRIB2,C8orf4,COL7A1,LDLR,CXCL3,CXCL2,VDR,SSFA2,CD44,CDH19,TPST1,PLK2,HIVEP1,PHLDA1,LIF,TIPARP,REL,RIPK4,SQSTM1,DUSP10,KYNU,LHFP,CYLD,HIVEP2,FGD6,PLAUR,SLC39A14,FZD7,KLF6,LAMC1,JUNB,PMAIP1,TOB1,PLAC8,MCL1,FNDC3B,IL4R,FAM46A,CH…
MORI_PRE_BI_LYMPHOCYTE_DN	0.632903	2.51501	0	0	77	73	CD22,MS4A1,CNR2,BLK,PTPRC,ZFP36,ADCY7,TMEM71,BIRC3,CD79B,IL10RA,BTG2,CYTIP,S1PR1,BTG1,NFKB1,FCRLA,NFKBIZ,FCGR2B,UBLCP1,MCL1,GPCPD1,CD2,AIM1,TRAF5,IL4R,HLA-G,LYN,KLF2,CD74,FBXO11,TANK,ABLIM1,SAMHD1,GNS,TRAF3,FAM3C,ZCCHC6,NBR1,UBE2H,CLK1,LY86,TK2,SAT1,DTX1,CCNDBP1,DIP2B,NEAT1,CD72,PTK2B,LPGAT1,TMEM50B,FAM107B,UBP1,PDE7A,TSNAX,RBM39,AKIRIN1,RALGPS2,JARID2,TIRAP,LSP1,RGS14,PNRC2,RHOQ,CAPN1,TRNT1,CASP…
CHARAFE_BREAST_CANCER_LUMINAL_VS_MESENCHYMAL_DN	0.583634	3.15793	0	0	460	447	FLNC,PRSS12,PTX3,AHNAK2,SRPX,NAV3,DPYD,HAS2,EGFR,MYLK,COL6A3,BNC2,PTGS2,GXYLT2,PLAU,IL11,CDH11,FLRT2,FBN1,COL5A1,RGS4,GFPT2,MMP2,COL6A1,FHL1,ADAMTS12,SNAI2,TWIST2,ANTXR2,ARSJ,ACTA2,SERPINE2,COL6A2,FAT4,IL6,MSRB3,G0S2,BCHE,TIMP2,ANTXR1,TGFBI,RGS2,SOCS3,NEXN,CALD1,SDPR,SGK1,MRC2,PAPPA,RBMS3,ZEB1,DOCK10,F2RL2,INHBA,ATP10D,TNFAIP3,PXDN,SLIT2,C1S,PLAT,ZCCHC24,SPARC,PDGFC,HTRA1,NID2,IFI16,OSMR,NR3C1,EY…
SENESE_HDAC1_TARGETS_UP	0.5126	2.46717	0	0	457	431	SPANXC,KISS1,PI3,PTX3,TCN1,LAMC2,MYH16,SRPX,NAV3,GEM,FN1,PLAU,SLC7A11,AKR1C1,RGS4,PTHLH,AADAC,LAMB3,C3,ANTXR2,RNASE7,G0S2,ITGA2,ABCC9,MMP1,DOCK10,CCL20,TGM2,TNFAIP3,CCND2,IFI16,OSMR,NAMPT,MET,IL1RAPL1,GLIPR1,IL6ST,RASSF8,BIRC3,DCLK1,CSF2,SERPINB2,IGF2BP2,CDK6,GULP1,PRNP,NLRP3,ADAMTS6,IL7R,ITGA6,ITPRIP,DUSP7,PPFIBP1,KIRREL,DGKI,AKR1C2,TMEM156,TPP1,FAS,CXCL3,SOD2,ZBED2,KITLG,GNG12,TM4SF1,PDLIM4,SSF…
CHARAFE_BREAST_CANCER_LUMINAL_VS_BASAL_DN	0.601114	2.88979	0	0	455	437	PNLIPRP3,DSG3,CFI,AKR1B10,PRSS12,PI3,CCDC80,LAMC2,KRT6B,LAMA3,SRPX,KRT16,DPYD,EGFR,EREG,DSC3,KRT6A,PTGS2,PLAU,GAS1,VSNL1,BNC1,CXCL1,KRT15,KRT5,AKR1C1,FAP,CD109,FHL1,CYBRD1,ADM,COL8A1,LAMB3,SNAI2,C3,TWIST2,FRMD6,SERPINE2,MIR31HG,ANTXR1,TGFBI,RGS2,LOX,CALD1,SGK1,RBMS3,SERPINB5,HIF1A,INHBA,ATP10D,TNFAIP3,C1S,PLAT,CRYAB,SOX7,PDGFC,HTRA1,IFI16,OSMR,TRIM22,NR3C1,CLIP4,NAMPT,KLK10,PLA2G4A,GPX8,MET,ACTN1…
SENESE_HDAC1_AND_HDAC2_TARGETS_UP	0.534019	2.42174	0	0	238	226	CES1,KISS1,PI3,PTX3,TCN1,AFF3,LAMC2,MYH16,NAV3,HAS2,EGFR,GEM,COL6A3,EREG,FN1,PLAU,IL11,GFPT2,AADAC,C3,ANTXR2,G0S2,RGS2,PRDM1,MMP1,CCL20,TGM2,TNFAIP3,CCND2,OSMR,NAMPT,FAM19A5,SPIRE1,PRRX1,IL1RAPL1,IL6ST,BIRC3,DCLK1,CSF2,SERPINB2,EPHA4,ADAMTS6,IL7R,ITGA6,SORBS2,CXCL3,ZBED2,SERPINA1,PDLIM4,TGFBR2,MICALCL,LPXN,CPEB4,ELK3,SFRP1,RBPMS2,MMP9,PHLDA1,IQGAP1,ZBTB38,MEGF10,IL24,NFKBIZ,KYNU,LTB,TMOD1,IL1A,ZC…
LINDVALL_IMMORTALIZED_BY_TERT_DN	0.688733	2.71273	0	0	80	78	CCDC80,ISLR,FNDC1,COL3A1,VCAN,FN1,LRRC15,DPT,ADAM12,CXCL1,AKR1C1,CTSK,FAP,ADM,IL6,ELN,ANTXR1,PAPPA,MMP7,CDON,AKAP2,CPXM2,CYR61,FBXO32,CELF2,EGR1,TMEM47,HSPG2,LMCD1,LRRC32,LTBP2,PER3,FMOD,ARL4C,ARL4D,ARHGAP5,MAP1B,LAMA4,SH3PXD2B,LHFPL2,ITGB5,PLOD2,PTK7,SELPLG,SLIT3,SPECC1,TRPV2,NFASC,NNMT,FAM84A,SLC7A1,SAT1,CRIP1,MMP3,SLC43A3,PTGES,AKAP12,LGALS3BP,CRIP2,MDFI,SDR42E1,ENO2,CUL5,CYP20A1,CFB,PDPN,COPA…
PETROVA_PROX1_TARGETS_DN	0.636405	2.45549	0	0	64	62	AHNAK2,SRPX,VCAN,PLAU,FAP,RGS4,IL6,FAM107A,ITGA5,TRIM22,PLA2G4A,NUAK1,SERPINE1,PRNP,LTBP2,ANXA6,MMP14,PDLIM4,AXL,CD44,LPXN,TPM1,SELP,RRAS,APBB2,SRGN,IL32,LY75,CCL2,CD59,RAC2,IGF2BP3,SLC38A6,TANK,EMP3,NNMT,PFKM,CAP2,GLCE,TRAM2,TNFRSF21,SMURF2,NRP1,PRKACB,ARL6IP5,ARHGAP22,PROCR,STAT6,BMP6,ICAM2,RNASE1,GBP2,TCN2,TFEC,MAPKAPK3,NRCAM,LYL1,ARHGDIB,LDHB,MLLT11,KRT7,CDH2
DUTERTRE_ESTRADIOL_RESPONSE_24HR_DN	0.505845	2.51232	0	0	505	491	ABCG2,ZFP36L1,DDIT4,AHNAK2,FN1,L1CAM,DUSP1,FBN1,CEACAM6,TGFB3,PGM5,PALLD,JUN,SNAI2,SESN3,ANKRD50,STON1,FRMD6,FAT4,MSRB3,NBEA,TGFBI,CALD1,CRISPLD2,ITGB6,TAGLN,ATP10D,SLIT2,HERC3,KIAA0513,FBXO32,GATA6,DIO2,CTGF,AASS,EGR1,NAMPT,PMEPA1,PGM2L1,FAM83B,RND3,DDX60,NUAK1,ADAM9,MYADM,WWTR1,SGMS2,NUAK2,SAMD4A,SHISA2,DCLK1,ACVR1,ITGAV,LMCD1,TSC22D3,PHLDB2,KLHL5,ITGB8,CDH3,EPHA4,FAM110B,CSRP1,CDK6,NTN4,GULP1,…
PEDERSEN_METASTASIS_BY_ERBB2_ISOFORM_1	0.648374	2.30734	0	0	46	43	GEM,EREG,MALL,BHLHE40,SLC7A11,KRT81,SHC4,ITGA2,EGR3,HBEGF,CTGF,EGR1,RUNX2,MXD1,EPHA2,ERRFI1,ELK3,PHLDA1,LIF,MAP1B,CAPN8,DUSP5,LPAR6,MAP3K5,PLK3,MPZL2,STRN3,DUSP4,DUSP6,PLEK2,FOSL1,TNFRSF21,AREG,RASD1,NAV2,TRIB1,SPRY4,STAMBPL1,MAFF,RASGEF1A,GOLT1A,REEP1,GAL
TAKEDA_TARGETS_OF_NUP98_HOXA9_FUSION_16D_UP	0.55691	2.4841	0	0	175	166	CES1,CFI,TDRD9,CCR6,FCER2,AFF3,GEM,EREG,FN1,CDH17,PTGS2,CPA3,WT1,CCR2,LUM,PTGFR,PALLD,GAPT,CD1C,CD1A,THBS1,SLC18A2,ASB2,TPSAB1,CD1E,TPSB2,HBB,FGL2,CLEC4D,BTLA,IL6ST,CLECL1,XAF1,MEIS1,IFI44L,ABCD2,CD38,ADAM19,TNFSF10,NCALD,PPP1R16B,IRF4,SLITRK4,PTPRK,STAT1,BEND6,NAPSB,IRX3,IKZF1,NEGR1,EPSTI1,LIF,ITGA7,ATP10A,ABCB4,HOXB2,GPR18,LPAR3,OPN3,IDO1,IL31RA,ITGB7,CLNK,GNAI1,OAS2,IFI44,TMEM200A,PRKAR1A,TIFA…
HINATA_NFKB_TARGETS_KERATINOCYTE_UP	0.585942	2.42061	0	0	91	90	SPRR1B,PTX3,KRT6B,EGFR,CXCL6,FN1,TNC,PLAU,IL6,TNFAIP6,MMP1,ITGB6,CCL20,TNFAIP3,PLAT,RND3,SERPINE1,CSF2,SERPINB2,KRT10,CDH3,IL7R,TNF,CXCL3,MMP14,SOD2,VIM,GABARAPL1,NFKB1,MMP9,GADD45A,PNRC1,TRAF1,IL1A,KRT14,CCL5,IL15,GBP1,WNT5A,IL32,OLR1,IRF1,NFKBIA,CCL2,LITAF,RAC2,CDKN1A,TNFAIP8,CFLAR,IFNAR2,VEGFA,WFDC2,ICAM1,STAT5A,EFNA1,TAP1,CD83,XPC,TNIP1,GPRC5B,MTSS1,CYP27B1,CD9,MAP2K3,TNFAIP2,BCL2A1,ERCC1,BIR…
PASINI_SUZ12_TARGETS_DN	0.500008	2.39302	0	0	315	311	NEFL,CSN3,FLNC,ACTC1,COL11A1,CNN1,WISP1,COL3A1,VCAN,FN1,IGFBP5,COLEC12,BHLHE40,PDLIM3,COL1A1,COL1A2,DUSP1,COL5A1,PALLD,JUN,TNFRSF19,ACTA2,SULF1,COL4A5,GHR,TIMP2,CALD1,THBS1,TSPAN2,DSP,TAGLN,PXDN,AHNAK,CRYAB,FLRT3,CYR61,FLNA,HBEGF,IER3,TMEM47,FILIP1L,ACTN1,RND3,NUAK1,MYADM,CA3,WWTR1,JAG1,NT5E,SAMD4A,RHOBTB3,LPP,ITGAV,PHLDB2,F3,CSRP1,IRS1,CDK6,GLI3,PRNP,WLS,CAV2,SPSB1,TMCC3,PERP,TPM2,EFEMP1,CAPN2,B…
BOQUEST_STEM_CELL_CULTURED_VS_FRESH_UP	0.569515	2.73228	0	0	425	412	CILP,CES1,SERPINA3,OMD,SYNM,AGTR1,ITM2A,FLNC,ACTC1,SCRG1,CFI,ADAMTSL3,NPR3,COL11A1,COL14A1,SRPX,SORBS1,HLF,DCN,EGFR,GEM,GPNMB,FMO1,ABI3BP,IGF1,FN1,COMP,COLEC12,BHLHE40,SLC7A11,ADAM12,HSPA6,CXCL1,CFHR2,PRELP,HSPB7,DUSP1,AKR1C1,SYNC,CTSK,RGS4,NTRK2,MFAP4,FMO3,TMEM100,JUN,GAS7,PTGDS,MITF,SERPINE2,SULF1,ANK2,COL4A5,TNFAIP6,GREM1,BCHE,PIK3R1,RGS2,PAPSS2,LOX,PPP1R12B,TNMD,THBS1,AEBP1,EGR2,TLR3,PAPPA,ZF…
PANGAS_TUMOR_SUPPRESSION_BY_SMAD1_AND_SMAD5_UP	0.544373	2.3956	0	0	134	127	ZFP36L1,GXYLT2,PRUNE2,MMP2,GLI1,MRVI1,TGFBI,EMILIN1,RBMS3,CACNA1C,TGM2,NFIX,CRYAB,NR3C1,CELF2,EYA4,C16orf54,NUAK1,RGMA,DOC2B,WIPF1,CSDC2,FAM110C,AR,CAV2,COL12A1,C8orf4,TMCC3,EHD2,LRIG1,FSTL1,NEDD9,NID1,FBLN5,KLHL6,LRRC4,ARHGEF25,NHSL2,NFATC1,CDK14,TP63,PLXDC1,LAPTM5,IL2RG,FERMT3,CLEC7A,OTUD1,ETS1,PNMAL2,GSN,APBB2,PRKCDBP,LCP1,TCF4,PTPN12,BAG2,MEIS2,ENOX1,LRRK1,LITAF,NAV1,L3MBTL3,TNFAIP8,SORCS2,SN…
BOQUEST_STEM_CELL_UP	0.695044	3.29362	0	0	260	257	ATP1A2,MYOC,OGN,CILP,CES1,SERPINA3,MYH11,MFAP5,OMD,SFRP4,PTX3,TMEM45A,HAS1,COL14A1,GRIA3,SRPX,PTGIS,ISLR,COL3A1,PLN,DCN,EGFR,FGF7,VCAN,GPNMB,COL6A3,FMO1,ABI3BP,IGF1,DPT,LRRC17,C7,TNC,COLEC12,SGCD,PDLIM3,PLP1,GAS1,BHMT2,ROR1,CDH11,FLRT2,ROBO1,LUM,TNXB,COL1A1,COL1A2,PRELP,PTGFR,AKR1C1,MXRA5,CTSK,FAP,FBN1,COL5A1,NTRK2,GFPT2,COL5A2,MFAP4,WISP2,ABCA8,MMP2,COL6A1,CYBRD1,LAMA2,PDGFRA,C3,COL16A1,MXRA8,GA…
BOSCO_EPITHELIAL_DIFFERENTIATION_MODULE	0.632422	2.52174	0	0	69	68	CEACAM7,GABRP,TGM3,MUC21,KRT4,MUC4,IGHM,SPRR1B,CEACAM5,KRT16,RHCG,CEACAM6,DUOX2,SPRR2A,DENND2C,SPRR1A,A2ML1,IGLJ3,KRT78,TMPRSS11A,SERPINB2,IGHD,F3,SCEL,IL36A,MUC1,CLCA4,TMPRSS11E,TRIM16L,TMPRSS4,TM4SF1,KRT13,ECM1,IGHA1,KRT17,MUC16,PPL,SLC6A14,TMPRSS11D,IGKC,TRIM16,LMO7,GPRC5A,PTPN3,RDH10,HSPB8,TACSTD2,KRT3,ELF3,SPRR3,NDRG2,PARD6B,SPINK5,CLDN7,ANXA9,LCN2,TSPAN6,FAM3D,H19,SPNS2,FBXW10,EMP2,KRT18,NC…
WONG_ENDMETRIUM_CANCER_DN	0.630311	2.46105	0	0	82	79	OGN,SYNPO2,SFRP4,ALDH1A2,LMOD1,COL14A1,SRPX,COL3A1,DCN,MIR143HG,TMEM132C,ADAM33,WT1,FLRT2,FBN1,HGF,SCARA5,MASP1,PDGFRA,TWIST2,CXCL12,EMILIN1,CRISPLD2,PAPPA,ZEB1,SLC18A2,GLT8D2,SLC24A3,OSR2,PID1,ECM2,PLEKHH2,F10,EFEMP1,CD248,EHD2,NID1,GAS6,HIC1,RAMP1,MME,P2RY14,KLRC2,PEG3,RUNX1T1,LDB2,XYLT1,ADAMTS5,COX7A1,EDNRB,WNT4,LTBP4,CNRIP1,TSHZ3,FAM65C,TRO,IGFBP6,TRPC1,NDN,RORB,CCBE1,TCEAL7,SIN3B,VGLL3,EFS,A…
WOO_LIVER_CANCER_RECURRENCE_UP	0.566804	2.37563	0	0	105	102	COL11A1,HKDC1,GEM,CXCL6,COL6A3,PLAU,CXCL1,POSTN,COL1A1,COL1A2,GAS7,RGS2,LOX,DPYSL3,SLIT2,RGS1,CRYAB,EPHA3,FLNA,CCND2,MGP,CTGF,ZEB2,NOTCH2,JAG1,FGFR1,TPM2,TPBG,FZD1,PLAGL1,HK2,LAMA4,FGD6,SOX9,PLAUR,TGFB1,MEF2C,SEMA3C,CCL2,SGCB,DUSP4,DDIT3,LAMA5,EXT1,TPM4,BCL2,PFKM,CCNI,CSGALNACT1,DDR1,MARCKS,CRIP1,PFKP,PDGFA,TREM2,UBR5,LAMP3,GPC4,DPYSL2,DAB2,RHOF,ENPP2,FGFR2,TSPAN3,EVL,VEGFB,TGFB2,TACSTD2,ENO2,MAP…
ONDER_CDH1_TARGETS_3_DN	0.726731	2.68871	0	0	59	56	MFAP5,KLK7,KLK11,PI3,NAV3,S100A7,PTGS2,ATP12A,CXCL1,KRT15,IL1R2,CEACAM6,PTHLH,DSC2,MMP10,SPRR2D,EHF,HBEGF,KLK10,ST6GALNAC5,IL36G,CSF2,SERPINB2,SCEL,CXCL3,TMPRSS11E,CXCL2,ARL4C,IVL,KRT13,C10orf10,TP63,SERPINB1,SOX9,SERPINB13,ARHGAP25,DUSP6,CSF3,CWH43,EDN1,MYO5C,ANO1,GPRC5A,P2RY2,CRCT1,IL1B,TGFA,C1orf116,CYB5R2,EPN3,KRT8,LCN2,SPAG1,FST,HS3ST2,VGLL1
ONDER_CDH1_TARGETS_2_UP	0.586372	2.71567	0	0	256	247	SYNM,AGTR1,PTX3,COL3A1,HAS2,DCN,VCAN,COL6A3,FN1,ROR1,ADAM12,CDH11,POSTN,COL1A1,COL1A2,PTGFR,DUSP1,SNED1,FBN1,COL5A1,RGS4,COL5A2,PRUNE2,ABCA8,MMP2,COL6A1,CYBRD1,COL8A1,ENPP1,MITF,ACTA2,COL6A2,FAT4,TNFAIP6,GREM1,LOX,DPYSL3,DDR2,ZEB1,KLF9,DOCK10,ITGBL1,TAGLN,ZCCHC24,SPARC,MYL9,ZFHX4,NID2,PID1,CTGF,DNAJB4,PRRX1,AOX1,SYNE1,SERPINE1,KCNMA1,WNT5B,PRR16,ZBTB16,RHOBTB3,LMCD1,TSC22D3,FGFR1,OLFML3,PCOLCE,GA…
ONDER_CDH1_TARGETS_2_DN	0.537527	2.47671	0	0	464	448	SPRR2B,SERPINA3,MFAP5,KLK7,ITM2A,KLK11,ABCG2,DSG3,PTPRZ1,PI3,SLC5A1,CLCA2,SPRR1B,LAMC2,KRT6B,LAMA3,KRT16,NAV3,PCDH7,EREG,FAT2,DSC3,KRT6A,S100A7,SERPINB3,MALL,PTGS2,SERPINB7,RASSF9,PLAU,ATP12A,VSNL1,KRT81,CXCL1,KRT15,ROBO1,IL1R2,L1CAM,KRT5,AKR1C1,CEACAM6,PTHLH,DSC2,TSPAN1,COL17A1,LAMB3,C3,ABCA12,G0S2,MMP10,ITGA2,FOS,MMP1,DSP,ITGB6,INHBA,CCL20,TNFAIP3,CELSR2,CA12,SPRR1A,EHF,FLRT3,HBEGF,NDRG1,CCND2,…
ONDER_CDH1_TARGETS_1_DN	0.537996	2.39716	0	0	169	166	SPRR2B,MFAP5,KLK7,KLK11,PI3,ZNF365,NAV3,S100A7,PTGS2,ATP12A,CXCL1,KRT15,IL1R2,CEACAM6,PTHLH,DSC2,MMP10,EHF,HBEGF,OSMR,KLK10,ST6GALNAC5,IL36G,GLIPR1,IL6ST,JAG1,CSF2,SERPINB2,DCBLD2,SCEL,IL7R,ADAMTS1,KLF10,CXCL3,TMPRSS11E,CXCL2,ARL4C,PHLDA1,IVL,SP100,KRT13,STARD13,SERPINB8,C10orf10,TP63,SERPINB1,SOX9,SLC16A1,SERPINB13,ARHGAP25,ETS1,TOR1AIP1,DUSP6,CSF3,FOSL1,TMX1,CDC27,UGCG,MIR22HG,CWH43,IFIT5,EDN1,…
ONDER_CDH1_SIGNALING_VIA_CTNNB1	0.631716	2.43247	0	0	83	79	AGTR1,VCAN,COL6A3,CDH11,CXCL1,POSTN,COL1A2,FBN1,PRUNE2,C3,ACTA2,GREM1,DOCK10,TAGLN,TNFAIP3,MYL9,NDRG1,CD82,PRRX1,AOX1,SERPINE1,KCNMA1,BIRC3,LMCD1,TRBC1,LTBP2,CREB3L1,CXCL2,FBLN5,GALNT10,TPM1,FERMT2,MAP1B,SOX9,BGN,ADRB2,SLC46A3,MYO1B,BIN1,IFIH1,MICAL2,SEMA3C,IGFBP7,PPL,PELI1,MLPH,EPHB2,LTBP1,ICAM1,PODXL,SPOCK1,EFNA1,TSPAN13,ARHGAP22,CCNG2,MAGEH1,CD83,ERMP1,STC2,NUPR1,MFAP2,MIOS,KDELR3,SCG5,SYBU,EP…
OISHI_CHOLANGIOMA_STEM_CELL_LIKE_DN	0.499232	2.30338	0	0	278	273	ZFP36L1,PRSS12,DDIT4,HIST1H1D,PTGIS,COL3A1,PIK3C2G,GEM,BNC2,ABI3BP,MALL,CDH17,PTGS2,PDLIM3,GAS1,FAP,FBN1,COL5A1,COL5A2,PALLD,TSPAN1,MXRA8,ACTA2,FAM129A,COL6A2,SGCA,EMILIN1,PAPSS2,RARB,DDR2,AEBP1,ITGB6,TPSAB1,KCNE4,SERPINB5,TAGLN,MSC,TCF21,UNC5C,MYL9,NDRG1,ADAMTS2,ZFPM2,CR1,PDZRN3,GATA6,CTGF,IRAK3,THBS2,ROR2,TMEM47,CD82,HSPG2,FUT2,PHYHIP,SEMA3A,FUT8,NRP2,ANGPTL2,IGF2BP2,EMP1,CLEC2B,LRRC32,LRP1,RIN…
DURAND_STROMA_S_UP	0.50398	2.39822	0	0	297	282	IL1RL1,FGF10,ITM2A,NPR3,CCDC80,PTX3,TSPAN7,GRIA3,SFRP2,COL3A1,IGF1,LHX9,SPP1,COL4A6,ADAM12,RSPO2,POSTN,COL1A1,COL1A2,RGS4,PRUNE2,WISP2,MMP2,SMOC2,PDGFRA,ADAMTS12,SNAI2,CXCL12,FAM129A,COL6A2,FAT4,AKAP6,SPEG,TGFBI,DPYSL3,PAPPA,MRGPRF,SEPP1,AKAP2,NXF3,HTRA3,SULF2,TBX20,MN1,PDE1A,NDRG1,ADAMTS2,NID2,OSMR,SPON2,ST6GAL1,EYA4,ROR2,MAF,PDK4,TMEM47,PDGFRB,NCKAP5,CAPN6,DEPDC7,FUT8,TSC22D3,FAM110B,ADAM19,SER…
ODONNELL_TARGETS_OF_MYC_AND_TFRC_UP	0.572453	2.31683	0	0	83	80	PTGS1,CD69,CX3CR1,SCARA5,JUN,FCRL4,RGS1,TRIM22,SLC2A3,PYHIN1,PDE4B,GLIPR1,TSC22D3,CD37,ALDH2,SORBS2,MR1,TMEM156,TXNIP,ZBED2,CD44,PTAFR,MYO1G,MPEG1,CD27,STK17B,C1RL,KLF6,FAM46C,IGHA1,ZBP1,ZMAT3,LCP2,RARRES3,IL4R,KLK1,RCBTB2,IL13RA1,IDS,UBE2H,HLA-DQA1,HLA-DQB1,DAPK2,SAT1,ITGAM,HLA-DOB,MAP3K8,ABAT,TNFRSF14,UBR5,NEAT1,YPEL5,CD72,YPEL2,IKBKB,LGALS9,GRM7,POLD4,SATB1,ANXA4,LYZ,NRCAM,TP53INP1,ALOX5,AK1,M…
LAIHO_COLORECTAL_CANCER_SERRATED_UP	0.556634	2.31061	0	0	112	108	DPYD,GCNT3,POSTN,CEACAM6,PALLD,HIF1A,PXDN,C1S,SPARC,PDGFC,CTGF,PLA2G4A,DDX60,IL6ST,EMP1,RIN2,PRNP,TM4SF1,SVIL,ELK3,IQGAP1,ANXA2,LAMB1,NXN,TROVE2,CTSB,ATP1B1,CSNK1A1,LAMC1,ANXA5,PAM,LGALS1,B2M,CAV1,BNIP3L,PPIC,CLINT1,SDCBP,GBP1,TCF4,PRKAR1A,LCP2,MACF1,PDLIM5,NPTN,SGCB,OPTN,PELI1,EMP3,SEC24A,BCAP29,HLA-DRB1,NCOA4,PLEKHB2,SNRK,MON2,CAPZA1,ATP2B1,ARPC2,ARL8B,VAPA,PDIA6,SEC62,DPYSL2,IFI27,EPRS,ARPP19,…
SASAI_RESISTANCE_TO_NEOPLASTIC_TRANSFROMATION	0.67834	2.52067	0	0	50	49	IL1RL1,MMP11,COL1A1,FBN1,COL5A2,WISP2,TGFB3,CXCL12,SEPP1,TAGLN,CTGF,PDGFRB,IL6ST,PCOLCE,CSRP1,COL5A3,FBLN2,ADAMTS1,SLC16A7,LTBP2,TGFB1I1,FSTL1,FBLN5,BGN,IFNGR1,ATP1B1,JUNB,LAMB2,GJB3,CAV1,PLOD2,APP,IRF1,AMOTL2,TNFRSF1A,CEBPD,DDR1,CDKN2C,EDN1,VLDLR,ABCB6,SDC2,RGS10,QSOX1,ID3,CACNB3,TNFRSF11B,ST3GAL5,ID4
THUM_SYSTOLIC_HEART_FAILURE_UP	0.52586	2.5741	0	0	423	402	NPPB,CP,OMD,SFRP4,CFI,IGHM,TMEM45A,GRIA3,VCAN,ASPN,DPT,VSNL1,NPY6R,RGS4,CX3CR1,MFAP4,ADM,SERPINE2,CXCL12,HTR2B,PRDM1,THBS1,SDPR,PTPRC,RBMS3,ZEB1,PLSCR4,CMAHP,ITGBL1,TGM2,C1S,DOCK2,PLAT,EPHA3,PDGFC,FCGR2C,FBXO32,ST6GAL1,CTHRC1,NAMPT,PLA2G4A,SPIRE1,GPX8,DNAJB4,F13A1,PRRX1,ADAM9,ETV1,NOTCH2,NT5E,ARHGAP24,EPHA4,GADD45B,DIRAS3,TNFSF10,CLEC2B,CLIC4,PRNP,MR1,IRF8,VCAM1,PPFIBP1,PPP1R16B,LTBP2,SCARA3,AKR1…
WINTER_HYPOXIA_DN	0.667077	2.42232	0	0	52	49	ITM2A,SYNPO2,CD79A,CCL19,KIAA0226L,PTPRC,DOCK2,IL16,CD28,CELF2,SYNE1,EVI2A,ANKRD44,RHOH,CD48,INPP5D,FAM65B,IRF8,ARHGEF6,EVI2B,FBLN5,IKZF1,KLHDC1,ATP8A1,GYPC,ATM,SLC25A20,BCL2,TRAPPC10,FLI1,ARL6IP5,HLA-DOB,GIMAP7,FRZB,SYNRG,GIMAP1,ICAM2,PBXIP1,ENPP2,ARHGAP15,HMHA1,ISCU,RGS5,LMO2,ZSCAN18,PARM1,LRMP,CHPT1,TLR7
RODRIGUES_THYROID_CARCINOMA_DN	0.638694	2.51382	0	0	77	74	BNC2,FN1,CXCL1,ROBO1,COL8A1,THBS1,ATXN1,F2RL2,SLIT2,CREB5,NAMPT,PMEPA1,KCNMA1,PHLDB2,ITGB8,IGF2BP2,DCBLD2,CDK6,THBD,SAMD9,PTPRK,BBX,CD44,ANK3,CLDN1,LIF,DUSP10,RNF213,PLEC,HIVEP2,MYO1D,DMD,RIT1,SRGN,MAP2,IRF1,C5orf56,TAB2,RSF1,S100A2,QKI,ARHGAP35,SYTL2,S100A10,UGCG,PLCB1,DICER1,HIPK2,AREG,UBXN7,ZNF160,ARHGAP29,PPP1R13L,ANKRD28,MORF4L2,ZMYM2,AMIGO2,SHANK2,CDC42EP3,ZNF512B,ZNF207,EFNA5,ZNF638,L3MBTL…
PAPASPYRIDONOS_UNSTABLE_ATEROSCLEROTIC_PLAQUE_DN	0.702876	2.43941	0	0	43	42	MYH11,ACTC1,SYNPO2,LMOD1,PTGIS,EGFR,MYLK,TNS1,PRELP,KCNMB1,FAM129A,FIBIN,PMEPA1,RASL12,GJA1,PKD2,FMOD,SOD3,TPM1,MAP1B,ADCY9,LHFP,PAM,MXRA7,SUSD5,PFKM,NOV,RABGAP1,DSTN,EID1,TPD52L1,PKIG,HSPB1,CRIM1,DSEL,JAM3,CSRP2,GRK5,MAGED2,MYLIP,EMP2,ID4
NAKAYAMA_SOFT_TISSUE_TUMORS_PCA1_UP	0.650754	2.55001	0	0	76	74	DCN,GPNMB,HSPA6,LUM,FAP,WISP2,C3,TNFAIP6,THBS1,ITGBL1,C1S,DOCK2,FCGR2C,THBS2,CFH,F13A1,SERPINE1,IFI44L,TRBC1,NCKAP1L,EFEMP1,GZMK,CXCL9,SERPINA1,CD44,CD52,SLA,BIN2,IFI30,CD163,KYNU,MME,ECM1,CSF1R,LILRB1,FCGR2B,CCL5,CTSC,MRC1,IL4R,VSIG4,CCL13,LY96,CCL2,SRPX2,SLAMF8,NNMT,HLA-DRA,HLA-DQB1,ITGAM,APOL1,SIGLEC1,MS4A4A,HLA-DPA1,AIF1,FHL2,C1QB,PDE4DIP,C1QA,SLC15A3,ISG20,IGLV1-44,ARHGAP15,PLTP,CD14,CFB,LYZ…
TOMLINS_PROSTATE_CANCER_DN	0.722058	2.50717	0	0	40	40	CNN1,MYLK,C7,GAS1,FHL1,PPP1R12B,PCP4,ST5,ATP2B4,CLU,MEIS1,TPM2,SEC23A,PTRF,TGFB1I1,SVIL,MYOF,ZNF516,DAAM2,LAMA4,CYLD,SCRN1,GSN,SPG20,DST,ITGB4,SMTN,MEIS2,VCL,LPIN1,SGCE,CALM1,AKAP12,BTG3,RBPMS,HMGN4,TACC1,LGALS3,GATM,PMP22
WIEDERSCHAIN_TARGETS_OF_BMI1_AND_PCGF2	0.633979	2.39285	0	0	57	56	KRT75,CCDC80,COL5A1,PTHLH,JUN,ADM,CRISPLD2,PAPPA,MMP7,INHBA,PLAT,TIMP3,NTM,ITGB8,ADAM19,CDK6,IL7R,ITGA4,AXL,TPM1,GADD45A,CLDN1,MYOF,FAM43A,MAP1B,ITGA3,P4HA2,PLAUR,CAV1,MICA,SDC3,BMP1,MICAL2,TEK,F2RL1,ABLIM3,NAV1,S100A2,LRRC8A,FOSL1,PODXL,EDN1,NET1,NAV2,RHOD,MICB,MICALL1,BMP5,BCL7A,SAFB2,LFNG,CCND1,DNMT3B,CPA4,KCNN3,GAL
TAKEDA_TARGETS_OF_NUP98_HOXA9_FUSION_8D_DN	0.50642	2.32918	0	0	205	198	ITM2A,SRPX,CYTL1,P2RY10,GPNMB,COLEC12,GXYLT2,PADI2,CXCL1,IL1R2,BPI,CEACAM6,FOLR3,JUN,S100A12,FAM129A,SLC28A3,ANTXR1,TGFBI,CD1A,TSPAN2,SGK1,MMP1,CD200R1,TRAT1,ATP10D,MS4A2,CD1E,IL10,CREB5,HTRA1,CR1,FCGR2C,PID1,MAF,PDK4,ST6GALNAC5,CLU,C5AR1,ADAM9,KCNMA1,DEFA4,ADAM19,EMP1,SLPI,CLEC5A,RHOH,ALDH2,PRNP,IL7R,SLC16A7,NCF2,TMCC3,FCN1,JAZF1,FPR1,FPR3,CXCL3,MMP14,SERPINA1,CYBB,NPL,FAM198B,HSD11B1,GLUL,PPP1R…
KIM_WT1_TARGETS_12HR_UP	0.52998	2.36708	0	0	162	157	NPPB,DDIT4,MYLK,PLAU,GLI2,IL11,WT1,HSPA6,SYNC,ADM,PDGFRA,SNAI2,GPR183,KLF9,PLAT,CA12,ZCCHC24,MN1,MYL9,HBEGF,HTRA1,ATP2B4,CX3CL1,TIMP3,IL1RAP,SERPINE1,NFAT5,CSPG4,FGFR1,SLC17A7,CSDC2,HEG1,TRIB2,CREB3L1,TM4SF1,MTUS1,TUBA4A,PJA2,FERMT2,MYOF,THY1,CSF1,P4HA1,P4HA2,SOX9,ATP1B1,FZD7,JUNB,ITGB5,KCNK1,DNAJB1,PPP3CA,PIK3R3,FGF1,ST8SIA1,CASK,AQP1,NYNRIN,SMAD3,MED13L,CDC42EP4,TNS3,EPS8,RBFOX2,CALCOCO1,TBC1D2…
KIM_WT1_TARGETS_8HR_UP	0.550208	2.43532	0	0	164	162	ATP1A2,PCDH7,GEM,TNS1,EREG,IL11,WT1,HSPA6,RGS4,GFPT2,PTHLH,JUN,ADM,LAMB3,SNAI2,DNAJB5,CA12,PDGFC,HBEGF,ACTN1,DNAJB4,CX3CL1,SYNE1,TIMP3,IL1RAP,SERPINE1,IL6ST,WWTR1,CSPG4,FGFR1,ADAM19,EMP1,CSDC2,DUSP7,KLF10,CREB3L1,TPBG,TGFB1I1,PIK3CD,TM4SF1,PDLIM4,TUBA4A,BMPR2,DOK5,CSF1,PLEC,SOX9,HIPK1,PLAUR,JUNB,SEL1L,PEG3,DNAJB1,PPP3CA,IL4R,LYN,FGF1,LEPROT,AHCYL1,ZYX,CHST3,MKNK2,SIRPA,PHLDA2,SFN,FOSL1,QKI,SWAP70…
FARMER_BREAST_CANCER_CLUSTER_4	0.861391	2.53918	0	0	19	19	COL3A1,ADAM12,CDH11,COL1A2,CTSK,FAP,FBN1,COL5A1,COL5A2,AEBP1,SPARC,HTRA1,NID2,THBS2,FILIP1L,PCOLCE,SERPINF1,DACT1,SRPX2
KIM_WT1_TARGETS_UP	0.585846	2.71145	0	0	214	209	FLNC,ZFP36L1,SPRR1B,PTX3,ZNF365,PCDH7,GEM,TNS1,EREG,BHLHE40,IL11,WT1,RGS4,GFPT2,PTHLH,PDGFRA,LAMB3,SNAI2,CALD1,THBS1,SGK1,ZEB1,KLF9,INHBA,TNFAIP3,DNAJB5,CYR61,HBEGF,NR3C1,IER3,EGR1,ACTN1,RND3,CX3CL1,NR4A1,TIMP3,IL1RAP,GLIPR1,SERPINE1,WWTR1,CSPG4,F3,CSDC2,SLPI,KLF10,EVI2B,TPBG,LPAR1,HPGDS,EPHA2,TM4SF1,SPRY2,PDLIM4,FOXC1,PLEKHG3,CD44,NFKB1,BMPR2,DOK5,FERMT2,LIF,CSF1,NFATC1,ARID5B,CYP51A1,ARAP2,SOX9…
NAGASHIMA_EGF_SIGNALING_UP	0.67012	2.50134	0	0	58	57	GEM,BHLHE40,DUSP1,NR4A3,NR4A2,JUN,FOSB,EGR2,FOS,EGR3,ZFP36,ATF3,CYR61,HBEGF,IER3,CTGF,EGR1,NR4A1,KLF10,EPHA2,NEDD9,PHLDA1,LIF,TIPARP,SIK1,ETS2,DUSP5,KLF6,JUNB,MCL1,DNAJB1,F2RL1,MYC,BCL10,FOSL1,PLEKHO2,MIR22HG,EDN1,DLX2,AREG,TNFRSF12A,KDM6B,RYBP,HES1,TRIB1,NAB2,KBTBD2,IER2,SPRED2,MAFF,AEN,ARC,EGR4,ID1,ID3,TNFRSF11B,DUSP2
SCHUETZ_BREAST_CANCER_DUCTAL_INVASIVE_UP	0.693572	3.17669	0	0	351	339	CILP,MFAP5,MMP13,SPON1,COL11A1,MMP11,WISP1,AHNAK2,COL14A1,ISLR,COL3A1,DPYD,PLN,DCN,VCAN,GEM,ASPN,GPNMB,COL6A3,COL10A1,FN1,LRRC15,LRRC17,COMP,COLEC12,SGCD,PLAU,GAS1,FCGR3B,CPA3,ROR1,ADAM12,CDH11,POSTN,ROBO1,LUM,COL1A1,COL1A2,MXRA5,CTSK,FAP,FBN1,COL5A1,RGS4,GFPT2,COL5A2,MMP2,PALLD,COL6A1,PDGFRA,COL8A2,SNAI2,COL16A1,MXRA8,SERPINE2,SULF1,COL6A2,HTR2B,TNFAIP6,GREM1,TGFBI,RGS2,LOX,CALD1,TNFSF4,SPARCL1,…
NAGASHIMA_NRG1_SIGNALING_UP	0.539701	2.38975	0	0	176	172	SPRR1B,LAMC2,LAMA3,ZNF365,GEM,LRRC15,BHLHE40,DUSP1,NR4A3,PALLD,NR4A2,JUN,ADM,SNAI2,FOSB,RGS2,SGK1,EGR2,FOS,EGR3,ZFP36,ATF3,PFKFB3,FLRT3,CYR61,HBEGF,GATA6,IER3,ALOXE3,CTGF,EGR1,NR4A1,GADD45B,PER1,NFIL3,KLF10,CXCR4,LDLR,EGLN3,EPHA2,CLCF1,PER2,NEDD9,GADD45A,PHLDA1,FERMT2,LIF,TIPARP,INPP1,REL,SERPINB8,CEBPB,AQP3,DUSP10,SIK1,ETS2,TES,PPP1R15A,PLAUR,DUSP5,KLF6,JUNB,PMAIP1,AVPI1,ARG2,MCL1,DNAJB1,CYP24A1…
BILD_HRAS_ONCOGENIC_SIGNATURE	0.552953	2.5471	0	0	261	248	PNLIPRP3,PI3,PTX3,LRAT,AHNAK2,LAMA3,NAV3,ADAMTS15,EREG,FN1,SERPINB3,MALL,PTGS2,FAM46B,GAS1,IL11,CXCL1,DUSP1,PTHLH,KANK4,G0S2,ITGA2,FOS,ZFP36,SERPINB5,CCL20,ST5,DENND2C,FLRT3,HBEGF,NDRG1,TRIM22,SLC2A3,IER3,SEMA4B,EGR1,NAMPT,MXD1,NT5E,SERPINB2,TSC22D1,EPHA4,FAM83A,FAM110C,PRNP,ITPRIP,RNF152,COL12A1,LRIG3,LDLR,CXCL3,MMP14,ZBED2,CXCL2,EPHA2,PIK3CD,CLCF1,MTUS1,TUBA4A,TPM1,ELK3,MRGPRX3,ZNF608,CDCP1,PHL…
KINSEY_TARGETS_OF_EWSR1_FLII_FUSION_DN	0.488876	2.38013	0	0	329	311	TUBA4B,BOC,CCDC80,PTX3,COL3A1,GEM,GPNMB,FN1,LRRC17,IGFBP5,TNC,COLEC12,PLAU,POSTN,COL1A1,AKR1C1,FBN1,COL5A1,COL5A2,HMCN1,ADM,MXRA8,FRMD6,TIMP2,SLC40A1,PAPSS2,DACT3,LOX,SPARCL1,RBMS3,CDON,SEPP1,TAGLN,SULF2,ZCCHC24,SPARC,OSR2,EPHA3,CYR61,PID1,MGP,IER3,MYOM1,C11orf96,A2M,NUAK1,MXD1,ANGPT1,NT5E,SHISA2,DCLK1,SLFN5,ANGPTL2,IGF2BP2,IGDCC4,CLEC2B,CAMK2D,GULP1,RIN2,CREB3L1,CARD6,AKR1C2,COL7A1,DAPL1,SIPA1L2…
NAKAMURA_ADIPOGENESIS_EARLY_DN	0.676673	2.32675	0	0	38	38	MYH11,ACTG2,ABI3BP,POSTN,RGS4,SERPINE2,IL6,LOX,CALD1,CYR61,THBS2,TMEM47,TIMP3,GLIPR1,SERPINE1,NT5E,ITGAV,VCAM1,EDIL3,TPM1,ITGA3,COL15A1,STK38L,SRPK2,HAPLN1,DAB2,PDE6D,HCK,RAI14,PRSS23,IER2,ZNF133,IGFBP3,EPOR,GDF15,LRP3,TNFRSF11B,COL9A3
NAKAMURA_ADIPOGENESIS_LATE_DN	0.672837	2.32448	0	0	38	37	MYH11,ACTG2,ABI3BP,POSTN,SERPINE2,CXCL12,IL6,LOX,CALD1,CYR61,THBS2,TMEM47,TIMP3,GLIPR1,SERPINE1,NT5E,ITGAV,EDIL3,TPM1,ITGA3,DKK3,COL15A1,SMAD3,SRPK2,HAPLN1,PDE6D,HCK,RAI14,IER2,ZNF133,AIMP1,IGFBP3,EPOR,GDF15,LRP3,SLC7A5,COL9A3
GU_PDEF_TARGETS_UP	0.622797	2.438	0	0	71	71	LAMC2,COL6A3,FN1,SERPINB3,TNC,SERPINB7,COL4A6,CDH11,COL1A1,COL5A1,COL5A2,COL6A1,SNAI2,COL16A1,COL6A2,COL4A5,TGFBI,ZEB1,DOCK10,HIF1A,ITGA5,CTGF,SERPINE1,WIPF1,ITGA6,SERPINA1,PIK3CD,FZD1,VIM,SMAD1,ITGA3,TGFB1,LAMC1,LAMB2,DKK3,TCF4,WNT5A,DOCK1,RAC2,SMAD3,MAP4K4,SDC1,VEGFA,MAPKBP1,DOCK4,COL4A2,COL4A1,MAPKAPK2,SMAD2,PRKCA,LEF1,FZD8,VEGFB,FZD4,SMAD4,PIK3C3,COL13A1,MAPK9,PTK2,PLCG1,SDC2,HDAC1,PLCB4,PLCE…
SCHOEN_NFKB_SIGNALING	0.746858	2.50435	0	0	34	33	SERPINA3,PTX3,FN1,IGFBP5,PTGS2,C3,SULF1,THBS1,CYR61,CTGF,JAG1,NUAK2,BIRC3,CSF2,GADD45B,CXCL2,CSRNP1,KLF4,TPST1,MMP9,TNFRSF9,IL1A,CTSS,NFKBIA,CCL2,BCL6,EDN1,CDKN1B,IL1B,HHEX,PTGER4,IGFBP3,PMP22
SARRIO_EPITHELIAL_MESENCHYMAL_TRANSITION_DN	0.586899	2.60885	0	0	154	147	ROS1,SERPINA3,SPRR1B,KRT16,GEM,DSC3,GAS1,CXCL1,KLRC3,DSC2,CYBRD1,RGS2,CALD1,DSP,ATF3,SEPP1,TNFAIP3,C1S,VNN1,IFI16,FBXO32,EGR1,CCL21,CLU,BIRC3,ZBTB16,TSC22D3,STAT3,NFIL3,RNF145,SCPEP1,CXCL3,SOD2,MAFB,PDZK1IP1,BTG1,NFE2L2,ERRFI1,TFPI,ANK3,ZNF608,KRT13,IL1R1,PNRC1,AQP3,KYNU,MME,TP63,NCK1,KRT14,DLG5,IFNGR1,KLF6,LAMB2,LPAR6,BNIP3L,IFITM2,C1orf74,SDCBP,IFI44,MAP3K5,STOM,DST,IFITM3,NFE2L1,SEMA3C,NFKBIA,…
NEMETH_INFLAMMATORY_RESPONSE_LPS_UP	0.581153	2.33035	0	0	88	88	IL1RL1,PTGS2,SLC2A1,ATF3,IFI16,IER3,CLEC4D,C5AR1,MYADM,MT1A,SLFN12L,SLPI,TNF,STAT1,SOD2,SLFN12,CD44,TPST1,HCLS1,NFKB1,SQSTM1,ETS2,LTB,FCGR2B,TGFB1,SRGN,DEGS1,LCP2,C3AR1,TXNRD1,NFKBIA,RNF11,MYO10,RHOC,CDKN1A,SLC11A1,CEBPD,CFLAR,PIP5K1B,TNFSF9,CASP4,TNFRSF1B,MSR1,ICAM1,ADAR,EIF2AK2,PML,CITED2,SAT1,PRKCD,RGS16,KPNA3,ACSL4,TAP1,STK10,GLRX,GCH1,TOP1,TNIP1,ETF1,FURIN,MAPKAPK2,PNP,DAB2,SAP30,BCL2A1,MAP2…
GRAHAM_CML_QUIESCENT_VS_NORMAL_DIVIDING_UP	0.624399	2.31314	0	0	57	53	DDIT4,PTX3,CXCL6,PTGS2,AKR1C1,CCL19,NR4A2,JUN,CXCL13,TPSAB1,INHBA,CCL20,RGS1,TPSB2,HBB,NFAT5,SERPINB2,GADD45B,CDC42BPA,SOD2,CXCL2,XIST,CCL5,PMAIP1,GBP1,PRKAR2B,INTS6,BCL3,H2BFS,HIST1H2AC,CYP1B1,RRAS2,CLK4,RSRC2,FXR1,CA1,SMC3,TRA2B,IL1B,MAFF,IL1RN,TCF7L2,CXCL10,TUBB2A,CXCL11,CXCL5,HIST1H2BK,ZBTB10,APOE,HIST1H1C,CCL8,RHAG,APOC1
PETROVA_ENDOTHELIUM_LYMPHATIC_VS_BLOOD_DN	0.536712	2.39124	0	0	162	157	ITM2A,LAMC2,AHNAK2,SRPX,VCAN,PLAU,CXCL1,COL1A2,FAP,RGS4,COL6A1,JUN,COL8A1,ACTA2,IL6,TGFBI,MMP1,FAM107A,TAGLN,TGM2,ITGA5,TRIM22,IER3,PLA2G4A,NUAK1,CLU,SERPINE1,MT1A,ITGAV,ALDH2,PRNP,LTBP2,TPM2,EFEMP1,CXCR4,BTG2,ANXA6,MMP14,PDLIM4,AXL,ARL4C,CD44,LPXN,TPM1,GADD45A,MT1X,LOXL2,SELP,BGN,RRAS,ATP1B1,LAMP2,ITGB5,PLOD2,CTSC,APBB2,DFNA5,SRGN,IL32,IL4R,LY75,CCL2,CD59,MECOM,SRPX2,RAC2,CDKN1A,IGF2BP3,SMAD3,SL…
MCLACHLAN_DENTAL_CARIES_UP	0.60117	2.72889	0	0	254	246	SERPINA3,SFRP4,CFI,PI3,IGHM,MS4A1,IGKV4-1,GPNMB,LRRC15,PTGS2,SPP1,PLAU,FCGR3B,SLC7A11,IL11,CCR2,CXCL1,CD79A,ADM,C3,SERPINE2,CXCL13,CXCL12,IL6,G0S2,TNFAIP6,RGS2,SOCS3,PTPRC,POU2AF1,MMP1,INHBA,LBP,TNFAIP3,CA12,FCGR2C,SLC2A3,MGP,IER3,HBB,FGL2,IGLJ3,NAMPT,F13A1,C5AR1,BIRC3,SERPINB2,IGHD,ANGPTL2,ADAMDEC1,EVI2A,CD84,TRBC1,CLEC2B,SLPI,CD37,PAX5,CD48,NFIL3,IL7R,CHST15,IRF8,IL10RA,VCAM1,NCF2,CHL1,FCN1,IRF…
CROMER_TUMORIGENESIS_UP	0.739026	2.8078	0	0	63	61	NTS,COL11A1,MMP11,LAMC2,LAMA3,KRT16,COL3A1,FN1,LRRC15,TNC,SPP1,PLAU,CXCL1,POSTN,LUM,COL1A1,COL1A2,FAP,COL5A2,LAMB3,IL6,G0S2,MMP10,MMP1,TNFAIP3,PXDN,SPARC,SLC2A3,ACTN1,SERPINE1,MMP9,THY1,PLAUR,MYO1B,PTK7,BMP1,KRT17,CHST2,SMOX,PPFIA1,COL4A2,MMP3,COL4A1,MFAP2,MAGEA1,MMP12,PDPN,APOBEC3C,IL1B,IFI6,MAGEA3,CCL3,OASL,RBP1,PLOD3,PFN2,ODC1,HHLA1,NELL2,DEFB4A,UCHL1
SMID_BREAST_CANCER_NORMAL_LIKE_UP	0.577162	2.94994	0	0	476	459	CMA1,CES1,CR2,CTSG,MYH11,CD244,SYNM,KLK7,ITM2A,TCL1A,CSN3,CFI,CXCR5,FCRL2,IGHM,CCR6,CNN1,CD22,MS4A1,DES,LMOD1,TSPAN7,COL14A1,SRPX,KCND3,SORBS1,IGKV4-1,DCN,CYTL1,GEM,MYLK,IGF1,DPT,MALL,C7,FLRT2,CCR2,CD79A,TNXB,FCER1A,IL1R2,KRT5,CD69,DPP4,HGF,NTRK2,MFAP4,ABCA8,SP140,CCL19,FHL1,KIAA0226L,COL17A1,LAMA2,PDGFRA,LY9,ODAM,C3,CD1C,MEOX2,PTGDS,ACTA2,CXCL13,CXCL12,IL6,BAALC,ANK2,GVINP1,PIK3R1,EMILIN1,VPREB3…
IGLESIAS_E2F_TARGETS_UP	0.553174	2.36737	0	0	151	151	OGN,ITM2A,TMEM45A,COL3A1,DCN,COL6A3,FMO1,IGFBP5,POSTN,LUM,COL1A1,COL1A2,COL5A2,C3,ACTA2,CXCL13,COL6A2,ELN,THBS1,SPARC,ALAS2,CCND2,NID2,CA3,GJA1,ANGPTL2,GADD45B,SERPINF1,CSRP1,EMP1,FBLN2,PKD2,KITLG,SMAD1,NID1,ADIPOQ,CD53,GAS6,ANXA2,LIMS1,LAMA4,LAPTM5,LGALS1,CTSS,B2M,GBP4,COL15A1,GSN,LCP1,ITGB1,MRC1,ANXA1,CAPZA2,COL18A1,CRTAP,NFKBIA,NPTN,CD74,ITM2B,SEPT2,TANK,BZW1,UGDH,AP4S1,CD47,C6orf25,TMSB4X,HBA…
TURASHVILI_BREAST_DUCTAL_CARCINOMA_VS_DUCTAL_NORMAL_UP	0.684636	2.36322	0	0	44	43	COL11A1,SFRP2,COL3A1,VCAN,ASPN,COL10A1,FN1,LRRC15,POSTN,LUM,COL1A1,COL1A2,FBN1,COL5A2,SULF1,DDX60,DCLK1,CD44,UNC5B,EDEM3,KPNA4,COL4A1,MBTPS2,RET,PNP,UBE2D1,ALG13,RRP15,DNAJC21,EIF2AK1,ZNF571,SGOL2,GDPD1,TXNDC9,DTL,TOP2A,EPB41L3,TRIM59,CENPF,FSIP1,CKS2,TLR7,FAR2
AMIT_EGF_RESPONSE_40_HELA	0.649057	2.29977	0	0	42	42	PTGS2,DUSP1,JUN,IL6,SGK1,EGR3,ZFP36,ATF3,SLC2A3,IER3,EGR1,NR4A1,LDLR,BTG2,SEC23A,CEBPB,PIAS1,PPP1R15A,DUSP5,KLF6,JUNB,MBNL1,KCNJ12,RNF141,KLF2,BCL3,MBNL2,UBR5,CDKN2AIP,HES1,CCNL1,UBE4B,IER2,NFIB,CBX4,PIP5K1A,PALMD,ID1,CAMKMT,RPS11,DUSP2,CCNA1
SESTO_RESPONSE_TO_UV_C8	0.59763	2.32153	0	0	72	71	DSC1,PTPRZ1,LAMA3,GJB2,COL5A2,FHL1,COL17A1,SLC2A1,CCND2,THBS2,SERPINE1,EPHA4,TNFSF10,PTPRK,ME1,LAMB1,ST6GALNAC2,ITGA3,SCRN1,MYH10,PPP3CA,DST,IL4R,APP,SEMA3C,MYC,PGM1,TMEM131,TMED10,FBN2,R3HDM1,PPP2R5A,CYFIP1,VEGFA,GLG1,HK1,PON2,CTNNA1,LTBP1,KIFAP3,STK3,PFKP,RFC1,GLB1,PTPRF,FLNB,EPRS,FXR1,TTC3,MT2A,FGFR3,BRD3,ITPK1,MRPS27,SDHA,FDFT1,PRDX6,REEP5,CYB561,ALDH9A1,PFN2,TOMM20,CSNK2A2,SEPT8,MTHFD2,ID3,S…
RIGGI_EWING_SARCOMA_PROGENITOR_DN	0.623945	2.80861	0	0	191	176	SPON1,SCRG1,SFRP4,WISP1,PTGS1,COL14A1,SRPX,PTGIS,DPYD,HAS2,DCN,EGFR,VCAN,KCTD4,CXCL6,BNC2,COL10A1,GXYLT2,SLC2A12,ADAM12,PTGFR,HEPH,HGF,GFPT2,WISP2,TNFRSF19,PDGFRA,CXCL12,COL6A2,MIR31HG,FIBIN,DPYSL3,MRGPRF,ZNF521,GLT8D2,C1S,CA12,PDE1A,PDZRN3,GATA6,ECM2,EGR1,NAMPT,FHOD3,RUNX2,PDK4,PRRX1,PDE4B,CLU,GPC6,ETV1,BDKRB1,C1R,PRG4,DEPDC7,NRP2,GULP1,HEG1,WLS,ALDH1A3,SVEP1,SCARA3,PTGER2,BEND6,MOXD1,SERPING1,K…
GALINDO_IMMUNE_RESPONSE_TO_ENTEROTOXIN	0.590643	2.33093	0	0	85	83	PCDH7,PTGS2,SPP1,BHLHE40,DUSP1,SOCS3,EGR2,TNFAIP3,ITGA5,IER3,TSC22D1,SLFN12L,GADD45B,TNF,TXNIP,SLFN12,CXCL2,CD44,ERRFI1,NFKB1,GADD45A,PHLDA1,SQSTM1,CEBPB,ETS2,TRAF1,PDLIM7,PLAUR,CCL5,JUNB,NFKBIA,VMP1,BCL10,BCL3,HERPUD1,RAC2,SLC11A1,UBC,IL18RAP,CDC42EP4,ADORA2B,CSF3,RREB1,FOSL1,PHLDB1,TNFSF9,VEGFA,ICAM1,RHOB,CCL4,PDGFA,BCL2L11,CD83,GLRX,PDGFB,TNIP1,TAPBP,GAPDH,CSF2RB,SCD,NAB2,TNFAIP2,BCL2A1,MT2A,A…
VECCHI_GASTRIC_CANCER_ADVANCED_VS_EARLY_UP	0.671682	2.93658	0	0	175	167	SFRP4,COL11A1,MMP11,TMEM45A,WISP1,SFRP2,FNDC1,COL3A1,VCAN,GPNMB,MIR143HG,COL10A1,FN1,GXYLT2,SPP1,PLAU,GAS1,ADAM12,CDH11,COL1A2,PRELP,ISM1,FAP,FBN1,HES2,GFPT2,PRDM6,COL5A2,LAMA2,COL8A1,ADAMTS12,SNAI2,FRMD6,SULF1,IL6,TNFAIP6,ANTXR1,LOX,CALD1,THBS1,DDR2,PLXDC2,ITGBL1,ALDH1L2,INHBA,SLIT2,CPNE8,SPARC,PDGFC,GLIS2,ADAMTS2,NID2,SLC2A3,MGP,CTHRC1,THBS2,WNT2,FAM19A5,PRRX1,TIMP3,IL1RAP,NUAK1,CCDC88A,GPC6,WW…
GAUSSMANN_MLL_AF4_FUSION_TARGETS_F_UP	0.537525	2.43012	0	0	185	179	OGN,MFAP5,SYNM,ZFP36L1,ACTG2,NPR3,CNN1,CACNA1G,COL3A1,EGFR,LHX9,GAS1,SLC16A4,RGS4,NR4A3,TGFB3,COL6A1,COL6A2,LOX,PLXDC2,SEPP1,PLAT,SPRY1,ADAMTS2,OSMR,CLIP4,FHOD3,CX3CL1,NUAK1,NT5E,NCKAP5,C1R,ADAMTS4,RRAD,OLFML3,EPHA4,TTLL7,CDA,LTBP2,SCARA3,BTG2,TLR1,FMOD,TMEM173,PIK3IP1,PREX2,GAS6,ZNF185,FAM43A,PRICKLE1,PCNX,ATP8B4,PNRC1,OR51B2,NFKBIZ,MME,ECM1,FBLN7,SERPINB1,C1QTNF1,ARFGAP3,GJB3,DKK3,ARHGEF3,BMP4,…
TURASHVILI_BREAST_DUCTAL_CARCINOMA_VS_LOBULAR_NORMAL_DN	0.615027	2.36788	0	0	69	65	ATP1A2,GABRP,MYH11,SYNM,SYNPO2,ACTG2,CNN1,SORBS1,MYLK,MIR143HG,KRT5,NTRK2,PIGR,ACTA2,GHR,FOSB,C2orf40,C1orf168,FOS,MMP7,ATF3,SERPINB5,TAGLN,MAMDC2,ATP10D,CRYAB,PI15,MGP,CX3CL1,ZBTB16,IQCA1,HIVEP3,ADH1B,SFRP1,KRT14,CSNK1A1,FAM126A,GPM6B,CAV1,ZNF204P,ANXA1,KRT17,BACH2,CRISPLD1,OXR1,CFD,MAOA,SENP6,RCAN1,ELF3,NFIB,PDZK1,ZNF573,ROPN1B,CYB5R2,ELF5,KIAA1683,TMEM150C,AK5,PROM1,ID4,CADM1,PTN,MUCL1,SCGB2A2
JECHLINGER_EPITHELIAL_TO_MESENCHYMAL_TRANSITION_UP	0.642046	2.46254	0	0	71	70	MMP13,CSN3,PTGS1,COL3A1,DCN,CXCL6,FMO1,TNC,GAS1,IL11,CXCL1,TNXB,PTHLH,MMP2,COL6A1,PDGFRA,COL6A2,DDR2,PTPN22,HIF1A,INHBA,SPARC,HTRA1,CFH,HSPG2,PDGFRB,PCOLCE,SLPI,STAT1,VIM,LAMB1,CTSB,RRAS,B2M,GBP4,PPIC,ADSSL1,IFIT3,IFITM3,CCL2,BCL3,SDC1,VLDLR,S100A8,CD68,SERPINH1,IFIT1,PROCR,CYP1B1,SNAI1,IRF7,DAB2,MMP12,RNASET2,CTSZ,UPP1,SDC2,SLC3A2,GALK1,PLA2G7,ADA,MTHFD2,ASNS,CDH15,SRM,PMP22,PHGDH,ISG15,CCK,CDH2
ALTEMEIER_RESPONSE_TO_LPS_WITH_MECHANICAL_VENTILATION	0.560314	2.33103	0	0	128	126	TGM1,VCAN,GEM,CXCL6,CCR2,CXCL1,IL1R2,ADM,IL6,SOCS3,THBS1,ATF3,PFKFB3,CH25H,CCL20,TNFAIP3,OSMR,FGL2,CLEC4D,F13A1,IL36G,C5AR1,SERPINE1,MXD1,MT1A,CSF2,ADAMTS4,SLFN12L,F3,ADAM19,NFIL3,TLR2,STAT1,SOD2,CYBB,CXCL2,FCGR2A,SLA,SELP,NFKBIZ,SLC26A4,PLEK,IL1A,GPR65,CLEC4E,PLAUR,JUNB,GBP4,IL15,OAS2,GBP1,ARG2,IFIH1,LCP2,HCAR2,GPR84,NFKBIA,CCL2,MS4A6A,LITAF,BCL3,TFPI2,IFIT2,CLEC6A,IL4I1,CEBPD,OAS3,TNFSF9,CASP4,…
UZONYI_RESPONSE_TO_LEUKOTRIENE_AND_THROMBIN	0.745814	2.48929	0	0	37	36	GEM,PTGS2,DUSP1,NR4A3,NR4A2,RGS2,EGR2,EGR3,ZFP36,ATF3,CYR61,HBEGF,NDRG1,EGR1,PDK4,NR4A1,F3,ELL2,ADAMTS1,CXCL2,NEDD9,KLF4,SIK1,KCNJ2,ARID5B,MCL1,KLF2,FOSL2,APOLD1,CITED2,HLX,MAP3K8,RCAN1,CREM,SELE,BMP2
CHIARADONNA_NEOPLASTIC_TRANSFORMATION_KRAS_CDC25_DN	0.695619	2.52488	0	0	51	50	IL1RL1,CCDC80,PTX3,CXCL6,TNC,PTGS2,CXCL1,WISP2,COL6A1,C3,CXCL12,LOX,FOS,ZFP36,OSMR,MGP,PDK4,SLPI,STAT3,VCAM1,LTBP2,FAS,VDR,NID1,ADAM23,IL1R1,CEBPB,LXN,LAMA4,LOXL1,ZFP36L2,CRTAP,PROS1,EMB,RNASE4,DDR1,EIF2AK4,CYP1B1,MAN2A1,FGFR2,AP3S1,FOXP1,SLC12A2,MAGED1,TMEM176B,MEG3,FIGF,TMEM176A,CDO1,DPEP1
RICKMAN_TUMOR_DIFFERENTIATED_WELL_VS_MODERATELY_DN	0.610466	2.56693	0	0	110	108	SPRR2G,LCE3D,CDSN,DSG1,KRTDAP,WFDC12,KLK7,PI3,SPRR1B,KRT6B,PTGS1,KRT16,GJB2,BNC1,WFDC5,GPR68,RNASE7,SLC28A3,ASPRV1,SDR9C7,MMP1,HIF1A,DNAJB5,KLK10,FAM83B,DEPDC7,AJAP1,KLK8,PERP,LYPD5,SOD2,TUBA4A,RAB31,CDCP1,MAPK6,CYP26B1,ARRDC4,IL24,ETS2,IL1A,KRT14,LIMA1,PAQR5,CAV1,ASCC3,APBB2,IL36RN,AGPAT4,KRT17,NUMB,CDKN1A,SFN,S100A2,PLEK2,SH2D5,LUZP1,NRBF2,HIST1H2BC,CARD10,PPP2R2C,IMPA2,CYFIP1,NRG1,IPPK,USP15,A…
PODAR_RESPONSE_TO_ADAPHOSTIN_UP	0.536672	2.32404	0	0	147	144	ZFP36L1,DDIT4,HIST1H2BB,SLC7A11,HSPA6,DUSP1,MFAP4,PALLD,JUN,FAM129A,RGS2,ZEB1,ATF3,DNAJB4,RND3,CLU,CLEC2B,NCF2,AKR1C2,GCLM,HIST1H2BG,DGKG,CYTIP,GABARAPL1,CD44,MGAT2,NEK1,FTH1,CCPG1,GADD45A,PHLDA1,AKR1C3,SQSTM1,PNRC1,SEC24D,CEBPB,PLEK,P4HA2,ARID5B,RAP2B,TES,PPP1R15A,IFNGR1,DUSP5,KLF6,ITGAX,BACH1,PMAIP1,HBP1,IL15,CSGALNACT2,ADAM17,DNAJB1,NAP1L2,ANXA1,IER5,NFE2L1,FNDC3A,FTH1P5,KLF2,TMEM140,DNAJB9,MB…
HUANG_DASATINIB_RESISTANCE_UP	0.709301	2.81909	0	0	81	79	DPYD,EGFR,PCDH7,PLAU,COL5A1,LAMB3,SNAI2,ANTXR2,TGFBI,CALD1,SAMD9L,ST5,ITGA5,PDGFC,IFI16,OSMR,MET,PALM2-AKAP2,JAG1,F3,KCTD12,DCBLD2,ELL2,PRNP,CAV2,PTRF,GNG12,EPHA2,FSTL1,TGFBR2,TFPI,ELK3,MSN,AKR1C3,INPP1,RIPK4,DUSP10,LIMA1,BTN3A2,CAV1,BTN3A3,IFIT3,ANXA1,LYN,PPP1R18,PARVA,F2RL1,ZYX,MYO10,PGM1,RAC2,SOCS5,EXT1,EPHB2,MAP7D1,LAYN,NNMT,AGPS,MAML2,GBP3,LARP6,TNFRSF21,CAST,ARHGAP29,UBE2E3,IL15RA,POPDC3,PS…
CLASPER_LYMPHATIC_VESSELS_DURING_METASTASIS_DN	0.730324	2.43854	0	0	36	36	COL3A1,VCAN,CXCL6,COL6A3,CDH11,CXCL1,ROBO1,COL1A2,FBN1,COL5A1,COL5A2,COL6A1,LAMA2,TWIST2,COL6A2,LOX,NT5E,PCOLCE,LTBP2,LPAR1,JAM2,BGN,LOXL1,GPC1,SEMA3C,SDC1,LTBP1,RDX,EMILIN2,PCOLCE2,TIMP1,SYK,SDC2,FOXC2,S1PR3,CDH2
GARGALOVIC_RESPONSE_TO_OXIDIZED_PHOSPHOLIPIDS_TURQUOISE_UP	0.614322	2.42763	0	0	79	75	SLC7A11,DUSP1,JUN,ARRDC3,SGK1,ZFP36,EGR1,SPIRE1,ACVR1,HIPK3,EMP1,PRNP,KLF10,GCLM,SPRY2,GABARAPL1,TIPARP,ARHGAP5,SQSTM1,RORA,MAP1B,KLF6,RIT1,GPCPD1,DUSP3,NIPA1,MYC,SLC25A25,NCOA3,SAMD8,IPMK,SMG1,FOSL2,AFF4,CFLAR,ZCCHC2,PIM3,CCDC117,NRG1,MYCT1,ANKRD12,PTGR1,TNPO1,CNKSR3,SLC4A7,CLIC2,FAM126B,CCNG2,RRAGC,RICTOR,C15orf39,AKAP12,ZNF697,FGFR1OP2,PANK3,HS6ST1,ZNF264,NAB2,SPOPL,PTP4A1,CDC42EP2,PGF,MERTK,Z…
MANALO_HYPOXIA_UP	0.525633	2.36414	0	0	207	203	GABRP,ITM2A,DDIT4,TMEM45A,PTGS1,PTGIS,TNS1,GPNMB,HIF3A,BHLHE40,COL1A2,COL5A1,MMP2,ADM,ENPP1,TGFBI,LOX,AK4,ATXN1,INHBA,TNFAIP3,MN1,NDRG1,HTRA1,CELF2,SLC2A3,IER3,FILIP1L,CX3CL1,NUAK1,SERPINE1,ITPR2,GADD45B,LRRC32,MYH13,ALDH2,SORBS2,TRIB2,CHST15,C8orf4,SPSB1,PDZD2,CXCR4,TXNIP,EGLN3,AXL,ARL4C,NEDD9,CYP4F11,TSKU,TPM1,PHLDA1,GAS6,LOXL2,PELI2,ANGPTL4,P4HA1,GBE1,LAMB1,SIK1,LEPR,OPN3,GYPC,LIMS1,P4HA2,GDF1…
IZADPANAH_STEM_CELL_ADIPOSE_VS_BONE_DN	0.591997	2.45511	0	0	108	103	MYH11,MFAP5,NPR3,CCDC80,SFRP2,PTGIS,ASPN,IGF1,LRRC17,CDH11,POSTN,AKR1C1,FBN1,RGS4,COL5A2,MFAP4,PODN,MRVI1,LOX,KCNE4,SLC24A3,CRYAB,CA12,FBXO32,CELF2,ATP2B4,NUAK1,SLPI,AR,SORBS2,LTBP2,AKR1C2,LHX8,TXNIP,SERPING1,SMAD1,NEK1,PPP4R4,JAM2,LOXL2,HYAL1,LAMB1,MYH2,DOCK11,LAMA4,STAT4,PBX1,FZD7,PLOD2,TCF4,MYH10,GPR87,KDM5B,CA11,DHRS3,IGF2BP3,VCL,PRKCI,S100A16,EHBP1,SYTL2,N4BP2L1,RIMKLB,DAAM1,RASAL2,PRKAG2,AN…
HUANG_FOXA2_TARGETS_DN	0.700245	2.45835	0	0	36	36	CFI,SRPX,TNC,SPP1,KRT81,COL6A1,TGFBI,TGM2,PLAT,SPARC,ST6GAL1,ATP2B4,CDH3,SCEL,ACOX2,CXCL2,CD44,LOXL2,LEPR,CTSB,PLAUR,SSBP2,GALNT6,ITGB4,CDKN1A,PROS1,CEACAM1,IGFBP6,CRIP2,STS,COL13A1,STEAP3,SMAD6,GAS2L1,CLIC3,S100A4
AMIT_EGF_RESPONSE_60_MCF10A	0.715417	2.45528	0	0	39	37	PTGS2,BHLHE40,JUN,IL6,CALD1,ITGB6,INHBA,TNFAIP3,CYR61,IER3,CTGF,EGR1,RND3,GLIPR1,CXCL2,TPM1,PLK2,GADD45A,TP63,ZC3H12A,KLF7,JUNB,PDLIM5,DAPP1,MAP3K14,HES1,TRIB1,DLC1,IER2,C11orf68,PTGER4,RANBP3,SLC35D2,ID1,MAGED2,TOMM22,MGMT
DACOSTA_UV_RESPONSE_VIA_ERCC3_COMMON_DN	0.510237	2.52843	0	0	483	472	DPYD,EGFR,BHLHE40,FLRT2,DUSP1,COL5A2,JUN,CXCL12,ZEB1,CYR61,NR3C1,CTGF,THBS2,FILIP1L,PALM2-AKAP2,IL1RAP,FBXL7,NUAK1,SERPINE1,SAMD4A,ACVR1,CHD9,FUT8,F3,EPHA4,IRS1,RIN2,HEG1,CDC42BPA,C16orf45,IL7R,KLF10,PTPRK,PKD2,LDLR,ADARB1,BBX,FOXO3,TGFBR2,G6PD,HIVEP1,PJA2,FOXN3,FERMT2,TIPARP,MAPK6,PPP2R3A,STARD13,GBE1,FAT1,MAP1B,MYCBP2,UBL3,ARID5B,NCK1,HIVEP2,PPP1R12A,KLF7,LHFPL2,RCOR1,KLF6,LAMC1,MEF2A,MKLN1,TRI…
DACOSTA_UV_RESPONSE_VIA_ERCC3_TTD_DN	0.595634	2.42217	0	0	84	81	NAV3,HAS2,ROR1,COL1A2,MITF,ATXN1,CREB5,ZEB2,SERPINB2,HEG1,CDC42BPA,SLC16A7,LPAR1,GPR176,KIAA0922,AHDC1,SMAD7,ARAP2,VPS13B,KLHL20,SKAP2,DMD,BICD1,ARHGEF10,FAM179B,DST,SGMS1,ABCC1,MALT1,ITCH,CTAGE5,GPATCH8,PIK3C2A,EIF3A,TEAD1,DOCK9,PDS5B,TMCC1,FAM155A,ATRN,DOCK4,BTAF1,LRP6,MSH3,SON,UST,GALK2,USP15,FAM168A,HERC4,UBXN7,TOP1,WDHD1,RBPMS,ACAP2,ACVR2A,MPHOSPH9,RB1CC1,CTIF,TSC22D2,RALGAPB,INTS3,SFMBT1,FA…
TURASHVILI_BREAST_LOBULAR_CARCINOMA_VS_LOBULAR_NORMAL_DN	0.725476	2.81985	0	0	74	74	SFRP4,COL11A1,MMP11,WISP1,SFRP2,SRPX,FNDC1,COL3A1,VCAN,ASPN,COL6A3,COL10A1,FN1,LRRC15,COMP,SPP1,ADAM12,POSTN,COL1A1,COL1A2,MXRA5,FBN1,COL5A1,COL5A2,MMP2,COL8A1,TMEM119,LOX,AEBP1,SULF2,RGS1,TAGAP,CTHRC1,THBS2,PRRX1,C5AR1,WIPF1,COL12A1,CXCR4,LAMB1,BGN,BTN3A3,IFI44,LCP2,GNA13,ZNF805,RFTN1,CAP2,UGCG,COL4A2,ASAP1,CDK8,COL4A1,NEAT1,EPPK1,TMEM65,RFFL,GMFB,INVS,STK39,SAR1B,SLC25A43,PDE8A,LYZ,DLEU2,THBS4,…
PRAMOONJAGO_SOX4_TARGETS_UP	0.648439	2.38108	0	0	52	52	ZFP36L1,BHLHE40,JUN,ADM,AK4,TNFAIP3,NDRG1,SLC2A3,IER3,RND3,SERPINE1,NFIL3,TPBG,CXCR4,SOD2,BTG1,PHLDA1,AMPD3,TIPARP,FGD6,RIT1,KDM3A,RIOK3,DUSP4,MXI1,VEGFA,CLK1,GPRC5A,CCNG2,STC1,STC2,BTN2A1,PHF1,CCNL1,INSIG2,NAB2,CAPRIN2,SMNDC1,BNIP3,MYD88,HMHA1,TRIM8,TRIB3,IL1B,JUND,MAFF,ELF4,PLIN2,RBCK1,GRB10,TNIP2,GDF15
TURASHVILI_BREAST_LOBULAR_CARCINOMA_VS_DUCTAL_NORMAL_UP	0.774775	2.98802	0	0	69	67	CILP,COL11A1,WISP1,SFRP2,FNDC1,COL3A1,VCAN,ASPN,COL6A3,IGF1,FN1,LRRC15,COMP,ADAM12,HSPA6,POSTN,COL1A1,COL1A2,CD69,MXRA5,FBN1,COL5A1,COL5A2,COL8A1,SULF1,LOX,AEBP1,ZEB1,INHBA,PLXNC1,SULF2,RGS1,SPARC,TAGAP,CTHRC1,THBS2,GPX8,PRRX1,C5AR1,WIPF1,EDNRA,COL12A1,CXCR4,THY1,LAMB1,PLXDC1,BGN,IFI44,DOCK1,MICAL2,GNA13,RAP2C,SPAG9,FBXO28,TIE1,ASAP1,SMCHD1,SSR1,RAB18,ENPEP,NAA15,UBTD2,LYZ,AGTPBP1,PRC1,ZNF117,UXS1
POOLA_INVASIVE_BREAST_CANCER_UP	0.556206	2.65498	0	0	288	279	EPYC,MMP13,TCL1A,IGHM,COL11A1,CEACAM5,MMP11,MS4A1,WISP1,COL3A1,VCAN,COL6A3,COL10A1,FN1,LRRC15,TNC,FCGR3B,ADAM12,CDH11,CD79A,CD69,FAP,COL5A1,RGS4,CEACAM6,HHIPL2,DSC2,COL5A2,PRUNE2,SP140,PIGR,CXCL13,SULF1,CHIT1,TNFAIP6,GREM1,GPR183,TNFSF4,ITK,PTPRC,MMP1,SLC18A2,CD19,SERPINA6,CH25H,INHBA,TRAT1,CD1E,DOCK2,ADCY7,NID2,IGLJ3,IGLV4-60,PRKCB,GLIPR1,SERPINE1,CCDC88A,PRR16,CD79B,IGHD,ADAMDEC1,EVI2A,CD38,TRB…
IKEDA_MIR30_TARGETS_UP	0.591893	2.51455	0	0	116	113	BNC2,LRRC17,GFPT2,JUN,CPNE8,SEMA6D,CCND2,CELF2,MAF,ACTN1,SEMA3A,NFAT5,ACVR1,CHD9,RRAD,DTNA,IRS1,CDK6,ARHGEF6,SEC23A,CPEB2,CPEB4,CCPG1,P4HA1,CFL2,PPP1R12A,SSBP2,USP34,PIP4K2A,DMD,B4GALT5,FNDC3B,MYH10,IER5,ARID4A,RAPH1,FNDC3A,KDM3A,CLOCK,RASA1,ELMO1,SOCS6,WDR44,TAOK1,GNA13,PELI1,BECN1,NRBF2,BCL2,GALNT7,PPFIA1,MAP4K4,RAP2C,ARID4B,EPC2,SON,GOLGA4,MAN1A2,CAST,CSNK1G1,MARCKS,GTF2H1,WDR7,SLC4A7,USP15,AT…
JAEGER_METASTASIS_DN	0.523203	2.4912	0	0	258	254	KRT1,DSG1,KRT33A,CTSG,DSC1,KLK7,ITM2A,KLK11,DSG3,PTPRZ1,AKR1B10,PI3,CLCA2,SPRR1B,TMEM45A,LAMC2,KRT6B,PTGS1,LAMA3,KCND3,KRT16,HLF,EGFR,SERPINB4,FAT2,DSC3,KRT6A,S100A7,SERPINB3,CPA3,COL4A6,VSNL1,KRT15,FCER1A,IL1R2,KRT5,PRELP,AKR1C1,NTRK2,DSC2,CD207,COL17A1,LAMB3,ABCA12,SLC2A1,DSP,TPSAB1,ADCY2,SERPINB5,PLXNC1,PKP1,AHNAK,CA12,SPRR1A,TPSB2,EHF,DIO2,CFH,MAF,FHOD3,KLK10,ARHGEF4,JAG1,GJA1,KRT10,CDH3,SLPI…
RICKMAN_HEAD_AND_NECK_CANCER_E	0.64982	2.61955	0	0	89	85	SLURP1,NTS,CP,ADH7,CEACAM7,CRNN,CD177,TGM3,CES1,RPTN,KRT4,ALDH3A1,MUC4,MSLN,LYNX1,GBP6,NPR3,CEACAM5,HLF,RASSF9,SLC7A11,KLK13,MFSD4,AKR1C1,NTRK2,AADAC,FMO3,ST6GALNAC1,DUOX2,SPRR2C,A2ML1,VNN1,ALOX15B,CYP26A1,KRT78,KRT24,SCEL,IL36A,PADI3,CLCA4,TMPRSS11E,CXCL17,PAX9,SERPINB13,ANXA1,ALDH1A1,CEL,IGF2BP3,TMPRSS11D,FBN2,VTCN1,GSTA1,ALOX12,SUSD4,ST7L,CYP2E1,C12orf54,EPHX3,FAM83C,IL1RN,CDH26,FOXA1,MUC20,MR…
RICKMAN_TUMOR_DIFFERENTIATED_WELL_VS_POORLY_DN	0.536133	2.75486	0	0	382	360	LCE3D,CDSN,SPRR4,DSC1,KLK7,KLK11,CLCA2,SPRR1B,AHNAK2,KRT6B,PTGS1,KRT16,PCDH7,GJB2,ADAMTS15,EREG,FAT2,KRT6A,ADAM12,BNC1,KRT5,HES2,PTHLH,ADM,ABCA12,GPR68,FRMD6,RNASE7,SLC2A1,MMP10,PRDM1,ASPRV1,SDR9C7,MMP1,DSP,ADAMTS14,HIF1A,INHBA,DNAJB5,AHNAK,CA12,ADCY7,HBEGF,HTRA1,SEMA4B,GJB6,MAF,KLK10,GLIPR1,MXD1,SGMS2,NT5E,PTGFRN,KCTD11,COL5A3,ELL2,KLK8,FAM83A,STARD5,ARHGEF37,ITPRIP,DUSP7,TMCC3,KLF10,PERP,CARD6,…
MENSE_HYPOXIA_UP	0.594954	2.47558	0	0	98	95	BHLHE40,ADM,LOX,ATF3,PFKFB3,ANKRD37,NDRG1,OSMR,SLC2A3,NAMPT,ELL2,FAM110C,NFIL3,SOD2,KLF4,GADD45A,HK2,TIPARP,ANGPTL4,P4HA1,RORA,CEBPB,GBE1,GPRIN3,P4HA2,PPP1R15A,KLF7,BNIP3L,PLOD2,ALDOC,PGK1,METTL21B,KDM3A,C4orf3,EGLN1,RIOK3,INSIG1,GNA13,TC2N,MXI1,ZBTB25,CEBPD,PDK1,STARD4,CCNI,NOL3,PFKFB4,TSLP,VEGFA,RNASE4,LARP6,FAM13A,FOXD1,STK4,TMEM65,MIR210HG,STC2,SCD,INSIG2,MED6,GOSR2,ERICH1,UFM1,GPI,PEX13,CLK3…
PICCALUGA_ANGIOIMMUNOBLASTIC_LYMPHOMA_DN	0.564609	2.44852	0	0	136	127	CD69,NR4A3,NR4A2,JUN,LY9,FOSB,RGS2,ZFP36,TNFAIP3,RGS1,SLC2A3,NAMPT,MXD1,TSC22D3,GADD45B,WIPF1,PER1,PRNP,KLF10,CSRNP1,KLF4,BTG1,JMJD1C,GADD45A,TIPARP,REL,DUSP10,SIK1,STK17B,PPP1R15A,HIPK1,KLF6,IRF2BP2,PMAIP1,TOB1,SLC30A1,CD6,PDE4D,CSGALNACT2,MCL1,ESYT2,IER5,KDM3A,BCL10,RNF11,DUSP4,PELI1,CHD2,FOSL2,IDS,SIK3,CNST,CLK1,SMURF2,MEX3C,TSPYL2,SON,TMX4,SETD2,DDX3X,TTC7A,EIF4G3,HECA,CNOT6L,AREG,PPP1R15B,ZF…
ANASTASSIOU_MULTICANCER_INVASIVENESS_SIGNATURE	0.830047	3.21701	0	0	64	63	EPYC,MFAP5,SFRP4,COL11A1,MMP11,COL3A1,DCN,VCAN,ASPN,COL6A3,COL10A1,FN1,LRRC15,COMP,PLAU,ADAM12,CDH11,POSTN,LUM,COL1A1,COL1A2,MXRA5,CTSK,FAP,FBN1,COL5A1,COL5A2,MMP2,SNAI2,ACTA2,SULF1,COL6A2,TNFAIP6,GREM1,LOX,CRISPLD2,AEBP1,C1QTNF3,GLT8D2,ITGBL1,INHBA,SPARC,NID2,THBS2,PRRX1,TIMP3,NUAK1,COPZ2,PDGFRB,NTM,PCOLCE,SERPINF1,EDNRA,RAB31,THY1,LOXL2,OLFML2B,BGN,LGALS1,TMEM158,RCN3,SPOCK1,NOX4
FOSTER_TOLERANT_MACROPHAGE_DN	0.523696	2.56041	0	0	409	398	CP,MMP13,PTX3,VCAN,NOS2,TNC,PTGS2,CXCL1,CD69,GCNT2,FAM129A,IL6,SOCS3,TNFSF4,HDC,FOS,TLR3,ZFP36,PFKFB3,CH25H,TNFAIP3,NFIX,IL10,HBEGF,CCND2,IFI16,NR3C1,NAMPT,PMEPA1,PLA2G4A,FILIP1L,PRR5L,RND3,PDE4B,SERPINE1,MXD1,MYADM,ANGPT1,TNFSF8,MT1A,GJA1,SLFN5,ITGAV,ADAMTS4,ITGB8,IL12B,TNFSF10,CAMK2D,STAT3,RIN2,RHOH,NFIL3,VCAM1,SPSB1,PPFIBP1,NOTCH1,SAMSN1,TPBG,LPAR1,IL33,FAS,CXCL3,SLFN12,ABTB2,FZD1,MTUS1,NCOA7,…
WALLACE_PROSTATE_CANCER_RACE_UP	0.551419	2.60327	0	0	299	287	SCGB1A1,IGHM,CNN1,MS4A1,WISP1,AHNAK2,PDZRN4,PPARGC1A,PDLIM3,IL1R2,CD69,SYNDIG1,FBN1,NR4A3,CCL19,NR4A2,CD207,CD1C,PTGDS,GPR183,ITK,PTPRC,POU2AF1,CMAHP,CHRDL1,DOCK10,PTPN22,TRAT1,RGS1,CD1E,ADCY7,PI15,IL16,CD28,IFI16,CELF2,ITIH5,FGL2,IGLJ3,STAP1,PDK4,DDX60,CLU,C5AR1,GLIPR1,RASGRP1,XAF1,IGHD,IFI44L,ADAMDEC1,EVI2A,WIPF1,TRBC1,CD37,NCKAP1L,THBD,SLAMF1,CD48,NFIL3,EDNRA,IL7R,ADAMTS1,ITGA4,GPR171,IRF8,IL1…
HUPER_BREAST_BASAL_VS_LUMINAL_UP	0.74572	2.70319	0	0	54	52	DSG1,KRT75,MFAP5,PTPRZ1,PI3,CLCA2,SPRR1B,KRT16,RHCG,DSC3,KRT6A,S100A7,POSTN,AKR1C1,PTHLH,SERPINE2,MMP10,SERPINB5,PKP1,CA12,SPRR1A,FLRT3,NDRG1,HTRA1,JAG1,GJA1,SLPI,ITGA6,AKR1C2,IVL,AQP3,GJB5,IL1A,TP63,DST,S100A9,SFN,S100A2,FABP5,TRIM29,SDC1,S100A8,CSTA,PTGES,SLC39A6,GPX2,AMIGO2,PDPN,IL1B,FEZ1,S100P,CXCL14
FULCHER_INFLAMMATORY_RESPONSE_LECTIN_VS_LPS_DN	0.464985	2.34993	0	0	463	439	CES1,GPNMB,CYP3A4,FCGR3B,DUSP1,CTSK,DSC2,CCL19,LY9,GAS7,TNFAIP6,TGFBI,ARRDC3,SOCS3,SGK1,ZFP36,SEPP1,SAMD9L,PFKFB3,C1S,CPNE8,IL10,IFI16,TRIM22,NR3C1,FGL2,EGR1,ZEB2,MAF,CLIP4,NAMPT,SPIRE1,F13A1,MXD1,NOTCH2,XAF1,SAMD4A,SLFN5,KCTD12,IFI44L,GADD45B,CD38,CD84,TNFSF10,SPN,CD37,RIN2,HIST1H2BI,HEG1,WLS,SH3PXD2A,SAMD9,FCN1,KLF10,NOTCH2NL,FPR1,PTGER2,CXCL9,FAS,GPR1,SERPING1,SOD2,MAFB,NPL,HERC6,PDGFRL,TGFBR2…
MIYAGAWA_TARGETS_OF_EWSR1_ETS_FUSIONS_DN	0.619895	2.88642	0	0	229	205	SYNM,PRSS12,ACTG2,COL11A1,CCDC80,AFF3,SRPX,ZNF365,GALNT5,COL3A1,HAS2,EGFR,VCAN,KCTD4,GPNMB,EREG,LRRC17,SERPINB7,PLAU,ADAM12,LUM,COL1A2,HSPB7,AKR1C1,SYNC,COL5A1,GFPT2,TNFRSF19,ADM,COL8A1,ADAMTS12,IL6,SPEG,BAALC,FIBIN,ITGA11,PRDM1,RBMS3,AK4,GLT8D2,CA12,SPARC,NID2,OSMR,PDZRN3,GATA6,NR3C1,PID1,SLC2A3,EYA4,VSTM4,FILIP1L,ACTN1,PRRX1,SERPINE1,ANGPT1,PRR16,LMCD1,ITGB8,F3,DCBLD2,ADAM19,IRS1,TRBC1,ELL2,CAM…
ZWANG_CLASS_3_TRANSIENTLY_INDUCED_BY_EGF	0.573184	2.64921	0	0	222	214	ZFP36L1,DMBT1,MIR24-2,GEM,PTGS2,BHLHE40,VSNL1,CXCL1,DUSP1,DPP4,NR4A3,NR4A2,ADM,FRMD6,IL6,SLC2A1,FOSB,ITGA2,PYGM,RGS2,SOCS3,SDPR,FOS,ATF3,ATXN1,PFKFB3,CCL20,TNFAIP3,HBEGF,NDRG1,GATA6,IER3,FAM83B,RND3,NR4A1,IL1RAP,SERPINE1,MYADM,SEMA3A,JAG1,SGMS2,BIRC3,PHLDB2,EMP1,ELL2,PER1,ADAMTS9,ITPRIP,PPFIBP1,STX11,CXCL2,EPHA2,LATS2,PPP1R3B,PER2,NCOA7,CSRNP1,CPEB2,KLF4,PLK2,NFKB1,CLDN1,PHLDA1,FERMT2,TIPARP,ZBTB…
PICCALUGA_ANGIOIMMUNOBLASTIC_LYMPHOMA_UP	0.673508	3.03667	0	0	205	200	CP,CCDC80,WISP1,COL3A1,MYLK,TNS1,GPNMB,MIR143HG,ABI3BP,FN1,C7,IGFBP5,TNC,CDH11,FLRT2,LUM,COL1A1,COL1A2,MXRA5,FBN1,MFAP4,COL6A1,CCL19,CYBRD1,SMOC2,PDGFRA,COL8A2,C3,PTGDS,ACTA2,CXCL12,SULF1,ANK2,ANTXR1,SLC40A1,EMILIN1,PAPSS2,RSPO3,NEXN,CALD1,SPARCL1,DPYSL3,DDR2,FAM107A,SAMD9L,TAGLN,C1S,SPARC,MYL9,OSMR,CTHRC1,IRAK3,A2M,PLA2G2D,RND3,PRRX1,HSPG2,CCL21,CLU,KCNMA1,WWTR1,DCLK1,RHOBTB3,C1R,GJA1,KCTD12,PCO…
VERRECCHIA_EARLY_RESPONSE_TO_TGFB1	0.618615	2.30724	0	0	58	58	COL3A1,VCAN,COL6A3,FN1,LRRC17,IGFBP5,COL1A2,PCDHGC3,COL6A1,PLAT,SPARC,CD82,RND3,TIMP3,HSPG2,SERPINE1,ADAM9,NOTCH2,LRP1,MMP14,NID1,CD44,WNT2B,ITGB2,ITGA3,LAMA4,ITGB5,ZYX,CD59,RHOC,IGF2R,PAK1,MMP16,APC,EPHB3,ICAM1,RHOB,JUP,MMP3,RHOA,SSR1,PXN,RHOG,TIMP1,MMP19,RHOQ,TCF7L2,ARHGDIA,CDH6,NME2,DVL1,CYTH2,IGFBP3,IGFBP2,RPSA,BSG,NME1,MARCKSL1
ZHENG_FOXP3_TARGETS_IN_T_LYMPHOCYTE_DN	0.667327	2.29961	0	0	37	35	PTPRC,CMAHP,ANKRD44,WIPF1,JAK1,FAM69A,ABTB2,TGFBR2,SYNE2,LRCH1,SCML4,PTGER3,LPAR6,WNK1,ST8SIA1,RCBTB2,UTRN,PELI1,BACH2,CDK17,BCL2,TRIM34,BCL11B,SGK223,NIPBL,NRIP1,STK10,PTK2B,LEF1,SATB1,CPE,FOXP1,RAPGEF6,DPH5,GFI1
ZHENG_FOXP3_TARGETS_IN_THYMUS_UP	0.592863	2.62897	0	0	196	186	P2RY10,CD69,PIK3R1,GPR183,GALNT4,DOCK10,HIF1A,TRAT1,TNFAIP3,RGS1,CD28,NR3C1,CELF2,PDE4B,NT5E,CHD9,CD84,SLAMF6,SLAMF1,IL7R,ITGA6,TNFSF11,IRF4,PTGER2,FAM69A,CXCR4,LRIG1,MAP3K1,LATS2,ABTB2,TLR1,IPCEF1,ERRFI1,JMJD1C,ELK3,AKAP13,INPP4B,SLA,ARHGAP5,GPR18,GPRIN3,NFKBIZ,MYO9A,ELF1,LRCH1,STAT4,ARID5B,HIVEP2,KLF6,ETS1,HBP1,ZFP36L2,SDCBP,PIP4K2A,ARHGEF3,WNK1,MBNL1,MAP3K5,ARHGEF10,HEATR5A,TCF12,SGMS1,KLF3,DE…
CHEN_LVAD_SUPPORT_OF_FAILING_HEART_UP	0.590736	2.44744	0	0	103	100	AGTR1,TCAP,FLNC,DDIT4,CNN1,POSTN,MFAP4,FHL1,JUN,SNAI2,PLA2G5,PIK3R1,CALD1,ZFP36,ATF3,KLF9,DIXDC1,DNAJB5,CYR61,MYOM1,CTGF,PDK4,RND3,TIMP3,CLU,SERPINE1,ZBTB16,TSC22D3,GADD45B,CSDC2,PER1,NFIL3,FSTL3,TXNIP,BTG2,GLUL,FOXO3,NID1,MT1X,TIPARP,C10orf10,CEBPB,LAMB1,CD163,ELF1,KCNK1,MCL1,FNDC3B,IER5,NFKBIA,FKBP5,KLF2,MAPRE2,CHST3,CDKN1A,CDC42EP4,SH3BGR,VCL,DOCK9,CEBPD,FOSL2,BCL6,ZBTB20,TMEM204,ANKRD2,REV1,A…
HOSHIDA_LIVER_CANCER_SUBCLASS_S1	0.525278	2.46658	0	0	237	235	COL11A1,COL3A1,VCAN,GEM,GPNMB,IGFBP5,CDH11,CXCL1,POSTN,LUM,COL1A2,FBN1,COL5A2,COL6A1,ACTA2,COL6A2,SLC2A1,TIMP2,LOX,DDR2,AEBP1,PTPRC,HIF1A,TAGLN,CYR61,FLNA,CCND2,IFI16,CELF2,MGP,IER3,CTGF,FGL2,F13A1,GLIPR1,ADAM9,IGLL1,CD37,RIN2,CD48,IL7R,LTBP2,TPM2,PKD2,EFEMP1,GUCY1A3,CXCR4,CYBB,ALOX5AP,TUBA4A,RAB31,HCLS1,MSN,FCGR2A,CD53,ME1,IQGAP1,SLA,THY1,ITGB2,FYB,LAMB1,MAP1B,MYCBP2,IFI30,CD8A,GYPC,LAPTM5,IL2RG…
REN_ALVEOLAR_RHABDOMYOSARCOMA_DN	0.56362	2.68176	0	0	408	399	PTX3,TMEM45A,EGFR,VCAN,MYLK,FN1,PLAU,COL1A1,DUSP1,FAP,FBN1,COL5A1,COL5A2,MMP2,COL6A1,COL8A1,PDGFRA,COL8A2,ARSJ,SERPINE2,COL6A2,TIMP2,TGFBI,PAPSS2,LOX,CALD1,THBS1,DPYSL3,RAB23,MRC2,NGF,ITGBL1,INHBA,ATP10D,C1S,ITGA5,PLAT,PDGFC,CYR61,ADAMTS2,HTRA1,OSMR,CTGF,THBS2,ACTN1,CLU,GLIPR1,ADAM9,COPZ2,PDGFRB,NT5E,LPP,GJA1,PTPN13,ITGAV,PCOLCE,DCBLD2,EMP1,ELL2,LRP1,GULP1,CLIC4,WLS,JAK1,CAV2,SCARA3,CREB3L1,PKD2,…
TURASHVILI_BREAST_DUCTAL_CARCINOMA_VS_DUCTAL_NORMAL_DN	0.517833	2.32587	0	0	198	181	ATP1A2,CP,GABRP,MYH11,SYNM,KLK7,DSG3,SYNPO2,CFI,ACTG2,PTX3,CNN1,LAMC2,CYP4X1,KRT6B,LAMA3,KRT16,EGFR,MYLK,MIR143HG,DSC3,TNC,PDLIM3,KRT15,KRT5,DUSP1,MAOB,PIGR,COL17A1,LAMB3,ACTA2,FOSB,C2orf40,FOS,MMP7,ATF3,TAGLN,MAMDC2,ATP10D,CRYAB,PI15,EHF,FBXO32,MGP,PLEKHH2,TSHZ2,EGR1,FHOD3,MET,RND3,CX3CL1,SHISA2,IQCA1,RRAD,ITGB8,CDH3,PER1,FAM110C,SORBS2,CAV2,ALDH1A3,PAPLN,C8orf4,CHL1,SOD2,SERPINA1,RAB27A,TM4SF1,…
SMIRNOV_CIRCULATING_ENDOTHELIOCYTES_IN_CANCER_UP	0.51383	2.33573	0	0	158	154	P2RX1,MYLK,TNS1,LRRC17,BHLHE40,PLAU,HSPA6,ADM,TIMP2,TGFBI,THBS1,PFKFB3,CCL20,RGS1,NOD2,SPARC,HBEGF,SLC2A3,IER3,IRAK3,EGR1,CLU,C5AR1,SERPINB2,EPHA4,THBD,TLR2,CDA,NCF2,PERP,COL7A1,FPR1,GLUL,FCGR2A,APOB,SLA,TLR8,CEBPB,PDLIM7,CXCR1,SMAD7,CTSB,IFNGR1,SERPINB13,TGFB1,DKK3,IL21R,DSE,WNT5A,RRAGD,AQP9,B4GALT5,HIST1H2AE,C3AR1,CD93,HPSE,PPBP,SHC1,KDM5B,HS3ST1,DUSP4,INSIG1,CDKN1A,DHRS3,TNFRSF1A,GM2A,SKIL,PRO…
VERHAAK_AML_WITH_NPM1_MUTATED_UP	0.525563	2.31317	0	0	183	178	CTSG,PTX3,VCAN,EREG,FCGR3B,CX3CR1,MMP2,IL6,G0S2,COL4A5,THBS1,SEPP1,MCTP1,VNN2,PF4,ADCY2,CCL20,TNFAIP3,VNN1,FCGR2C,IER3,FGL2,NAMPT,PLA2G4A,CLU,C5AR1,JAG1,ITGB3,SERPINB2,MEIS1,TNFSF10,HOXA6,CHST15,TNF,FCN1,AKR1C2,FPR1,SCPEP1,CXCL3,SOD2,MAFB,SERPINA1,CXCL2,FOXC1,PTAFR,TREM1,PHLDA1,HOXB2,KCNJ2,ETS2,IFI30,CD163,AIM2,PLEK,CD86,PLAUR,LILRB1,CASP1,WARS,SLC16A3,CCL23,AQP9,FTO,C3AR1,PRKAR2B,CAT,IRX5,NFKBIA…
VERHAAK_GLIOBLASTOMA_MESENCHYMAL	0.592721	2.64396	0	0	216	213	BNC2,PLAU,ADAM12,COL1A1,COL1A2,COL5A1,NR4A3,DSC2,CYBRD1,COL8A2,ARSJ,TGFBI,LOX,THBS1,PTPRC,MRC2,PTPN22,TNFAIP3,NOD2,ITGA5,TRIM22,RUNX2,C5AR1,SERPINE1,COPZ2,ICAM3,WWTR1,DCBLD2,WIPF1,CLEC2B,THBD,TLR2,ITGA4,NCF2,LTBP2,FPR3,SCPEP1,EHD2,PTRF,MAFB,SERPINA1,RAB27A,CYTIP,VDR,CLCF1,TGFBR2,FCGR2A,CDCP1,AMPD3,IQGAP1,SP100,ANXA2,MYOF,IL1R1,ITGB2,SEC24D,CEBPB,LAMB1,IFI30,KYNU,CCR5,BDKRB2,P4HA2,HFE,LAPTM5,TES,C…
SENESE_HDAC3_TARGETS_UP	0.491845	2.41151	0	0	501	476	NEFL,SPANXC,AKR1B10,PI3,PTX3,TCN1,KRT6B,SRPX,NAV3,HAS2,GEM,SERPINB4,FN1,IGFBP5,SPP1,PLAU,ROR1,SLC7A11,ADAM12,AKR1C1,RGS4,GFPT2,AADAC,NR4A2,ANTXR2,ARSJ,SERPINE2,LOX,RSPO3,PRDM1,DPYSL3,PAPPA,MMP1,ATF3,IQGAP2,CCL20,TNFAIP3,PDGFC,CALB1,CCND2,HTRA1,IFI16,SLC2A3,PLEKHH2,NAMPT,PGM2L1,SPIRE1,PDK4,MET,TIMP3,IL1RAPL1,IL1RAP,PDE4B,KCNMA1,IL6ST,CCDC88A,MIR100HG,NFAT5,BIRC3,SHISA2,ITGB3,SLFN5,LMCD1,PHLDB2,ITG…
AMIT_SERUM_RESPONSE_40_MCF10A	0.765697	2.51019	0	0	32	32	DCN,SLC16A4,DUSP1,NR4A2,JUN,ADM,FOSB,RGS2,THBS1,FOS,ZFP36,ATF3,EGR1,NAMPT,NR4A1,CLIC4,FPR1,CXCL3,CXCL2,GLUL,IL1A,TP63,KLF6,MCL1,GM2A,DTX2P1-UPK3BP1-PMS2P11,CITED2,WEE1,TCTN2,LGMN,PVR,TOMM22
CHIANG_LIVER_CANCER_SUBCLASS_CTNNB1_DN	0.542152	2.41361	0	0	170	165	CP,CCDC80,TMEM45A,SRPX,ISLR,COL3A1,VCAN,GEM,ASPN,GPNMB,COL6A3,C7,HABP2,LUM,COL1A1,COL1A2,MXRA5,COL5A1,CCL19,PTGDS,SERPINE2,CXCL12,SULF1,TIMP2,IGLV3-25,GPR183,SOCS3,TNFSF4,AEBP1,EGR2,POU2AF1,VNN2,CCL20,RGS1,MYL9,VNN1,GATA6,MYOM1,CTHRC1,THBS2,C11orf96,EGR1,MCC,CCL21,SERPINE1,RASGRP1,PKDCC,PRG4,F3,KCTD12,EVI2A,SLPI,NCALD,IL7R,ADAMTS1,CDA,PAPLN,EFEMP1,MOXD1,RAB27A,CYTIP,TPST1,MMP9,CD52,ARRDC4,ETS2,LX…
PLASARI_TGFB1_TARGETS_10HR_UP	0.537002	2.48868	0	0	199	197	NPPB,IL1RL1,ALDH1A2,CNN1,HAS2,GJB2,EREG,ZNF469,TNC,PTGS2,BHLHE40,IL11,ADAM12,GCNT2,GFPT2,PTHLH,ARG1,COL8A2,ENPP1,IL6,ELN,SLC2A1,HTR2B,PAPSS2,CRISPLD2,TSPAN2,EGR2,NGF,INHBA,CCL20,TNFAIP3,PKP1,ITGA5,PDGFC,HBEGF,FBXO32,IER3,CTGF,PMEPA1,CX3CL1,TIMP3,NUAK1,SERPINE1,JAG1,NUAK2,ITGB3,PRG4,CSPG4,WNT9A,GADD45B,KCTD11,ENTPD7,NFIL3,ALDH1A3,TMCC3,MEOX1,HIVEP3,FSTL3,PLEKHG3,NRARP,CSRNP1,ANKH,MMP9,FXYD6,HK2,LI…
AMIT_SERUM_RESPONSE_60_MCF10A	0.705329	2.64909	0	0	57	56	EREG,FN1,TNC,PTGS2,BHLHE40,GAS1,NR4A2,CYBRD1,CALD1,SGK1,EGR3,INHBA,CCL20,TNFAIP3,CYR61,HBEGF,CTGF,EGR1,ELL2,MAFB,TM4SF1,PLK2,COBLL1,SLC35D1,PNRC1,ETS2,ZC3H12A,DUSP5,FRMD4B,SERPINB13,KLF7,PMAIP1,BMP1,PDLIM5,STK38L,MBNL2,TCEAL1,RHOB,POT1,MAP3K8,TRIB1,ITSN1,SCD,RCAN1,TGIF1,PXMP4,IER2,C1orf116,PIP5K1A,VGLL3,PTGER4,MAGED2,IRS2,SOX4,TUFT1,PCBD1
DELYS_THYROID_CANCER_UP	0.454152	2.20847	0	2.10222e-05	443	437	PRSS2,COL11A1,MMP11,LAMC2,AHNAK2,COL3A1,DPYD,HAS2,PCDH7,VCAN,COL10A1,EREG,FN1,KRT6A,MALL,COMP,TNC,SPP1,BHLHE40,PLAU,CPA3,ROR1,ADAM12,KRT15,SLC16A4,COL1A1,DPP4,FAP,CEACAM6,CX3CR1,DSC2,COL5A2,ADM,COL8A1,LAMB3,C3,MXRA8,CHIT1,G0S2,TNFAIP6,ITGA2,PRDM1,CD1A,THBS1,DPYSL3,MRC2,MMP7,MMP1,DSP,BIRC7,RYR1,INHBA,TGM2,PLXNC1,PXDN,TPSB2,IGSF1,CCND2,ALOX15B,TRIM22,IER3,THBS2,KLK10,MET,IL1RAP,SLC26A3,NT5E,SAMD4A,…
YAN_ESCAPE_FROM_ANOIKIS	0.694041	2.20955	0	2.13785e-05	24	24	ALDH3A1,NOS2,MMP2,CCL20,CX3CL1,SLFN12L,VCAM1,STAT1,LTA,CD44,NFKB1,CCL5,IL15,IRF1,DDIT3,EIF2AK2,HLA-E,BCL2L11,HLA-DMA,IRF7,RSAD2,STAT2,CFB,CXCL10
DANG_REGULATED_BY_MYC_DN	0.479649	2.21608	0	2.17471e-05	253	249	NPPB,ZFP36L1,TCHH,TSPAN7,COL3A1,COL6A3,FN1,GAS1,POSTN,COL1A1,COL1A2,DUSP1,COL5A1,ADM,PDGFRA,FAM129A,TIMP2,LOX,CALD1,THBS1,INHBA,CRYAB,SPARC,HBEGF,NDRG1,JPH2,MGP,IER3,CTGF,MCC,A2M,IL1RAP,SERPINE1,PDGFRB,MT1A,CSPG4,F3,CD48,VCAM1,PERP,SCPEP1,FAS,ANXA6,MAP3K1,ITGAL,FZD1,FSTL1,TGFBR2,FBLN5,KLF4,ERRFI1,TPM1,MSN,ILK,FTH1,CD3E,PLD1,GADD45A,FOXN3,THY1,UGT1A6,ROCK1,UGT1A1,LIMS1,PDLIM7,LXN,NXN,SERPINB1,HIVE…
SHIPP_DLBCL_VS_FOLLICULAR_LYMPHOMA_DN	0.615062	2.22206	0	2.21286e-05	45	44	CD69,LY9,ANK2,SEPP1,CCL21,CLU,GLIPR1,TSC22D3,CD40LG,TRBC1,RHOH,ITGA4,TRIB2,TXNIP,DNASE1L3,PIK3IP1,CD3E,CSN2,INPP1,GPR18,CD180,ATRX,MEF2C,TRAF5,ST8SIA1,PDCD1,TCEAL1,WWP1,CD101,HLA-A,POU6F1,CD3D,TCF20,HES1,ZMYND11,HSPA1L,STX16,PMCH,CSRP2,ZNF141,TNFRSF25,CIRBP,TXK,RAPSN
GABRIELY_MIR21_TARGETS	0.47119	2.2206	0	2.21286e-05	289	281	PTGFR,COL5A2,PALLD,CYBRD1,NBEA,PIK3R1,CALD1,DDR2,DOCK10,ST6GAL1,ATP2B4,CLIP4,FILIP1L,TIMP3,RASGRP1,NFAT5,RHOBTB3,MEIS1,ITGB8,EPHA4,STAT3,PRICKLE2,PKD2,MAP3K1,PER3,PPP1R3B,TGFBR2,TPM1,NEK1,PLD1,FAM102B,CPEB3,COBLL1,FOXN3,BMPR2,FERMT2,ZNF532,SYNE2,ZBTB38,MYCBP2,MYO9A,RECK,PBX1,B3GNT5,RFX7,WWC2,USP34,GTF2I,PPARA,TRIM2,SCRN1,MAP3K2,WNK1,DMD,ATRX,RPS6KA3,MPP5,WNT5A,ESYT2,PARP9,AIM1,ENAH,OLR1,FAM46A,AR…
WAMUNYOKOLI_OVARIAN_CANCER_GRADES_1_2_DN	0.585032	2.2241	0	2.25237e-05	67	63	CFI,PTGS1,DPYD,GAS1,WT1,FLRT2,C3,SULF1,PLSCR4,SLIT2,SPRY1,CELF2,HBB,ATP2B4,CLIP4,SERPING1,RGL1,IL1R1,DOCK11,FRMD4B,CTDSP2,CAV1,MNDA,IFITM2,MAGI2-AS3,SNCA,TCEAL3,PDGFD,EEF1A1,TTC28,ELOVL5,DOCK4,TMX4,PODXL,LGALS8,PROCR,PARP6,ST13,RUFY3,IGFBP6,HOXD8,DAB2,N4BP2L2,ZNF641,CLIC5,BNIP3,CPE,NISCH,BASP1,SLC26A11,WSB1,RHOQ,SH3BP5,ARMCX1,SSBP3,IFT52,SRSF5,KDR,RARRES1,CRLS1,TIAM1,ID4,TCEAL2
PHONG_TNF_RESPONSE_NOT_VIA_P38	0.476142	2.22327	0	2.25237e-05	337	331	LAMC2,EGFR,VCAN,GEM,MALL,BHLHE40,PLAU,ROBO1,GFPT2,MMP2,COL6A1,JUN,ARSJ,FAM129A,COL6A2,G0S2,ITGA2,CALD1,SGK1,MMP1,CA12,OSR2,ZFHX4,GATA6,CX3CL1,SERPINE1,IL6ST,ETV1,SAMD4A,BIRC3,RHOBTB3,CSF2,NRP2,EMP1,ADAMTS9,JAK1,VCAM1,TMEM156,FSTL3,LDLR,SOD2,ADARB1,LRIG1,EPHA2,PIK3CD,VDR,ABTB2,MTUS1,PDLIM4,SMAD1,LPXN,NFKB1,MMP9,INPP4B,GADD45A,CLDN1,CDCP1,AMPD3,SP100,SLCO3A1,LOXL2,CSF1,TNFRSF9,CEBPB,ETS2,TRAF1,RNF1…
BROWNE_HCMV_INFECTION_2HR_UP	0.653848	2.22455	0	2.29333e-05	39	38	ATP1A2,SNED1,NR4A3,MFAP4,NR4A2,PTGDS,ELANE,RGS2,FOS,ATF3,CHRDL1,ECM2,EGR1,NR4A1,DAZL,ADH1B,CXCL3,VWA5A,FYB,RARRES2,IRF1,NFKBIA,DHRS3,N4BP2L1,ICAM1,MAP3K8,CFD,GCH1,SRCAP,KIAA0368,COL21A1,ERP44,SFPQ,ADH1A,APOE,SLC29A1,ADH1C,ADCY1
DAZARD_RESPONSE_TO_UV_NHEK_DN	0.469184	2.22641	0	2.29333e-05	318	303	PRSS12,DDIT4,NAV3,FAT2,FLRT2,KLF9,MN1,NR3C1,PALM2-AKAP2,LPP,CHD9,MEIS1,IFI44L,AJAP1,IRS1,RIN2,HEG1,DUSP7,LDLR,RAPGEF5,BBX,MTUS1,PER2,FOXO3,TGFBR2,NFE2L2,NFKB1,CPEB3,AKR1C3,KIAA0922,FERMT2,TIPARP,FAT1,BDKRB2,UBL3,ELF1,AHDC1,ADCY9,ARID5B,TP63,NCK1,HIVEP2,SMAD7,ADRB2,PPP1R12A,VPS13B,KLF7,SSBP2,BACH1,GJB3,MTM1,SKAP2,BAZ2B,ATRX,MAP3K5,FAM179B,OTUD4,DST,TLK1,PIKFYVE,MICAL2,BCAR3,ATF2,FNDC3A,SH2B3,MYC,R…
RUTELLA_RESPONSE_TO_CSF2RB_AND_IL4_DN	0.471762	2.22727	0	2.33579e-05	315	307	CES1,DDIT4,VCAN,EREG,CXCL1,CTSK,CX3CR1,KIAA0226L,NR4A2,C3,PTGDS,MITF,S100A12,TIMP2,RGS2,SGK1,ZFP36,KLF9,MCTP1,IQGAP2,SPARC,HBEGF,VNN1,PID1,SLC2A3,ST6GAL1,IRAK3,EGR1,NAMPT,PRKCB,C5AR1,ICAM3,NOTCH2,TSC22D1,EMP1,RIN2,CLEC5A,CD48,NLRP3,ITGA4,CHST15,ARHGEF6,FCN1,KLF10,FPR1,STAT1,PTGER2,CXCL3,SOD2,MAFB,CYBB,ITGAL,NPL,TLR1,RASGRP2,VWA5A,TUBA4A,NEDD9,LPXN,CRTAM,TREM1,CD52,MT1X,HK2,ZNF185,MYOF,ALDH3A2,FYB…
SANA_TNF_SIGNALING_UP	0.545706	2.22806	0	2.33579e-05	83	81	CXCL6,LAMB3,MMP10,SAMD9L,INHBA,CCL20,TNFAIP3,C1S,CTHRC1,CX3CL1,DDX60,SERPINE1,BIRC3,ITGAV,IFI44L,SSPN,IL7R,TLR2,VCAM1,CXCL3,SOD2,CXCL2,CCL11,FTH1,CSF1,IFI30,C1QTNF1,CASP1,OAS2,GBP1,IFIH1,IL32,NFKBIA,CCL2,PARP14,SMAD3,SAMHD1,OAS3,DRAM1,RABL3,ICAM1,BST2,SPAG9,RHOB,SAT1,APOL3,OXR1,APOL1,IFIT1,MMP3,PLA1A,UBD,HLA-A,TNIP1,MX1,TAPBP,LGALS3BP,KIAA1147,SLC15A3,LGALS9,TNFAIP2,HLA-B,BPGM,MX2,ATP13A3,CMPK2,N…
KUROZUMI_RESPONSE_TO_ONCOCYTIC_VIRUS	0.645736	2.22692	0	2.33579e-05	44	44	CXCR5,CCR6,SPP1,IL11,CCR2,IL1R2,CCR4,C3,CCL20,IL16,IL6ST,CD40LG,IL10RA,TNF,CXCL9,LTA,CXCL2,CXCR2,CCL22,CCR5,LTB,IL1A,IL2RG,CASP1,CCL5,IL15,IL36RN,IL2RB,CCL2,CXCR3,IL6R,IL13RA1,CCR9,TNFRSF1B,CCR1,ITGAM,IL18,IL1B,CCL3,IFNG,CXCL10,XCR1,CCR7,CCL7
SESTO_RESPONSE_TO_UV_C1	0.552895	2.22813	0	2.33579e-05	72	72	SPRR2E,TGM1,S100A7,SPRR2D,SPRR2A,TNFAIP3,CRYAB,CYR61,CTGF,SULT2B1,NAMPT,SERPINB2,EMP1,SOD2,TM4SF1,GLUL,MAPK6,PIAS1,DUSP5,ATP1B1,KCNK1,CST6,CDKN1A,CNN3,GALNT3,PPP2R2A,UBXN4,CAPRIN1,NAIP,ATP6V1B2,IFIT1,COPS8,EIF4H,C11orf58,PSMC1,TNIP1,UBE2G1,ETF1,HSP90AA1,MAP2K3,MFAP1,PSMA6,PSMC6,CSNK2A1,BNIP3,VDAC2,GPX2,TJP2,SLC31A2,IER2,PPP2CA,DDX1,PSMA5,TSG101,PSMC2,PEA15,UBE2D2,GSPT1,C20orf24,RNF4,HDAC1,UBE2I,P…
VANHARANTA_UTERINE_FIBROID_DN	0.566159	2.22974	0	2.37987e-05	67	63	TNXB,ABCA8,NR4A2,JUN,ATF3,C1S,NDRG1,NR3C1,EGR1,NAMPT,PHYHIP,BIRC3,C1R,GADD45B,FAM65B,ADH1B,MOXD1,KLF4,TFPI,LEPR,HIVEP2,SMAD7,PTGER3,RARRES2,ERAP1,SOX17,MAP3K5,DFNA5,RARRES3,EFHD1,RASA4,KLF2,KLF5,GIMAP6,CBX7,HOXA5,KLHL2,ABLIM1,BCL6,EZR,ADD3,LTBP1,CITED2,APOL3,MS4A4A,MDFIC,PAWR,TRIB1,PDLIM1,IER2,NFIB,PTCH1,MAFF,RBP1,CXADR,RTN3,PLCE1,WFS1,ODC1,GATA2,DAPK1,GSTM5,MSX1
BRUECKNER_TARGETS_OF_MIRLET7A3_DN	0.549147	2.22934	0	2.37987e-05	78	73	AKR1B10,COL11A1,FN1,COL4A6,CXCL1,COL5A1,CALD1,DPYSL3,SULF2,SPARC,DIO2,PMEPA1,NRP2,RIN2,EPB41L2,EFEMP1,CXCL3,VIM,GALNT10,SFRP1,PLK2,MT1X,LOXL2,BZW1P2,GPC1,DCBLD1,DFNA5,GLS,BZW1,MFGE8,NNMT,TM2D2,CORO1C,EIF4G2,LACTB,ACTR3,SPOCK1,COL4A2,LBH,ANXA3,GALNT1,TRAM1,PTGES,PTPRF,GPRC5B,ANXA10,FLNB,LYSMD4,LGALS3BP,RASSF10,LASP1,HSP90AA1,BCL2A1,MORC4,TGFB2,EIF5,RNF149,MT2A,RAB34,PRSS23,AKR1B1,FAM83D,COTL1,MATN…
NEWMAN_ERCC6_TARGETS_DN	0.645993	2.22935	0	2.37987e-05	39	38	PSG5,MFAP5,SYNPO2,SCUBE3,COL11A1,CCDC80,PTGS1,GALNT5,SGCD,PSG9,RGS4,AEBP1,NGF,ITGBL1,FAM19A5,SERPINE1,ADAMTS1,PAMR1,RECK,SPATA18,ZMAT3,CDKN1A,PODXL,LBH,HAPLN1,NEAT1,SEPT11,LRCH2,LNX1,KRT34,CNTN3,PAGE2B,SLC1A1,KCNK2,FGF5,GABBR2,PSG6,RAB3B
ZHU_CMV_8_HR_DN	0.599051	2.23563	0	2.42563e-05	53	52	ZFP36L1,DDIT4,FGF7,GAS1,AKR1C1,ADM,MMP1,ZNF521,MN1,NR3C1,IL6ST,AR,ADRA2A,ADH1B,LDLR,TFAP2A,TFPI,SH3D19,BMP4,TNFRSF1A,RUNX1,TP53BP1,IGF1R,RBMS1,USP4,CEBPD,MARCKS,MAPK14,MYH9,TGFBR3,LMNA,WEE1,ANAPC1,ACVR2A,NR2F2,RALGDS,ITSN1,ZCCHC9,AARS,HNMT,AHR,ACO1,ENG,TCF7L2,ANP32A,CDC25B,ERCC5,IGFBP2,ID2,APOE,TFAP4,FBLN1
SEITZ_NEOPLASTIC_TRANSFORMATION_BY_8P_DELETION_UP	0.574281	2.23033	0	2.42563e-05	73	73	ABCG2,MALL,COL1A2,BCHE,CRISPLD2,CH25H,SLIT2,CX3CL1,TIMP3,DDX60,CLU,SEMA3A,PRR16,IFI44L,ALDH1A3,SAMD9,EVI2B,HERC6,KLF4,IDO1,CCL5,ZFP36L2,OAS2,GBP1,BMP4,IFI44,IFIT3,ADAM28,IFIH1,RARRES3,PDLIM5,FAM46A,HPSE,MAPRE2,HS3ST1,NR2F1,IFIT2,EFNB2,DAAM1,NOV,HERC5,SORD,SPOCK1,IFIT1,GPRC5A,DDX58,NDP,MX1,TLR4,IGFBP6,ZC3HAV1,PNP,IFI27,ISG20,TFF1,MX2,NMU,MAGEA3,TMEM50A,CCNE2,OASL,PTGER4,CXCL10,LIPG,OAS1,CXCL11,MAG…
SCHRAETS_MLL_TARGETS_DN	0.665274	2.23109	0	2.42563e-05	33	32	COL6A3,GAS1,RSPO2,COL6A1,TWIST2,COL6A2,GREM1,TGFBI,SPRR1A,GATA6,MGP,THBS2,THBD,CD53,GSTA4,CD93,ACADM,CDKN1B,HSPB8,LIMK1,CAP1,CTSH,ENPP2,MGLL,IL1RN,ARHGDIB,PITX2,DFFB,HOXC8,FOXC2,AGT,HNF1B
DASU_IL6_SIGNALING_SCAR_DN	0.792787	2.23746	0	2.47319e-05	16	16	PSG9,PDGFRA,SULF1,THBS1,SGK1,CYR61,CTGF,SERPINE1,TPM1,LOXL2,PRPS1,ADAM10,TMBIM6,HMOX1,PPP1R3C,ID3
LINDGREN_BLADDER_CANCER_HIGH_RECURRENCE	0.611766	2.23644	0	2.47319e-05	49	48	VCAN,MYLK,ABI3BP,COL1A2,COL5A2,AEBP1,PAPPA,HTRA3,SPARC,MYL9,NID2,MGP,PRRX1,NR4A1,ICAM3,MYADM,BIRC3,NRP2,ADAM19,CSRP1,IL7R,VCAM1,ANXA6,MSN,LAMA4,LGALS1,IL32,MICAL2,COL18A1,UBR4,COL4A2,CRIP1,SERPINH1,NAV2,MCAM,MOB3A,PTMS,PELO,H1F0,DCAF7,FYN,NDRG2,PLCB4,DNMT3B,DPP7,RPS19BP1,RHBG,CA6
CHIARADONNA_NEOPLASTIC_TRANSFORMATION_KRAS_DN	0.523366	2.24374	0	2.52266e-05	142	140	MFAP5,MSLN,COL11A1,CCDC80,TMEM45A,GAS1,TNXB,COL1A1,COL1A2,DUSP1,FBN1,COL5A1,COL5A2,FHL1,ADM,ELN,COL4A5,PAPSS2,SOCS3,FOS,ATF3,CTGF,TIMP3,COPZ2,IL6ST,PCOLCE,SLPI,PER1,NOTCH1,VDR,FSTL1,EPHX1,TRIM47,SLCO3A1,SH3D19,IFI30,RECK,ITGB5,LAMB2,ARL2BP,TOB1,CTDSP2,PLAC8,GSN,CDKL2,APP,CRTAP,RBMS2,SEMA3C,CCDC6,AMOTL2,KLF2,AQP1,ALDH1A1,INSIG1,DHRS3,SPTBN1,RAB11FIP5,ABLIM1,SAMHD1,SESN1,TM2D2,HIST1H2BC,PSTPIP1,SHR…
BROCKE_APOPTOSIS_REVERSED_BY_IL6	0.517624	2.24199	0	2.52266e-05	144	144	MYLK,SPP1,BHLHE40,JUN,PDGFRA,SOCS3,PRDM1,SGK1,POU2AF1,ZFP36,HBEGF,SLC2A3,ATP2B4,KIAA0125,NAMPT,IL6ST,RHOBTB3,EVI2A,GADD45B,TNFSF10,ELL2,STAT3,MUC1,HEG1,CAV2,CHST15,EPB41L2,AMPD1,IRF4,EVI2B,STAT1,CXCR4,LDLR,VWA5A,FOXO3,CD44,GADD45A,MT1X,GAS6,SLA,C10orf10,CEBPB,SIK1,MAP1B,STK17B,CD180,DYRK3,IFNGR1,DUSP5,ARFGAP3,JUNB,ZFP36L2,PTPRG,MCL1,DUSP3,RB1,MSMO1,IRF1,CCL2,LITAF,SBNO2,BCL3,DNAJB9,PIM2,GNA13,WIP…
SENESE_HDAC1_AND_HDAC2_TARGETS_DN	0.504366	2.24337	0	2.52266e-05	232	211	NPPB,MFAP5,SCN2B,MSLN,CCDC80,TMEM45A,COL3A1,MYLK,TNS1,GPNMB,BNC2,IGFBP5,GXYLT2,SPP1,GLI2,KRT81,KRT15,LUM,COL1A1,DUSP1,NOG,COL5A2,TMEM100,SESN3,COL16A1,EDN2,LOX,NEXN,CALD1,SDPR,RBMS3,GLT8D2,ITGBL1,TAGLN,CRYAB,MN1,MYL9,CELF2,MAF,GPX8,TIMP3,CLU,PRR16,RHOBTB3,FGFR1,MEIS1,DTNA,OLFML3,PCOLCE,CSDC2,NTN4,PRICKLE2,SCEL,LOXL4,TRIB2,SCARA3,EDIL3,MTUS1,PDGFRL,FSTL1,TFPI,TPM1,KATNAL1,KIAA0922,TCP11L1,TMEM37,P…
BURTON_ADIPOGENESIS_9	0.547942	2.24002	0	2.52266e-05	92	90	C16orf89,SFRP2,GEM,PTGS2,SPP1,CXCL1,CXCL12,THBS1,FOS,PLAT,CYR61,THBS2,EGR1,PLA2G4A,F3,CSRP1,GGTA1P,VCAM1,LATS2,EPHX1,NEDD9,KLF4,TPM1,PLK2,PHLDA1,FERMT2,CSF1,IFI30,RECK,SNX6,SKAP2,SPG20,ANXA1,RASA4,CYTH3,MFSD1,CCL2,AMOTL2,F2R,C6orf25,RASSF5,CEBPD,CNN3,CNN2,CTNND1,KIFAP3,CITED2,STXBP3,DNM1,PRKCD,EXOC4,GRN,GALK2,RNF13,JUP,ASAP1,TPD52L1,ROCK2,CDKN2B,MAOA,AKAP12,ARMCX2,SLC8A1,GPC4,ACVR2A,PCGF5,LGALS9,…
WU_CELL_MIGRATION	0.50416	2.24443	0	2.52266e-05	184	182	AHNAK2,LAMA3,VCAN,FN1,PTGS2,CXCL1,AKR1C1,SNAI2,COL6A2,TGFBI,THBS1,SERPINB5,TGM2,PDGFC,EHF,CYR61,TIMP3,CLU,GLIPR1,SERPINE1,WWTR1,JAG1,RHOBTB3,GJA1,CDH3,IGF2BP2,DCBLD2,SLPI,ADAMTS1,CHST15,CDA,EPB41L2,PERP,TPM2,AKR1C2,EFEMP1,LPAR1,TXNIP,TM4SF1,MTUS1,GLUL,VIM,AXL,TUBA4A,RAB31,ARL4C,NEDD9,MSN,PLAGL1,MT1X,AKR1C3,LOXL2,AQP3,MAP1B,KYNU,BICC1,IL1A,ARID5B,SOX9,LIMA1,GJB3,PLAC8,KCNK1,DKK3,TMEM30B,FGF2,DSE,C…
TARTE_PLASMA_CELL_VS_B_LYMPHOCYTE_DN	0.661449	2.24461	0	2.57414e-05	38	38	CXCR5,MS4A1,BLK,TRIM22,CD37,RHOH,IRF8,TGFBR2,NFKB1,REL,GPR18,LTB,SERPINB1,IFNGR1,CIITA,BIN1,AIM1,IL4R,HLA-DMB,MAPRE2,KIAA0430,MMD,GIT2,ITPR1,CD83,GCH1,MOB1A,LPGAT1,SATB1,AHR,NFKBIE,LYL1,RHOG,HHEX,ELF4,CCND3,AXIN1,RPS4Y1
GERHOLD_ADIPOGENESIS_DN	0.585471	2.24872	0	2.62777e-05	64	63	FGF7,VCAN,FN1,GAS1,GAS7,CXCL12,G0S2,THBS1,PLAT,CRYAB,CYR61,CCND2,IER3,CTGF,THBS2,PDGFRB,THBD,MMP14,VDR,CD44,GAS6,ANXA2,IL1R1,ECM1,ANXA5,ITGB1,DNAJB1,IL4R,CCL2,XDH,CEBPD,SAMHD1,SDC1,CASP8,ANXA3,ZNF148,ATF1,CD9,DDB1,TNFAIP2,CCT2,EIF3C,HSPA8,CDK4,CD81,UBTF,EEF2,IFRD1,IL11RA,AKR1B1,SAE1,CCT5,BAX,CDC37,PDCD2,TUBB,SOX4,TUBA1A,UCP2,CCND1,HGFAC,BID,CCL7
SIMBULAN_UV_RESPONSE_IMMORTALIZED_DN	0.689313	2.25266	0	2.62777e-05	31	31	LAMA3,EGFR,EREG,FN1,ITGA2,CALD1,THBS1,AHNAK,CDH3,EMP1,THBD,JAK1,ITGA6,DUSP7,ROCK1,PLEC,PRKAR1A,SEMA3C,MYC,IGF1R,DDX21,RDX,PTP4A1,NBN,TACC1,NAP1L1,RRM2,ID1,CCND1,TOP2B,SF3A2
DIRMEIER_LMP1_RESPONSE_EARLY	0.579681	2.24571	0	2.62777e-05	66	64	NPPB,GNAT2,CD69,JUN,PIK3CG,GPR183,EGR2,EGR3,ZFP36,TNFAIP3,EGR1,BIRC3,GADD45B,SLAMF1,TNF,BTG2,LTA,FTH1,TRAF1,NFKBIZ,ZC3H12A,PPP1R15A,DUSP5,KLF6,JUNB,SEC24C,MCL1,LCP1,NFKBIA,MYC,HERPUD1,INSIG1,CD40,TNFSF9,EEF1A1,ICAM1,CCL4,JUP,ACTB,CD83,KDM6B,MAN2B1,IRF7,SIAH2,PTK2B,BCL2A1,NFKBIE,NFKB2,EEF2,IER2,HMGCS1,JUND,EIF1,CCL3,HSP90AB1,UBE2M,RPS9,MUC13,TRAF4,RPS10,RPS16,DUSP2,SERPINF2,CCR7
BERTUCCI_MEDULLARY_VS_DUCTAL_BREAST_CANCER_DN	0.514561	2.25209	0	2.62777e-05	169	161	FLNC,BOC,PTPRZ1,ACTG2,NPR3,NAV3,MYLK,MIR143HG,VSNL1,ADAM12,FAP,RGS4,CX3CR1,KCNMB1,FHL1,LAMA2,COL8A1,ADAMTS12,SNAI2,ENPP1,MXRA8,ACTA2,EDN2,MSRB3,SPEG,MRVI1,DACT3,CALD1,DDR2,TAGLN,AHNAK,ZCCHC24,EPHA3,MYL9,FLNA,FBXO32,ACTN1,TIMP3,HSPG2,COPZ2,ACVR1,CACHD1,KANK2,LGR6,EDNRA,SH3PXD2A,PERP,LIMS2,TPM2,CAPN2,KCTD1,PTRF,TGFB1I1,FSTL1,KATNAL1,FERMT2,STARD13,PRICKLE1,MBOAT2,MAGI3,BGN,ITGB5,CAV1,MXRA7,GPC1,RIT…
LIANG_SILENCED_BY_METHYLATION_2	0.616174	2.25103	0	2.62777e-05	53	53	PI3,CXCL6,PTGS2,C3,IL6,MMP1,INHBA,CCL20,TNFAIP3,C1S,HIST1H2BE,HBEGF,XAF1,NT5E,CSF2,SERPINB2,IFI44L,TNFSF10,SLPI,THBD,DAZL,STAT1,SOD2,CXCL2,SP100,MAGEA4,CCL5,OAS2,IFI44,IFIT3,KRT17,IFIT2,ICAM1,IL13RA2,AREG,IFIT1,HIST1H2AC,MCAM,STC1,IRF7,MX1,MX2,IFI6,BIK,STX3,OAS1,CXCL5,LCN2,H19,MAGEA12,UCHL1,DHRS2,S100A4
PLASARI_TGFB1_TARGETS_10HR_DN	0.478468	2.25166	0	2.62777e-05	244	238	OGN,CPA6,NPR3,PTX3,MMP11,PCDH7,FGF7,IGF1,IGFBP5,GAS1,ZCCHC5,RSPO2,LUM,SLC16A4,SCARA5,CYP7B1,ADM,PDGFRA,SESN3,ARHGAP20,FAT4,PIK3R1,SLC40A1,ARRDC3,RARB,RSPO3,SDPR,MRGPRF,DIXDC1,ZNF521,SLC24A3,UNC5C,NFIX,PDE1A,ZFHX4,CELF2,EYA4,PLEKHH2,CLIP4,PDK4,RND3,PRRX1,FBXL7,TRPS1,IL6ST,SEMA3A,MT1A,DCLK1,EVI2A,IRS1,GULP1,PRICKLE2,THBD,ADAMTS1,VCAM1,SCARA3,STAT1,KITLG,HERC6,SVIL,PER3,FOXC1,EPHX1,ZNF608,FAM26E,AMP…
PETRETTO_CARDIAC_HYPERTROPHY	0.672333	2.25108	0	2.62777e-05	34	33	OGN,MFAP5,ASPN,FN1,PDLIM3,FBN1,COL5A2,ACTA2,TAGLN,EFEMP1,TM4SF1,FSTL1,NID1,CD44,ARID5B,LOXL1,ANXA1,OSBPL8,LTBP3,RTN4,SNAP23,DDX3X,ACTB,ABAT,CPNE3,ENPP2,CRIM1,ANXA4,TUBA1B,TUBA1C,ST3GAL6,IGFBP3,LPL
ELVIDGE_HIF1A_AND_HIF2A_TARGETS_DN	0.542306	2.24566	0	2.62777e-05	104	102	TMEM45A,AHNAK2,SRPX,EGFR,IGFBP5,BHLHE40,KRT15,DSC2,WISP2,ADM,SLC2A1,LOX,FOS,AK4,ATXN1,PFKFB3,NDRG1,EGR1,SERPINE1,SAMD4A,GJA1,CA9,CXCR4,PTRF,EGLN3,HK2,LOXL2,ANGPTL4,P4HA1,GBE1,P4HA2,SOX9,PLAUR,PAM,LOXL1,PLAC8,CAV1,BNIP3L,RRAGD,ALDOC,DST,RASA4,PGK1,ZNF292,ZNF654,EGLN1,PGM1,SFXN3,MXI1,PDK1,SH3GL3,HLA-DRB1,NOL3,VEGFA,RNASE4,FAM13A,VLDLR,CITED2,SPOCK1,LIMCH1,YEATS2,GPRC5A,VEGFC,CCNG2,ITPR1,GLRX,PDGFB,…
WU_SILENCED_BY_METHYLATION_IN_BLADDER_CANCER	0.61425	2.25406	0	2.68368e-05	55	54	MYH11,SCRG1,PTX3,CNN1,VCAN,COL6A3,IGF1,DPT,NR4A3,CX3CR1,COL5A2,LAMA2,MITF,PTPRC,SEPP1,PXDN,RGS1,ZCCHC24,HBB,FGL2,NR4A1,ETV1,GUCY1A3,LRIG1,KLF4,ADIPOQ,ITGB2,UBL3,PLEK,PTGER3,LOXL1,PEG3,RARRES3,PECAM1,CES2,MIR22HG,HLA-DQB1,PRKCD,CLIC2,TGFBR3,FCGRT,CPE,SLC4A4,GCHFR,GATM,LMO2,ANPEP,FMO5,ERBB3,PROM1,TSPAN8,COBL,SPINK1,USH1C
HORIUCHI_WTAP_TARGETS_UP	0.490949	2.25283	0	2.68368e-05	306	289	ART4,ITM2A,ZFP36L1,CFI,TMEM45A,PTGS1,CXCL6,COLEC12,SLC2A12,CDH11,CXCL1,GCNT2,FBN1,COL5A1,CD109,HMCN1,ACTA2,SERPINE2,HTR2B,GVINP1,SLC40A1,RGS2,TLR3,PAPPA,ATF3,TAGLN,TNFAIP3,MYL9,EVC,OSMR,NR3C1,SLC2A3,PCDHGA4,C11orf96,ZEB2,PITPNM3,JAG1,BIRC3,LPP,ITPR2,TSC22D1,OLFML3,DIRAS3,PTGFRN,LRRC32,NFIL3,PRNP,IL7R,ITGA4,TRIB2,VCAM1,C8orf4,PTPRK,PDZD2,TPP1,TXNIP,CXCL3,RAPGEF5,SOD2,MAFB,CXCL2,SIPA1L2,PER3,MID2,K…
HAN_JNK_SINGALING_DN	0.653306	2.25577	0	2.74202e-05	39	37	CP,OGN,HAS2,CYP2F1,COL6A1,C3,COL6A2,GHR,RGS2,SOCS3,LBP,SLC10A6,FAS,HSD11B1,SOD3,GDF10,SEMA3C,CD74,IFITM1,EMB,LIFR,PAWR,ABCA1,CD9,ENPP2,IGFBP4,PLTP,CD14,AHR,RBP1,MAP4K3,WNT6,ISYNA1,TAF1D,LCN2,SLC29A1,SPIB
DAUER_STAT3_TARGETS_UP	0.620568	2.27308	0	2.74202e-05	49	48	SERPINB3,GFPT2,JUN,ADM,C3,SOCS3,THBS1,ZFP36,ATF3,PFKFB3,LBP,SLC2A3,PALM2-AKAP2,FGG,SAMD4A,STAT3,HEG1,LDLR,SOD2,CTSB,DUSP5,CCL2,NPC1,BCL3,SFN,PLIN3,FOSL1,CEBPD,SLC2A14,EFNB2,BCL6,UGCG,ICAM1,EFNA1,SLC4A7,FEM1C,AKAP12,ABCA1,FLNB,KLF11,TRIB1,STAT2,TEAD4,MAFF,AGT,IGFBP1,FGA,FGB
JOHNSTONE_PARVB_TARGETS_3_UP	0.450847	2.25714	0	2.74202e-05	430	412	ABCG2,DDIT4,DMBT1,PTX3,AHNAK2,SRPX,FN1,BHLHE40,PLAU,L1CAM,AKR1C1,GFPT2,C3,CDK15,SULT1C2,TIMP2,ITGA2,TGFBI,CALD1,THBS1,CRISPLD2,DSP,TGM2,C1S,AHNAK,CA12,FLNA,HTRA1,OSMR,SEMA4B,ATP2B4,CELSR1,CLIP4,PITPNM3,FHOD3,PDK4,CLU,NOTCH2,JAG1,FUT8,FGFR1,TNFSF10,LRP1,LOXL4,THBD,PRNP,WLS,JAK1,PPFIBP1,KLF10,AKR1C2,TPP1,EHD2,LDLR,TXNIP,VIM,TGFBR2,ARL4C,KLF4,BTG1,ERRFI1,PLD1,CDCP1,PHLDA1,IQGAP1,AKR1C3,LIF,MYOF,ALDH…
KEEN_RESPONSE_TO_ROSIGLITAZONE_DN	0.55311	2.27018	0	2.74202e-05	106	104	OGN,SERPINA3,MYH11,SFRP2,PTGIS,COL3A1,MYLK,IGFBP5,SPP1,BHLHE40,CXCL1,COL1A2,IL1R2,DUSP1,ARG1,ACTA2,ELN,RGS2,HDC,ATF3,HIF1A,ALAS2,MGP,CLEC4D,CLU,LPP,PHLDB2,SLFN12L,GADD45B,CSRP1,SERPING1,CXCL2,CYTIP,TPM1,MMP9,CD53,NFKBIZ,TES,BGN,MEF2A,CTSS,ARG2,LCP1,SRGN,ANXA1,ENAH,S100A9,LITAF,PTEN,CD74,ALDH1A1,TPM4,EMP3,CLCN3,BNIP2,SAT1,MAT2B,DSTN,CAPZA1,ANXA3,CRIP1,ACTB,DAZAP2,C1QB,ATL2,PKP4,BTG3,MATR3,NUPR1,GN…
AMIT_EGF_RESPONSE_60_HELA	0.646667	2.27081	0	2.74202e-05	46	44	ZFP36L1,BHLHE40,NR4A3,NR4A2,SNAI2,FOSB,CYR61,SLC2A3,CTGF,SERPINE1,PER1,KLF10,LDLR,SOD2,FOXC1,RUNX3,LIF,TIPARP,KLF6,PMAIP1,NCKAP1,MBNL2,EXOC5,FOSL2,DNAJC24,UGCG,VEGFA,PLSCR1,RHOB,CITED2,PTPN11,DCUN1D4,HES1,ATG4A,FXR1,NAA15,HSPH1,TNFAIP2,MED20,MOAP1,NKTR,H3F3A,CCND1,SLC20A1
DE_YY1_TARGETS_DN	0.553724	2.27246	0	2.74202e-05	92	92	EGFR,FN1,CALD1,HIF1A,INHBA,EPHA3,OSMR,MET,ANGPT1,ITGAV,CLIC4,ITGA4,LPAR1,FAS,BDKRB2,CYLD,ERAP1,MACF1,RB1,DST,ANXA1,CAPZA2,RBL2,STAG1,RASA1,EGF,ERBB2IP,PRKD3,PTEN,ARIH1,GNA13,SOCS5,SEPT10,RBBP8,EPS8,APC,PKN2,CDC27,IPO7,PRKAA1,NRP1,USP9X,RASSF3,PRKACB,CASP8AP2,NBL1,CSNK1G3,NCOR1,HIPK2,BARD1,MPHOSPH9,ENC1,AGGF1,SNX3,NUMA1,CCNL1,IL13,PAFAH1B1,IFT57,NAA15,TGFB2,PTP4A1,DNTTIP2,USP16,RAB6A,SMNDC1,TDRD3,…
ELVIDGE_HYPOXIA_UP	0.522535	2.26673	0	2.74202e-05	171	165	DDIT4,TMEM45A,AHNAK2,SRPX,EGFR,IGFBP5,BHLHE40,KRT15,DUSP1,DSC2,WISP2,JUN,ADM,SLC2A1,TGFBI,LOX,FOS,ATF3,AK4,ATXN1,PFKFB3,PXDN,SPRY1,CYR61,NDRG1,NR3C1,EGR1,MET,INHA,SERPINE1,SAMD4A,GJA1,DTNA,GADD45B,CA9,NFIL3,CXCR4,TXNIP,PTRF,EGLN3,BBX,PDGFRL,PHLDA1,HK2,TIPARP,LOXL2,ANGPTL4,P4HA1,GBE1,OPN3,P4HA2,SOX9,PLAUR,KLF7,KLF6,PAM,LOXL1,PLAC8,CAV1,BNIP3L,RRAGD,ALDOC,DST,RASA4,PGK1,GPR87,ZNF292,KDM3A,CD59,ZNF6…
DOANE_BREAST_CANCER_CLASSES_DN	0.675124	2.25608	0	2.74202e-05	34	33	KRT16,SPP1,DSC2,TIMP2,SERPINB5,CLIP4,WWTR1,FOXC1,PLAUR,SLC16A1,PYGL,PMAIP1,PLOD2,CALU,SGCB,CHST3,EHBP1,CEBPD,FERMT1,FSCN1,FBXO31,NNT,LMO4,SMO,POPDC3,PARVB,PAPSS1,DEK,WDR33,ATP11A,ARTN,ANP32E,MARCH3
AZARE_NEOPLASTIC_TRANSFORMATION_BY_STAT3_UP	0.532617	2.25739	0	2.74202e-05	121	116	NEFL,PCDH7,FN1,TNC,PTGS2,VSNL1,CDH11,COL5A1,COL5A2,PALLD,SERPINE2,G0S2,GREM1,CPS1,CALD1,THBS1,DPYSL3,ITGB6,CA12,CALB1,CCND2,VNN1,IFI16,PID1,AOX1,KCNMA1,JAG1,DCBLD2,WIPF1,CLIC4,PRNP,PTPRK,TGFBR2,ARL4C,LPXN,SFRP1,PLK2,CLDN1,MAP1B,TP63,CYP51A1,ARHGAP25,OAS2,MCL1,SRGN,CALU,S100A9,XYLT1,DUSP4,FGFBP1,CSF3,IFITM1,CDK17,EMP3,IL13RA1,NNMT,FLI1,CDH13,TWF1,HRH1,LTBP1,IL13RA2,DDX3X,S100A8,SPOCK1,MAN1A1,PTPN1…
PYEON_CANCER_HEAD_AND_NECK_VS_CERVICAL_DN	0.729229	2.27081	0	2.74202e-05	29	27	S100A7A,CDSN,KRTDAP,DSC1,KLK7,DCN,LRRC15,DPT,IL1R2,ASPRV1,KLK8,MEGF10,LY96,USP9Y,CRISPLD1,KDM5D,DDX3Y,PDPN,ZFY,NEB,EIF1AY,FEZ1,RPS4Y1,H19,DEFB4A,MAGEA12,SLC6A15
BOQUEST_STEM_CELL_CULTURED_VS_FRESH_DN	0.69243	2.2672	0	2.74202e-05	31	30	MYOC,OGN,OMD,IGF1,DPT,C7,NTRK2,WISP2,C3,FOSB,SOCS3,SPARCL1,SERPINA5,ITIH5,CHL1,ADH1B,PDGFRL,PPL,WNT11,CFD,CPVL,TPPP3,CD14,PTGER4,TMEM176B,APOE,NAALAD2,CXCL14,FABP4,APOD
BOSCO_INTERFERON_INDUCED_ANTIVIRAL_MODULE	0.584524	2.25434	0	2.74202e-05	78	74	SAMD9L,TRIM22,TNIP3,TTYH2,DDX60,XAF1,IFI44L,TNFSF10,RIN2,ITGA4,NCOA7,MYO1G,EPSTI1,AVPR2,ARAP2,P2RY14,LILRB1,GBP4,OAS2,ZBP1,IFI44,SDC3,IFIT3,IFIH1,CYP24A1,IFITM3,CD80,CCL2,MS4A6A,CD40,OAS3,TMEM106A,DHX58,MB21D1,CD274,GOLGA4,IFIT5,EIF2AK2,PML,HERC5,UBE2Z,APOL1,SLAMF7,MIA3,TRAFD1,IFIT1,APOL6,NOD1,PTPN2,GCH1,SLC39A8,IRF7,LAMP3,MX1,NUB1,PARP12,RSAD2,STAT2,IFI35,MOV10,PANK2,TDRD7,KPTN,IFI6,OASL,PNPT1,L…
ZHU_CMV_ALL_DN	0.534781	2.27414	0	2.80295e-05	128	126	ZFP36L1,DDIT4,PTGIS,COL3A1,FGF7,VCAN,MYLK,IGFBP5,GAS1,CDH11,POSTN,COL1A1,COL1A2,AKR1C1,COL5A2,ADM,PDGFRA,MITF,ACTA2,CXCL12,COL6A2,LOX,THBS1,DDR2,MMP1,ZNF521,TAGLN,MN1,FLNA,NR3C1,THBS2,TIMP3,SERPINE1,IL6ST,C1R,PTPN13,AR,ADRA2A,TPM2,EFEMP1,ADH1B,LDLR,TFAP2A,TFPI,TPM1,SH3D19,LAMA4,HIVEP2,LAMC1,LAMB2,FTL,COL15A1,BMP4,ANXA1,FAM46A,NFIC,TNFRSF1A,RUNX1,TP53BP1,TPM4,IGF1R,RBMS1,BCL2,USP4,CEBPD,CFHR1,ABL1…
NADLER_OBESITY_UP	0.605767	2.28134	0	2.86666e-05	61	60	LEP,POSTN,COL1A1,DUSP1,CTSK,LBP,CRYAB,FLNA,SERPINF1,FBLN2,LRP1,ALOX5AP,HCLS1,FCGR2A,CD53,MPEG1,IFI30,LAPTM5,CTSB,BGN,CSF1R,CTSS,SELPLG,MRC1,TLN1,CTSA,MFGE8,PSAP,CTSD,TPM4,GRN,CD68,FCER1G,C1QB,IFI27,PITPNA,PLTP,MT2A,BASP1,LGMN,LGALS3,CSTB,PLD3,DAD1,CTSZ,ATP6V1C1,PEA15,PLIN2,CAPG,DYNLT1,NEDD8,TPD52,PFN1,CFL1,FXYD5,UCP2,SEC13,CKB,MIF,PABPC1
BROWNE_HCMV_INFECTION_24HR_DN	0.504931	2.28403	0	2.86666e-05	148	145	GRIA3,COL6A3,IGFBP5,SLC16A4,MXRA5,FBN1,BLK,COL5A2,ABCA8,COL8A1,ACTA2,CPS1,ITGA2,CALD1,THBS1,CDON,MMP1,PRKG1,CA12,OLFML1,ATP2B4,MET,TIMP3,KCNMA1,PDGFRB,ANGPT1,PTPN13,SSPN,RIN2,GRIK2,FAM65B,TPM2,LPAR1,VWA5A,CXCR2,TGFBR2,CD44,BTG1,TFPI,GPR176,GAS6,PAMR1,DBP,PDLIM7,RECK,PDE1C,LAMA4,CTSO,GDF10,SLC16A2,LAMC1,BACH1,B2M,CAV1,BNIP3L,BTN3A3,SSH1,DST,RPS6KA2,FGF1,ABCC1,SEMA3C,PARVA,CD59,PTEN,SGCB,ALDH1A1,CD…
GESERICK_TERT_TARGETS_DN	0.764968	2.28241	0	2.86666e-05	21	21	BHLHE40,ELN,FOSB,EGR2,ZFP36,KLF9,HBEGF,IER3,NR4A1,GADD45B,NFIL3,KLF10,BTG2,KLF4,ERRFI1,NFKBIZ,JUNB,DUSP6,SIAH2,HEY1,GADD45G
TAKEDA_TARGETS_OF_NUP98_HOXA9_FUSION_3D_UP	0.505137	2.28794	0	2.86666e-05	182	172	CTSG,CRISP3,CRISP2,IGHM,TCN1,PTGS1,PTGS2,GLYATL2,CD69,ST6GALNAC1,LOX,FCRL4,SAMD9L,CH25H,VNN1,KIAA0513,IFI16,TRIM22,PLA2G4A,DDX60,ANGPT1,XAF1,NFAT5,PTPN13,MEIS1,ITGB8,IFI44L,EVI2A,CLEC2B,HOXA6,SAMD9,STAT1,GUCY1A3,C3orf80,BEND6,SERPING1,KIF13A,HERC6,IRX3,COL24A1,NCOA7,NEGR1,INPP4B,EPSTI1,ARRDC4,RNF213,IDO1,DDX60L,PDE1C,OSBPL6,ARID5B,ATP1B1,RHOBTB1,PTGER3,BMP2K,CAV1,OAS2,GBP1,ARHGEF3,IFI44,IFIT3,IFI…
NIELSEN_LEIOMYOSARCOMA_CNN1_UP	0.803194	2.28064	0	2.86666e-05	19	18	MYH11,CNN1,LMOD1,LAMA3,SORBS1,MYLK,KCNMB1,ACTA2,PPP1R12B,RAB23,TAGLN,MYL9,SVIL,TFPI2,ALDH1B1,TRDMT1,RIMS2,GABRG2
DORN_ADENOVIRUS_INFECTION_48HR_DN	0.647858	2.28684	0	2.86666e-05	40	40	SNAI2,IL6,SGK1,EGR3,SERPINB5,CYR61,IER3,RND3,NR4A1,ELL2,COL7A1,EPHA2,NFE2L2,PLK2,KRT14,JUNB,SDCBP,MCL1,KLRC2,CCNK,BCAR3,TXNRD1,NFKBIA,CYTH1,EFNA1,TNFRSF12A,FHL2,CD83,FUBP1,SYNCRIP,MFAP2,RAB1A,MAP2K3,KRT19,HNRNPH1,SRSF5,EWSR1,SRSF1,CCND1,TRAF4
BERENJENO_ROCK_SIGNALING_NOT_VIA_RHOA_DN	0.656104	2.28352	0	2.86666e-05	48	43	ACTC1,COL5A2,ACTA2,SPARC,EGR1,LPP,F3,VCAM1,TPM1,FERMT2,CSF1,ROCK1,PDLIM7,KLF6,WWC2,DOCK5,AMOTL2,STRN3,KLF5,VCL,EXT1,QKI,IGF1R,UGCG,SH3GLB1,SF3B1,NRP1,PPP1CB,COL4A2,MYH9,COL4A1,PAWR,NR2F2,ATXN2,HSPA5,PRSS23,IER2,WSB1,KAT2B,LUC7L3,SSB,WSB2,FASN
ELVIDGE_HYPOXIA_BY_DMOG_UP	0.541792	2.2878	0	2.86666e-05	130	127	DDIT4,TMEM45A,AHNAK2,SRPX,EGFR,IGFBP5,BHLHE40,DSC2,WISP2,JUN,ADM,SLC2A1,TGFBI,LOX,FOS,ATF3,AK4,ATXN1,PFKFB3,SPRY1,NDRG1,NR3C1,EGR1,MET,INHA,SERPINE1,SAMD4A,GJA1,DTNA,CA9,NFIL3,CXCR4,TXNIP,EGLN3,PHLDA1,HK2,LOXL2,ANGPTL4,P4HA1,GBE1,OPN3,P4HA2,SOX9,PLAUR,KLF7,KLF6,PAM,PLAC8,CAV1,BNIP3L,RRAGD,ALDOC,DST,PGK1,GPR87,ZNF292,KDM3A,CD59,EGLN1,PGM1,TNFAIP8,SFXN3,S100A2,ADORA2B,MXI1,ASPH,PDK1,ATG14,CSGALNACT…
TIAN_TNF_SIGNALING_VIA_NFKB	0.718837	2.28874	0	2.93332e-05	28	27	PTGS2,CXCL1,GFPT2,IL6,ZFP36,CCL20,TNFAIP3,CTGF,IL7R,CXCL3,CXCL2,PLK2,NFKB1,REL,TNFRSF9,TRAF1,IRF1,NFKBIA,CD83,GCH1,RELB,TNIP1,TNFAIP2,NFKBIE,NFKB2,SDC4,FST
HAHTOLA_MYCOSIS_FUNGOIDES_CD4_UP	0.614895	2.29386	0	3.00316e-05	64	60	EREG,PTGS2,PADI2,CXCL1,ADM,G0S2,EGR2,ATF3,MCTP1,PFKFB3,HBEGF,VNN1,IER3,EGR1,GLIPR1,NLRP3,CXCL3,BTG2,SOD2,CXCL2,GLUL,KLF4,ZNF185,ETS2,KYNU,PPP1R15A,PLAUR,KLF6,PRKAR1A,CDKN1A,MANBA,WIPI1,GM2A,FBN2,CEBPD,HIST2H2BE,BST2,ACTR2,RHOB,CCL4,MS4A4A,MAPK14,GLRX,FUCA1,TMEM127,ENC1,TRIB1,NEU1,IL1B,NUP214,ARPC1A,RAB20,ABHD5,FAM49A,LILRA5,RIPK2,SLC16A6,RPS11,CHPT1,SULT1A2
MAHADEVAN_IMATINIB_RESISTANCE_DN	0.78296	2.28984	0	3.00316e-05	20	18	MYOC,ALDH1A2,PTGIS,MEOX2,CXCL12,BCHE,FGL2,VCAM1,CXCR4,HAND1,GDF10,PIP5K1B,ANO1,CA2,CHODL,KIT,ABCG1,CST1
DACOSTA_ERCC3_ALLELE_XPCS_VS_TTD_DN	0.685721	2.29751	0	3.00316e-05	36	34	NPPB,SYNM,CNN1,HAS2,VCAN,CPA3,ROR1,COL1A2,SERPINB2,GULP1,CXCR4,PDGFRL,LPXN,DOK5,PPP2R3A,BICC1,SSBP2,BMP4,FABP5,VLDLR,MAP2K5,RBPMS,CAND2,ENPP2,CLCN4,PRKCZ,STAMBP,DLC1,HMOX1,HMGN3,RAMP2,SOX4,IRF5,PTN
MURATA_VIRULENCE_OF_H_PILORI	0.73753	2.29209	0	3.00316e-05	24	24	MMP13,CRISP3,IL11,L1CAM,DPP4,CEACAM6,COL6A1,COL6A2,MMP1,CCND2,MUC1,SOD2,TMPRSS4,GAS6,AIM2,SOX9,S100A9,CDKN1A,BCL6,ICK,MVP,CDX1,CTTN,FUT6
PECE_MAMMARY_STEM_CELL_DN	0.527972	2.29685	0	3.00316e-05	146	133	SPON1,VCAN,SNED1,FAP,COL6A1,FHL1,CALD1,CA12,JAG1,CHD9,IGDCC4,EMP1,JAK1,GPRASP1,VCAM1,SLC24A2,TXNIP,MMP14,BTBD19,KITLG,NID1,KLF12,JMJD1C,ANKH,NBPF10,KLHL28,UBL3,CTSO,TROVE2,BGN,GUCY1B3,ITGB1,ATRX,DEGS1,ZBTB1,GNG2,APP,VMP1,RASA1,NEMF,PCDH18,TPM4,SLC30A7,TRIO,KCNQ1OT1,GABBR1,MARCH7,WASF3,EBF1,COG6,STX2,KIFAP3,DDX3X,PCDHB10,DNM1,CHN1,EPS15,TM9SF2,SEC63,PLBD1,UBR5,NEAT1,CALM1,PURB,PCM1,RNF146,RUFY3,FG…
VERRECCHIA_DELAYED_RESPONSE_TO_TGFB1	0.680526	2.29844	0	3.07641e-05	39	39	MMP11,TNC,MMP2,COL8A1,COL16A1,THBS1,MMP1,DSP,ITGA5,THBS2,NOTCH2,ITGB3,ITGB8,ITGA4,EPHA2,ILK,LAMB1,ARHGAP1,NEO1,RAC2,TNFRSF1A,EPHB2,CTNNA1,DDR1,CTNNB1,RHOD,SMO,PAK2,WNT8B,EPHB4,FGD1,SEMA3F,MMP17,IGFBP4,DVL3,EFNA5,RAC1,MTA1,NME4
JAATINEN_HEMATOPOIETIC_STEM_CELL_DN	0.499502	2.29956	0	3.15332e-05	226	220	KRT1,OLFM4,ZFP36L1,FGFBP2,VCAN,FCGR3B,CYP4F3,ARG1,CX3CR1,LY9,S100A12,THEMIS,TGFBI,NEXN,CALD1,THBS1,CRISPLD2,ITK,SGK1,PF4,TRAT1,TNFAIP3,SULF2,RGS1,ALAS2,CD28,SPON2,SLC2A3,HBB,PYHIN1,FGL2,F13A1,C5AR1,RASGRP1,SERPINB2,KCTD12,EPHA4,TRBC1,IL7R,IL10RA,NCF2,FCN1,JAZF1,FPR1,GZMK,STX11,TXNIP,CD5,SERPINA1,CYBB,NPL,CLEC10A,SAMD3,GABARAPL1,ARL4C,NID1,KLF4,FCGR2A,MMP9,KLRF1,RGS18,GYPA,ITGB2,FYB,RORA,AQP3,ANKR…
SU_THYMUS	0.72737	2.2075	0	4.13551e-05	20	20	PAX1,ITK,CD1E,ADAMDEC1,SH2D1A,SLAMF1,RHOH,IRF8,IRF4,TRAF3IP3,CYTIP,PIK3CD,ETS1,GNA13,CCR9,STK17A,MYB,MMP12,NCK2,CD1B
RUTELLA_RESPONSE_TO_CSF2RB_AND_IL4_UP	0.463433	2.204	0	4.13551e-05	338	327	SCN11A,GPNMB,SPP1,SLC7A11,ADAM12,ROBO1,FCER1A,IL1R2,AKR1C1,NR4A3,MMP2,CCL19,FAM129A,TNFAIP6,EMILIN1,INHBA,TGM2,C1S,CD1E,IL10,NDRG1,CELF2,TNIP3,FILIP1L,SERPINE1,KCNMA1,IL6ST,JAG1,WNT5B,BIRC3,LPP,ADAMDEC1,GADD45B,CD84,ANXA2P2,ADAM19,SERPINF1,CSRP1,SLAMF1,JAK1,EPB41L2,PPP1R16B,LTBP2,IRF4,AKR1C2,LPAR1,FAM69A,CXCR4,LDLR,CXCL9,GCLM,EGLN3,VDR,HSD11B1,BTG1,TPST1,RGL1,FTH1,MMP9,RUNX3,ME1,GAS6,MAP3K6,KIAA0…
DURCHDEWALD_SKIN_CARCINOGENESIS_DN	0.463308	2.20177	0	4.13551e-05	264	258	DSG3,PTPRZ1,KLK12,LAMA3,PTGS2,ADAM12,FLRT2,MMP10,TGFBI,FOS,SEMA6D,FLRT3,KIAA0513,GJB6,CLIP4,PMEPA1,KLK10,TMEM47,IL36G,MXD1,CCDC88A,PHLDB2,HIPK3,SLPI,ELL2,CAMK2D,GKN1,ITGA6,ALDH1A3,FCN1,TPBG,HPGDS,STX11,TPP1,ADARB1,CD44,CSRNP1,NFE2L2,CPEB4,TPM1,PLK2,ANK3,PLD1,CRYBG3,COBLL1,PHLDA1,FMN1,TIPARP,AHCYL2,KRT13,MAPK6,RIPK4,PEAK1,AQP3,PIAS1,LXN,UBL3,SMAD7,ARAP2,PXK,RAB11FIP1,FETUB,KLF6,PMAIP1,SPRED3,GSTA4…
LEONARD_HYPOXIA	0.625782	2.20596	0	4.13551e-05	47	47	DDIT4,BHLHE40,DUSP1,SLC2A1,AK4,NR3C1,SLC2A3,SERPINE1,RASGRP1,F3,MUC1,NFIL3,HK2,C10orf10,P4HA1,SIK1,P4HA2,JUNB,SLC16A3,PGK1,KDM3A,DDIT3,HOXA5,ADORA2B,MXI1,FOSL2,PFKFB4,VEGFA,EFNA1,PFKP,GPRC5A,CCNG2,PDGFB,CDKN1B,STC2,SAP30,BNIP3,PHC2,HOXA4,TGFA,ALDOA,JMJD6,PLIN2,PPP1R3C,HNRNPA1,SLC7A5,CDKN1C
DEURIG_T_CELL_PROLYMPHOCYTIC_LEUKEMIA_DN	0.477315	2.20616	0	4.13551e-05	320	299	DSC1,CD244,CXCR5,P2RY10,FHL1,FAM129A,PIK3R1,PRDM1,PTPRC,ATXN1,CD28,TRIM22,TRAV8-3,MAF,PRKCB,SYNE1,PDE4B,BIRC3,CD84,TRBC1,TNFSF10,CLEC2B,STAT3,CD48,HEG1,PPP1R16B,EVI2B,GZMK,CAPN2,TRAF3IP3,FAS,SEC23A,RAB27A,MTUS1,TGFBR2,GALNT10,CRTAM,PJA2,CD52,MT1X,AKR1C3,KLRF1,ANXA2,TIPARP,ZBTB38,RORA,TBC1D4,ICOS,CD8A,UBL3,STAT4,GPR65,ARNTL,CYLD,CST7,TES,KLRB1,DUSP5,ADRB2,PPP1R12A,CASP1,ABCB1,CCL5,PAM,PMAIP1,ARHGA…
HOSHIDA_LIVER_CANCER_LATE_RECURRENCE_UP	0.597057	2.1962	0	6.20326e-05	62	58	CYP3A7,CPXM1,DSC3,LUM,CTSK,SNAI2,PF4,NGF,ITGBL1,TNFAIP3,FGL2,HIST1H2BF,RASGRP1,CD48,STAT1,MMP14,AKAP13,PLD1,LAMB1,AOAH,TES,OSBPL1A,TCF4,ATRX,ANXA1,GABRE,CD74,HSPA1B,CDH13,POU2F2,FAM13A,PPP1CB,ACTR2,GOLGB1,UBD,FRZB,CD3D,NKG7,SLC8A1,CAP1,RNF216,PSMB9,UBE2A,MPZL1,GPX2,SLC12A2,CDH1,TACC1,FAM127A,SH3YL1,PCNA,MSH2,HDAC2,RALY,CLDN7,GTF2B,CLDN10,LGALS4
ROY_WOUND_BLOOD_VESSEL_UP	0.609093	2.19783	0	6.20326e-05	50	49	COL3A1,VCAN,PLAU,POSTN,LUM,COL5A2,SULF1,MMP1,MCTP1,CYR61,NID2,FBXL7,XAF1,ANGPTL2,COL5A3,HEG1,ANXA6,RAB31,THY1,HYAL1,KCNJ8,PLXDC1,TES,SLCO2A1,GBP1,STOM,BMP1,SGCB,NRP1,CHN1,COL4A1,STC1,CDH5,GALNT2,GNA12,KDM5D,ATG4A,SEL1L3,SRSF11,TIMP1,DENND4B,PEA15,PCDH17,ANGPT2,FKBP1B,ZWINT,CYFIP2,S100A4,MSX1
JI_CARCINOGENESIS_BY_KRAS_AND_STK11_DN	0.773017	2.19655	0	6.20326e-05	17	17	DCN,FN1,LUM,MMP2,CXCL13,ITGBL1,THBS2,WNT2,PDGFRB,FGFR1,NEDD9,LOXL1,VEGFC,C2,TIMP1,LOXL3,NCAM1
SHEN_SMARCA2_TARGETS_UP	0.479281	2.18957	0	8.13761e-05	424	415	STON1,RAB23,ATXN1,ACVR1,VPS13C,PJA2,SLC25A12,ARHGAP5,GBE1,HMG20A,ROCK1,AKAP11,UBL3,LANCL1,TROVE2,SCAPER,HIPK1,NAB1,SOS2,OSBPL1A,CLINT1,KIAA1109,BAZ2B,SERINC1,PRKAR1A,ATRX,NCKAP1,TRAK2,MACF1,NAP1L2,RB1,TRIP12,TLK1,NUMB,UPF2,CAPZA2,FTO,LEPROT,OSTM1,STAG1,KTN1,FBXO3,TAB2,STAM2,NPTN,CD59,SUCLA2,RASA1,NEMF,RIOK3,TOR1AIP1,PRKD3,BTBD3,UTP14C,NEK7,TTC37,FBXO11,SEC24B,PRKD1,SOCS6,SEPT2,SP3,OSBPL8,TANK,SUC…
LINDGREN_BLADDER_CANCER_CLUSTER_2A_DN	0.507198	2.1948	0	8.27101e-05	141	135	ITM2A,PALLD,CYBRD1,SOCS3,SGK1,SEPP1,IQGAP2,CELF2,ST6GAL1,GLIPR1,TRPS1,RASSF8,TSC22D3,EVI2A,DCBLD2,CLIC4,ALDH2,NFIL3,LINC00472,MAFB,CYBB,PER3,GABARAPL1,ARL4C,CD302,PLAGL1,MT1X,MYO5A,CFL2,TMOD1,DFNB31,TES,NEK6,TGFB1,BACE1,ANXA5,BMP2K,SCD5,GSTA4,SDCBP,GSN,MBNL1,AOC3,C3AR1,RCAN2,DNAJB9,SGCB,SLFN11,SETX,IFITM1,KIF2A,CNN3,RIMKLB,NGRN,PBX3,UGCG,RNASE4,TOX2,LIG4,UBE2E2,SON,TMX4,RHOB,NOV,DNAJC10,DUSP22,PR…
MCBRYAN_PUBERTAL_TGFB1_TARGETS_UP	0.505708	2.19023	0	8.27101e-05	169	169	CP,ACTG2,CNN1,HAS2,VCAN,TNS1,FN1,TNC,BHLHE40,CDH11,MMP2,FHL1,COL8A1,COL16A1,ACTA2,G0S2,SLC2A1,TNFAIP6,TIMP2,CALD1,DPYSL3,EGR2,SERPINB5,TAGLN,TGM2,PLAT,TPSB2,PDGFC,CYR61,HTRA1,IER3,HSPG2,CLU,JAG1,GJA1,ITGAV,TSC22D1,F3,PCOLCE,EPB41L2,PTPRK,TPM2,COL7A1,MMP14,TUBA4A,ETS2,SMARCA1,GALC,ECM1,SOX9,ETS1,PLOD2,DKK3,GSN,RPS6KA3,WNT5A,MEF2C,BMP1,CCNK,IER5,NFIC,EGLN1,PIAS3,SIRPA,CDKN1A,UTRN,MFGE8,RUNX1,GFRA1,…
PEDERSEN_TARGETS_OF_611CTF_ISOFORM_OF_ERBB2	0.564847	2.17779	0	0.000100105	76	71	EGFR,IL11,IL1R2,DSC2,TSPAN1,RGS2,MMP1,ITGB6,ITGA5,MET,ACTN1,ADAM9,WWTR1,NT5E,PHLDB2,IGF2BP2,DNM3,TMEM156,FSTL3,PTRF,VDR,CD44,TFPI,SLC12A6,HK2,ZNF185,LOXL2,ANGPTL4,LHFP,PLAUR,B3GNT5,PLOD2,LYST,FAM131B,ITGB1,F2RL1,CD59,TNFAIP8,S100A2,IDS,LMO7,AP1S3,SLC4A7,LGR4,PTGES,STC1,HSPB8,UBE2E3,EDEM1,ENC1,TSC22D2,ISG20,TSPAN3,STEAP1,BCL2A1,C3orf52,SRCAP,MGLL,COL13A1,EPHA1,HOMER3,TGFA,ENTPD3,CTNNAL1,SH2D3A,PAR…
DACOSTA_UV_RESPONSE_VIA_ERCC3_XPCS_DN	0.548159	2.18435	0	0.000100105	88	85	PTX3,NAV3,IL6,SLIT2,ZEB2,HEG1,TFPI,NFKB1,SP100,KIAA0922,SLC25A12,HOXB2,AHDC1,ADCY9,ARAP2,DUSP5,VPS13B,SOS2,APBB2,BICD1,RPS6KA3,ARHGEF10,FAM179B,AGFG1,PDLIM5,DST,ABCC1,PTEN,MALT1,GPATCH8,PIK3C2A,EIF3A,AKAP10,IGF1R,DOCK9,RANBP2,PDS5B,TMCC1,FAM155A,ATRN,PCCA,DOCK4,SON,VLDLR,WWP1,FAM168A,HERC4,UBXN7,TGFBR3,DLG1,ACAP2,MPHOSPH9,RB1CC1,CTIF,TSC22D2,RALGAPB,NFATC3,INTS3,BTRC,ATP8B1,SFMBT1,BMPR1A,SMAD4,AB…
JECHLINGER_EPITHELIAL_TO_MESENCHYMAL_TRANSITION_DN	0.567627	2.17901	0	0.000100105	66	66	PADI2,DUSP1,CYP2F1,TGFB3,FOSB,THBS1,SGK1,EGR2,FOS,ZFP36,ATF3,SERPINB5,TGM2,PKP1,FLNA,CTGF,EGR1,NR4A1,TIMP3,TSC22D1,F3,KLF10,BTG2,KITLG,PLK2,FBP2,KRT14,ITGB5,BMP4,NUMB,IRF6,KLF2,ATP1A1,BCL6,POLR2A,CTNND1,NRP1,ACTN4,STAT5A,SAT1,INMT,MYH9,JUP,HMGA2,ITPR1,AMD1,RARA,NNT,ARHGEF1,CTSH,FZD8,PRKCZ,CA2,CDH1,GRB7,CIAO1,ID1,TIAM1,ID2,CHKA,VAMP8,HMMR,PC,ZNF239,EPCAM,ID4
LINDSTEDT_DENDRITIC_CELL_MATURATION_D	0.545008	2.18046	0	0.000100105	68	66	FCER2,TGFBI,EGR2,ITGA5,ADCY7,IFI16,FGL2,MAF,ACTN1,F13A1,ITGAV,CLEC2B,NCF2,TPP1,CLEC10A,DNASE1L3,RAB31,TPM1,CCL22,ITGB2,AQP3,IFNGR1,PTGER3,CIITA,ITGAX,ANXA1,HLA-DMB,DOCK1,PECAM1,RBMS2,SYPL1,RCBTB2,MTMR6,CCR1,CTNND1,ATP6V1A,ITGAM,MAN2B1,TOP1,HLA-DMA,NAAA,LAPTM4A,LST1,DAB2,IGSF6,MKNK1,FCGRT,CD99,DMPK,CDH1,P2RY6,NAGA,CCNH,ALOX15,ARHGDIB,DNMT1,ACP5,SLC1A5,NPR1,NCBP2,QSOX1,PTPRE,PRSS3,CDH2,SLC6A2,RAP1G…
RODWELL_AGING_KIDNEY_UP	0.459383	2.17832	0	0.000100105	487	462	GABRP,SPON1,IGHM,MMP11,KCND3,ISLR,COL3A1,VCAN,GPNMB,FN1,MALL,C7,COMP,TNC,VSNL1,CDH11,CXCL1,LUM,COL1A1,COL1A2,CD69,FBN1,HGF,COL5A1,CX3CR1,PIGR,TSPAN1,KIAA0226L,COL8A2,ANTXR2,HTR7,SERPINE2,PIK3CG,FIBIN,TIMP2,ANTXR1,SLC40A1,TGFBI,SOCS3,SPARCL1,AEBP1,PTPRC,RBMS3,MMP7,SLC18A2,PTPN22,SAMD9L,INHBA,TAGLN,SULF2,PXDN,RGS1,NFIX,C1S,DOCK2,ZCCHC24,TPSB2,CCND2,OSMR,TRIM22,CELF2,SPON2,CTHRC1,ZEB2,RUNX2,A2M,PGM2…
GRAHAM_CML_DIVIDING_VS_NORMAL_QUIESCENT_DN	0.535996	2.18723	0	0.00010172	95	91	HLF,CXCL6,CXCL1,CCL19,CXCL13,BAALC,TNFSF4,PTPRC,CH25H,INHBA,VNN1,IFI16,TRIM22,KIAA0125,GLIPR1,NFAT5,BIRC3,EVI2A,EMP1,TNFSF10,CLEC2B,PPFIBP1,TPBG,GUCY1A3,CXCL3,SOD2,TGFB1I1,CXCL2,CYTIP,TM4SF1,SVIL,CD44,TFPI,AKR1C3,CTSO,HCP5,ANXA5,DMD,TCF4,ADAM28,MPZL2,CD59,FNBP1,OPTN,IL18R1,DUSP6,SPTBN1,CD40,IDS,HIST2H2BE,HLA-DQA1,MIR22HG,HLA-DQB1,MYO5C,TSPAN31,ERG,HLX,RABGAP1,AREG,LIMCH1,HLA-DPA1,HIST1H2AC,CCNG2,…
BROWNE_HCMV_INFECTION_20HR_DN	0.53677	2.18825	0	0.00010172	101	99	LRRC15,COL1A2,PTGFR,RGS4,FOLR3,ST5,TRIM22,CTGF,ROR2,FILIP1L,RND3,SYNE1,PDE4B,RHOBTB3,LPP,SERPINB2,PTPN13,ANXA2P1,SVIL,AXL,TFPI,ANXA2,GBE1,ITGA3,BICC1,RHOBTB1,TRIM2,TMEM158,FGF2,MBNL1,MAP3K5,MACF1,DST,ANXA1,RUNX1T1,SRPX2,IGF2BP3,VCL,WIPI1,F2R,ALDH6A1,TRIO,BBS4,CAP2,ADD3,TRAM2,REV3L,LTBP1,LILRA1,NMT2,VPS41,SIPA1L1,ATP2B1,SYT11,TRAF3IP2,ATXN10,TNFRSF14,AKT3,DIAPH2,GLRX,SEPT11,RRAS2,SLC22A4,PKIG,DNAS…
ZHU_CMV_24_HR_DN	0.532853	2.17544	0	0.00011825	91	89	PTGIS,COL3A1,VCAN,MYLK,IGFBP5,GAS1,CDH11,POSTN,COL1A1,COL1A2,AKR1C1,COL5A2,ADM,PDGFRA,MITF,ACTA2,CXCL12,COL6A2,LOX,THBS1,DDR2,TAGLN,MN1,FLNA,NR3C1,THBS2,TIMP3,SERPINE1,C1R,PTPN13,ADRA2A,TPM2,EFEMP1,LDLR,TPM1,LAMA4,HIVEP2,LAMC1,LAMB2,FTL,COL15A1,ANXA1,FAM46A,NFIC,TNFRSF1A,RUNX1,TPM4,IGF1R,BCL2,ABL1,TRAM2,CNN2,CHN1,CFD,CYP1B1,XPC,TGFBR3,WEE1,TSPAN4,FKBP10,PAFAH1B1,CD151,ACTG1,AHR,RAB13,ACO1,GPX1,MA…
GENTILE_UV_LOW_DOSE_DN	0.568985	2.17716	0	0.000120127	67	65	ACTC1,DDIT4,NAV3,IGFBP5,COL6A1,CXCL12,SLIT2,MET,ANGPT1,SAMD4A,C16orf45,PTPRK,TPST1,G6PD,PPP2R3A,ERC1,GBE1,UBL3,CDK14,DOCK1,MICAL2,FTO,SEMA3C,MEIS2,RASA1,FNBP1,MYO10,XYLT1,UTRN,DYNC1LI2,PIBF1,EXT1,EHBP1,IGF1R,RBMS1,RFTN1,PODXL,EIF4G3,AP3B1,PHKB,STX12,VEGFC,SIPA1L1,HMGA2,SATB2,STK39,PAFAH1B1,COL13A1,SLC20A2,POLA1,WWOX,CRADD,DDX10,NAP1L1,C2CD2,PRIM2,PEX14,PTPRM,ZNF804A,LAS1L,LMNB1,SEMA5A,TBC1D30,CDH…
LINDSTEDT_DENDRITIC_CELL_MATURATION_B	0.593487	2.17422	0	0.000137958	53	53	NR4A3,ADM,LAMB3,TNFAIP3,PALM2-AKAP2,BIRC3,SLAMF1,IL7R,CXCR4,CYTIP,BTG1,NFKB1,HIVEP1,GADD45A,REL,TNFRSF9,PNRC1,TRAF1,LYN,CD80,NFKBIA,CASP7,IL2RA,KLF5,OPTN,DUSP4,CFLAR,USP12,MARCKS,PDGFA,STK4,TAP1,CD83,MAP3K14,RELB,TNIP1,ZNF267,LAMP3,SIAH2,ADORA2A,IL15RA,N4BP2L2,TNFAIP2,CSF2RA,NBN,NFKB2,MAFF,PSME2,EED,SDC4,ID2,JRK,MARCKSL1
HIRSCH_CELLULAR_TRANSFORMATION_SIGNATURE_UP	0.472702	2.17447	0	0.000137958	242	233	PTX3,EREG,PLAU,GAS1,DUSP1,STON1,SERPINE2,IL6,RGS2,LOX,SOCS3,PAPPA,HIF1A,STON1-GTF2A1L,C1S,OSMR,SLC2A3,IL7,CFH,RND3,IL1RAP,PDE4B,NT5E,C1R,FUT8,EVI2A,CLEC2B,STAT3,CA9,EVI2B,CXCL3,SOD2,SERPINA1,EPHA2,TM4SF1,MTUS1,S1PR1,CDCP1,PHLDA1,IL1R1,P4HA1,PNRC1,SNAPC1,ETS2,RNF19B,MME,IL1A,SERPINB1,FGD6,CTSB,PLAUR,IFNGR1,LHFPL2,JUNB,PYGL,WARS,PMAIP1,MAP3K5,DFNA5,AGFG1,ALDOC,UBA6,PIKFYVE,OLR1,CTBS,LY96,NPC1,TAB2,…
MORI_IMMATURE_B_LYMPHOCYTE_UP	0.588476	2.16991	0	0.000197083	53	50	MS4A1,CNR2,PTPRC,ADCY7,BIRC3,IL10RA,BTG1,IFI30,LIMS1,GPR65,PXK,CTSS,PIP4K2A,MCL1,GPCPD1,LAT2,HLA-DMB,LYN,CD74,DUSP6,SAMHD1,CD40,GNS,TRAF3,LY86,SMAP2,PML,GRN,DTX1,CD83,NEAT1,HLA-DMA,CD72,TAPBP,EIF4A1,TMEM50B,HCK,GGA2,LY6D,JARID2,RGS14,PTPN6,RHOQ,CAPN1,CAPG,SEPW1,SEMA4D,GDPD5,GMIP,ATP6V0B
LENAOUR_DENDRITIC_CELL_MATURATION_DN	0.503909	2.17017	0	0.000197083	128	127	CES1,CCR2,IL1R2,AKR1C1,CTSK,C3,S100A12,PF4,HIST1H2BE,HTRA1,IER3,FGL2,NAMPT,C5AR1,KRT10,TSC22D1,EVI2A,SERPINF1,EMP1,CLEC2B,CD37,TNF,FCN1,TXNIP,CXCL3,BTG2,SOD2,SERPINA1,CYBB,CXCL2,ITGAL,CYTIP,TLR1,TUBA4A,CD44,PTAFR,ELK3,FCGR2A,MMP9,AMPD3,ME1,FYB,CD163,KYNU,PDLIM7,CD180,TROVE2,IL2RG,CSF1R,PLAUR,LHFPL2,SOS2,ZFP36L2,RAB3GAP1,OLR1,S100A9,C3AR1,NFKBIA,PPBP,STAB1,SLC11A1,IL6R,SLC1A3,DUSP6,EMP3,IDS,NCOA4,…
TRAYNOR_RETT_SYNDROM_UP	0.627945	2.16581	0	0.000213456	45	40	PENK,DPP4,PRUNE2,TNFRSF19,HSPB3,IL6,MMP10,CALD1,MMP1,TCF21,CA12,SPON2,PLA2G4A,C1R,NTN4,SLC16A7,LRIG3,STAT1,MOXD1,SVIL,IRX3,PRICKLE1,PTGER3,IFI44,FNIP1,SYTL2,PLCB1,LTBP1,ANKRD29,CNKSR3,MMP3,AKAP12,DNASE1L1,LRCH2,RPS6KC1,GAPDH,BID,FBLN1,RNF182,SNTB1
RUTELLA_RESPONSE_TO_HGF_VS_CSF2RB_AND_IL4_UP	0.450991	2.16975	0	0.000216791	408	395	CES1,DDIT4,GPNMB,EREG,SPP1,SLC7A11,CXCL1,AKR1C1,CTSK,CX3CR1,MMP2,KIAA0226L,NR4A2,C3,PTGDS,MITF,S100A12,TNFAIP6,TIMP2,EMILIN1,SGK1,KLF9,MCTP1,IQGAP2,TGM2,C1S,IL10,SPARC,HBEGF,NDRG1,VNN1,PID1,SLC2A3,ST6GAL1,TNIP3,IRAK3,EGR1,NAMPT,PRKCB,C5AR1,SERPINE1,KCNMA1,NOTCH2,TSC22D1,ADAMDEC1,EMP1,RIN2,CLEC5A,CD48,NLRP3,CHST15,FCN1,LTBP2,KLF10,AKR1C2,FPR1,STAT1,LPAR1,PTGER2,CXCL9,GCLM,CXCL3,SOD2,MAFB,CYBB,ITGA…
VERRECCHIA_RESPONSE_TO_TGFB1_C2	0.682366	2.16485	0	0.000229333	25	25	COL3A1,COL6A3,FN1,COL1A2,PCDHGC3,COL6A1,CD82,TIMP3,LRP1,MMP14,WNT2B,ITGB2,RHOC,MMP16,ICAM1,JUP,MMP3,SSR1,RHOG,TIMP1,ARHGDIA,CDH6,DVL1,CYTH2,MARCKSL1
YAO_TEMPORAL_RESPONSE_TO_PROGESTERONE_CLUSTER_0	0.545358	2.16173	0	0.000241136	76	72	ATP1A2,ABCA4,LAMA3,GEM,LAMB3,LOX,ST6GAL1,ITIH5,CFH,MET,AOX1,NT5E,ANGPTL2,RIN2,NR1D1,EPHX1,GABARAPL1,RAD51B,PNRC1,DBP,RECK,ADRB2,BACH1,DKK3,ALDOC,BBS9,MXI1,ABLIM1,PROS1,TEF,CEBPD,SAMHD1,SESN1,EPS8,CASP4,LIFR,CPD,EIF4B,CCNG2,VAMP4,CYP4V2,ABCA1,MAP1LC3B,DDX6,ENPP2,TXNDC16,SMPDL3A,HAUS4,BNIP3,FOXP1,NR1D2,CTSF,SASH1,TMEM159,KLHL24,RHOQ,GSTT2,NGEF,PLA2G7,C5orf34,PNPLA2,IGFBP3,RTN2,NCAM1,WDR45,EPB41L4A-…
MIKKELSEN_MEF_LCP_WITH_H3K4ME3	0.522079	2.16145	0	0.000241136	128	118	CP,OGN,CPA6,SCN2B,ACTG2,DUSP27,WISP1,COL3A1,ASPN,POSTN,LUM,HGF,WISP2,COL6A1,FHL1,MASP1,RNASE10,EMILIN1,MRGPRF,INHBA,OLFML1,ECM2,PDGFRB,XAF1,ANGPTL2,SLFN12L,PCOLCE,SERPINF1,MR1,OSGIN1,VWA5A,SEC16B,AMPD3,SERPINB8,ECM1,WARS,GBP1,ANXA1,CCL2,CASP12,XDH,IL18RAP,TAPBPL,SARDH,EMP3,TEF,NNMT,RUFY4,CASP4,CAB39,DDR1,SNX10,RAB43,TNKS1BP1,IFIT1,GAL3ST4,AKNA,MAB21L3,TNFRSF14,CCDC9,GLRX,RNF123,TRIM21,PKIG,TLR4,C…
SESTO_RESPONSE_TO_UV_C5	0.592167	2.16341	0	0.000244736	46	46	JAG1,STAT1,LDLR,TGFBR2,NFE2L2,IQGAP1,MME,RCOR1,CLINT1,MCL1,CLIP1,NCOR2,TLK1,ITGB4,ABCC1,MYC,RASA1,PPP4R1,EXT1,ABLIM1,METAP1,RBBP8,PKN2,PBX3,VGLL4,EIF2AK2,WWP1,EPS15,PUM1,SREBF1,HMGA2,ZNF148,PIK3R4,HES1,GSK3B,SHB,SLK,PAFAH1B1,CKAP5,FAM120A,YES1,CBFB,RAB2A,GTF3C2,SDC4,TIAM1
RUTELLA_RESPONSE_TO_HGF_UP	0.446899	2.16407	0	0.000248444	418	404	CES1,GPNMB,SPP1,SLC7A11,ADAM12,CXCL1,ROBO1,IL1R2,AKR1C1,CTSK,NR4A3,MMP2,CCL19,C3,PTGDS,MITF,FAM129A,TNFAIP6,TIMP2,EMILIN1,SGK1,KLF9,MCTP1,INHBA,TGM2,C1S,CD1E,IL10,SPARC,NDRG1,VNN1,TNIP3,FILIP1L,SERPINE1,KCNMA1,IL6ST,JAG1,BIRC3,TSC22D1,ADAMDEC1,CD84,ANXA2P2,SERPINF1,CSRP1,EMP1,RIN2,CLEC5A,SLAMF1,JAK1,CHST15,EPB41L2,LTBP2,IRF4,AKR1C2,STAT1,LPAR1,FAM69A,LDLR,CXCL9,GCLM,CXCL3,SOD2,CYBB,NPL,VDR,TLR1,V…
SMID_BREAST_CANCER_LUMINAL_A_UP	0.546878	2.15529	0	0.000252266	84	80	ATP1A2,OGN,CILP,MYH11,OMD,SFRP4,LEP,LMOD1,COL14A1,HLF,ASPN,IGF1,DPT,LRRC17,CPA3,DUSP1,CIDEC,PTHLH,MFAP4,WISP2,ABCA8,FHL1,LAMA2,G0S2,FOSB,CHRDL1,ITIH5,HBB,ESR1,PGR,F13A1,SLC26A3,ZBTB16,SVEP1,ADRA2A,ADH1B,BTG2,ADIPOQ,ITGA7,HOXB2,LEPR,C1orf21,PTGER3,MAP3K12,PLIN1,NKX3-1,RUNX1,GFRA1,RAI2,PCSK5,PSD3,AREG,CFD,HOXB6,MAOA,STC2,SPTAN1,ENPP2,MYB,SCUBE2,CYP4B1,NAT1,PDCD4,ELOVL2,RTN1,PNMA2,TIMP4,LIPE,FBLN1,D…
NIELSEN_GIST_AND_SYNOVIAL_SARCOMA_DN	0.731509	2.15547	0	0.000255922	20	20	MFAP5,SFRP4,GPNMB,PLAU,CXCL1,TNFAIP6,ZEB2,IL10RA,ITGB2,CD163,CSF1R,CD4,ANXA1,CTSD,NNMT,FOLR2,RNASE1,TYROBP,C2,NCF4
ZHENG_BOUND_BY_FOXP3	0.430431	2.15902	0	0.000255922	491	474	TG,GBP6,COL11A1,GRIA3,P2RY10,CACNB4,SPP1,CD69,NR4A3,CX3CR1,NR4A2,ENPP1,PIK3CG,PIK3R1,THEMIS,GPR183,PRDM1,PTPRC,CMAHP,CD200R1,DOCK10,PTPN22,HIF1A,MAMDC2,TRAT1,TNFAIP3,RGS1,HERC3,CD28,CELF2,ST6GAL1,TMEM71,BTLA,RGS13,ST6GALNAC5,PDE4B,IL6ST,NT5E,CORIN,ITPR2,ANKRD44,ADAM19,WIPF1,SH2D1A,SLAMF6,SLAMF1,RHOH,GGTA1P,ADAMTS6,IL7R,JAK1,ITGA6,TRIB2,TNFSF11,IRF4,PTPRK,SAMSN1,PTGER2,FAM69A,DAPL1,TRAF3IP3,BEND6,…
BACOLOD_RESISTANCE_TO_ALKYLATING_AGENTS_UP	0.677755	2.15572	0	0.000255922	26	25	PRSS12,IGF1,ARSF,HSPA6,CDH11,CYR61,HTRA1,SEMA3A,MT1A,TPM1,MT1X,MYOF,SHOX2,SGCE,ENC1,RABGAP1L,MT2A,CA2,FBXO21,LMO2,MDK,PPP2R1B,TDGF1P3,ID2,PEG10
BERENJENO_TRANSFORMED_BY_RHOA_REVERSIBLY_DN	0.667598	2.15579	0	0.000255922	29	29	ACTG2,SORBS1,TNC,FHL1,ADM,THBS1,INHBA,TAGLN,CYR61,CTGF,SERPINE1,PHLDB2,LATS2,ERRFI1,THY1,LY75,MYC,FEZ2,DUSP6,TMSB4X,PBX3,ACTN4,CBX1,CINP,PTGER4,IGF2,ALCAM,ACTA1,IRGM
RASHI_RESPONSE_TO_IONIZING_RADIATION_2	0.500059	2.1573	0	0.000255922	127	126	LAMC2,CXCL1,DSC2,ACTA2,TIMP2,THBS1,ATF3,CFTR,NGF,ST5,TNFAIP3,SPRR1A,CX3CL1,TIMP3,PDE4B,WWTR1,BIRC3,STAT3,KLF10,BTG2,CXCL2,KLF4,BTG1,NFE2L2,PLK2,HIVEP1,CSF1,SQSTM1,NFKBIZ,GALC,RNF19B,GJB5,GAB1,HIVEP2,KLF6,JUNB,GPCPD1,ANXA1,NFE2L1,DENND5A,IRF6,IRF1,NFKBIA,BCL10,KLF5,CDKN1A,DUSP6,GNA13,MDM2,CEBPD,TRAF3,APAF1,GNAI3,RAB10,RELL1,PKP3,ICAM1,EDN1,PLSCR1,CAPN3,PTPRA,HIPK2,MAP3K8,RLIM,MAN2B1,SPOP,RELB,TNIP…
CASORELLI_APL_SECONDARY_VS_DE_NOVO_UP	0.615996	2.15664	0	0.000255922	39	37	FOSB,FOS,SLC24A3,CLU,EVI2B,PTGER2,SLFN12,NID1,KLF4,LAMC1,ANXA5,TM6SF1,ENTPD1,MCTP2,SLC38A6,FAM105A,FBN2,CEBPD,CSGALNACT1,ARHGEF40,TMX4,HDAC4,CAPN3,ENC1,FCGRT,ZMYM6,FZD2,TFEC,SLC36A1,GCA,NAGPA,TGFA,MAVS,CNIH4,TRIM27,PLA2G16,DPM3
HUMMERICH_SKIN_CANCER_PROGRESSION_UP	0.541843	2.16071	0	0.000259685	88	88	MMP13,KRT16,CPXM1,COL6A3,COL1A1,COL1A2,COL5A2,RGS2,SPRR2A,FOS,ITGA5,THBS2,MT1A,GADD45B,SSPN,STAT3,GPIHBP1,VCAM1,NCF2,PERP,COL7A1,MMP14,SOD2,SMAD1,CD44,MMP9,SLC26A4,SERPINB1,CASP1,JUNB,OSBPL1A,ITGB1,IL4R,IFITM3,ITGB4,PGK1,COL18A1,PECAM1,MYC,BCL10,RHOC,CDKN1A,GCGR,TNFRSF1A,CTSD,LGALS7,RBMS1,CRABP2,APC,HLA-DQB1,DOK2,CASP8,TNFRSF12A,IDE,MAOA,CUL4A,ENO1,ADAM8,LGALS9,KRT19,UBA3,HSPA5,HSPA8,RCAN1,TACSTD…
BURTON_ADIPOGENESIS_11	0.594132	2.1593	0	0.000259685	57	53	OGN,COL3A1,GAS1,CDH11,SNAI2,NFIX,NR3C1,CCDC88A,PKD2,LPAR1,GADD45A,ARHGAP5,KIF16B,LIMS1,SHOX2,ATF2,IRF1,RASA1,DDIT3,RBMS1,EPHB3,ZNF644,TULP4,LMO7,MARCKS,RNF13,ARFGEF1,ATF1,PAWR,ACVR2A,FNBP4,AKTIP,PBRM1,ATP6AP2,KIF5B,TBK1,ZMYM6,RBM39,SMARCA2,AHR,SLC12A2,AMOT,SLC25A36,IDI1,PNRC2,SNAPIN,AAK1,RAB9A,GBP7,ZFP62,SMS,ALCAM,TOP2B
GROSS_HYPOXIA_VIA_ELK3_AND_HIF1A_UP	0.497776	2.16022	0	0.000259685	142	139	LHX9,TNC,CXCL1,PALLD,FRMD6,SLC2A1,SGK1,FOS,ZFP36,ATF3,PFKFB3,ALDH1L2,CYR61,HBEGF,NDRG1,CTGF,EGR1,DNAJB4,MXD1,JAG1,KCTD11,C8orf4,MAP3K1,TM4SF1,SPRY2,PPP1R3B,NEDD9,CD44,CSRNP1,KLF4,ERRFI1,JMJD1C,PLK2,PHLDA1,HK2,ANXA2,MAPK6,ANGPTL4,C10orf10,ARHGAP5,P4HA1,RORA,PNRC1,GBE1,NFKBIZ,LXN,PGAM1,RCOR1,KLF6,ETS1,PRKCDBP,CYP21A1P,SRGN,PGK1,CD93,NFKBIA,BCL10,RUSC2,DUSP4,MXI1,SMOX,PDK1,IL13RA1,PIM3,VEGFA,ZBTB20,…
JEON_SMAD6_TARGETS_UP	0.698139	2.15962	0	0.000259685	24	23	PTX3,LAMC2,FBN1,JUN,TIMP2,THBS1,MMP7,FILIP1L,SERPINE1,FAS,CSF1,DKK3,KLRC2,SERINC5,TRIO,RFTN1,NRG1,SERPINH1,UBD,TRIB1,TGFB2,PSMB8,QSOX1
WANG_NEOPLASTIC_TRANSFORMATION_BY_CCND1_MYC	0.712779	2.14647	0	0.000262777	21	21	TSPAN7,EREG,IGFBP5,ADAM12,RGS2,CLSTN2,ATF3,ARHGAP24,COL5A3,LPAR4,DDIT3,IGSF5,AREG,ARHGAP6,IGFBP4,S100G,MMP12,TRIB3,IGFBP3,BMF,TSPAN6
GENTILE_UV_RESPONSE_CLUSTER_D6	0.646964	2.14952	0	0.000266478	37	35	PDGFRA,CXCL12,PRRX1,NFIL3,TRIB2,LPAR1,TGFBR2,ARL4C,AHDC1,NCK1,BCAR3,MEIS2,STRN3,IGF2BP3,SMAD3,QKI,EPS8,UGCG,TLE4,PAFAH1B1,MFAP1,ZMYND8,PUM2,HNRNPU,RAB14,FZD2,IFNGR2,NFYB,HMGXB4,PTK2,ZNF146,C5orf30,CSTF3,CHTOP,CDK7
FARMER_BREAST_CANCER_CLUSTER_1	0.597558	2.15072	0.00502513	0.000266478	44	43	IGHM,CCR2,ITK,POU2AF1,XAF1,IFI44L,CD38,SH2D1A,TRBC1,CD48,GPR171,IL10RA,GZMK,CYTIP,HERC6,GPR18,CCR5,CD8A,LCK,OAS2,IFI44,IFIT3,LCP2,CD2,IGKV1D-13,OAS3,GIMAP4,TNFRSF17,HERC5,IFIT1,CD3D,MX1,MZB1,RSAD2,CKAP2,IFI6,FKBP11,GZMA,OASL,OAS1,GMFG,ISG15,IGLL3P
LANDIS_BREAST_CANCER_PROGRESSION_DN	0.542197	2.14807	0	0.000266478	70	70	PENK,CCDC80,SRPX,SORBS1,COL3A1,COL6A3,DPT,LUM,COL1A1,HEPH,CIDEC,COL5A1,CXCL12,GHR,TGFBI,AHNAK,HTRA1,GJA1,ANGPTL2,THBD,FSTL1,KLF4,GAS6,EPHX2,LAMB1,GNAI1,PLAC8,PRKCDBP,MRC1,COL18A1,PGM1,FEZ2,H6PD,QKI,VWF,PPP2R5A,BNIP2,NRP1,MAN1A1,CRIP1,MAP4,COL4A1,CLEC3B,HSPB8,ADIPOR2,IGFBP6,CD34,FZD4,RAB34,ALAD,PDE8A,DHRS7,MFNG,PHYH,SQRDL,BCKDHB,DERL1,DGAT1,IDH1,ST3GAL6,DECR1,ETFB,NR1H3,ALAS1,UCK1,SULT1A1,S100A6,G…
GROSS_HYPOXIA_VIA_ELK3_ONLY_UP	0.658446	2.14748	0	0.000266478	33	33	CXCL6,SLC7A11,ADM,IL6,CH25H,RND3,SLPI,THBD,NFIL3,EGLN3,CXCL2,GADD45A,CEBPB,CLEC4E,PPP1R15A,LCP1,PDLIM5,RAPGEF2,AMOTL2,EGLN1,PGM1,HERPUD1,SPAG9,AKAP12,DHRS9,EPRS,GSPT2,APBA3,ATF4,RABGEF1,FST,ASCC2,SLC20A1
HENDRICKS_SMARCA4_TARGETS_UP	0.589379	2.14977	0	0.000266478	56	54	PSG5,HKDC1,PSG9,KRT15,JUN,SERPINE2,PSG4,MMP1,ITGA5,AHNAK,ATP2B4,DCBLD2,PERP,ARL4C,TPM1,GADD45A,THY1,LOXL2,MAP1B,IFI30,ITGA3,PTPN7,CTSB,LGALS1,AIM1,CCL2,CDKN1A,S100A2,MFGE8,EPHB2,EMP3,FOSL2,PHLDB1,UBE2H,ACTN4,PDP1,PLXNB2,FHL2,LMNA,FLNB,CTSH,TEC,FBLIM1,IGFBP4,SMARCA2,ABHD2,COTL1,MT1L,SMARCA4,SPOCD1,FADS3,AGT,KRT18,MT1H
WINZEN_DEGRADED_VIA_KHSRP	0.521834	2.15092	0	0.000266478	100	98	HAS2,GEM,EREG,PTGS2,PTGFR,SHC4,PTHLH,NR4A2,SERPINE2,EDN2,IL6,GREM1,GPR183,PAPPA,ZFP36,INHBA,CCL20,DNAJB5,PDGFC,CYR61,HBEGF,CTGF,JAG1,CSF2,F3,IRS1,NTN4,ITGA6,CAV2,TNF,GPR1,CXCL3,CXCL2,SPRY2,ERRFI1,CPEB4,CYP26B1,NFKBIZ,RNF144B,PLAUR,DUSP5,ADRB2,PMAIP1,CYP24A1,STK38L,AMOTL2,IFIT2,DUSP6,CLDN12,STYK1,ELOVL4,TSLP,EDN1,PDGFA,IFIT1,B3GNT2,YPEL5,TFAP2C,TGFBR3,ANKRA2,ZFAND6,FRY,TRPC1,SMPDL3A,IL23A,SPRY4,PK…
FLECHNER_BIOPSY_KIDNEY_TRANSPLANT_REJECTED_VS_OK_UP	0.524424	2.14959	0	0.000266478	87	86	COL6A3,PTPRC,DOCK2,CELF2,PRKCB,TRBC1,RHOH,CD48,INPP5D,IL10RA,FCN1,STAT1,CXCR4,MOXD1,RAB27A,GLUL,RAB31,HCLS1,MMP9,CD52,CD53,SLA,KIAA0922,ITGB2,IFI30,AOAH,CD163,CD27,CD8A,LAPTM5,LCK,CCL5,WARS,FCGR3A,LCP1,CD2,ALDOC,IL4R,VSIG4,ENTPD1,RAC2,PIM2,UBC,SFN,TYMP,IFITM1,LILRB4,FABP5,RBMS1,TNFRSF1B,POLR2A,USP9X,LY86,EIF2AK2,S100A8,CSTA,UBE2L6,ACTB,HLA-F,CFD,AIF1,FCER1G,C1QB,CD3D,CORO1A,LST1,FCGR1A,GAPDH,ISG2…
AMUNDSON_POOR_SURVIVAL_AFTER_GAMMA_RADIATION_8G	0.534169	2.15383	0	0.000270285	95	93	SGK1,PTPRC,IL6ST,WWTR1,ITGAV,CDK6,NCKAP1L,RHOH,INPP5D,TPBG,GNG12,TFAP2A,GABARAPL1,CD44,HCLS1,PLK2,CD53,LOXL2,SMARCA1,PTPN7,ELF1,LHFP,CST7,LAPTM5,IL2RG,ARHGEF17,LAMC1,ANXA5,LAMB2,LCP1,BMP1,DST,ENAH,DOCK1,BCAR3,NFE2L1,DENND5A,SEMA3C,AMOTL2,RNF11,SYDE1,SWAP70,NINJ2,DRAM1,MPDZ,CAMSAP2,VAMP3,ABI2,PSD4,TNFRSF12A,DIP2C,FAM114A1,AKAP12,CORO1A,RDX,ULK2,TSPAN4,MAX,LRCH4,PRKX,OAZ2,CKAP4,FXR1,MYB,TULP3,PPP6R…
OUYANG_PROSTATE_CANCER_PROGRESSION_UP	0.73276	2.15098	0	0.000270285	20	19	IGHM,JUN,FOS,PRKCB,STAT3,JAK1,STAT1,MAP3K1,ARHGAP5,AVPI1,GRB2,CDC42,DUSP16,CD81,TIRAP,SYK,MUC20,PLCE1,HRAS
MAHADEVAN_RESPONSE_TO_MP470_DN	0.742374	2.15229	0	0.000270285	19	19	GEM,BHLHE40,HSPA6,DUSP1,ATF3,CRYAB,CYR61,GADD45B,NFIL3,SOD2,PPP1R15A,DUSP5,MYC,DDIT3,HSPA1A,KLHL24,MAFF,CTTN,GDF15
NIELSEN_GIST_VS_SYNOVIAL_SARCOMA_DN	0.748203	2.15192	0	0.000270285	20	19	SYNM,SCRG1,BHMT2,BCHE,PLAT,FGL2,TNFSF10,GUCY1A3,SFRP1,AMPD3,CASP1,PRKCQ,RBPMS,NUPR1,LGALS3BP,CA2,METTL7A,CCDC68,DPP10
FARDIN_HYPOXIA_11	0.648149	2.15235	0	0.000270285	32	32	DDIT4,BHLHE40,AK4,ANKRD37,NDRG1,SLC2A3,TXNIP,EGLN3,BTG1,ANGPTL4,P4HA2,BNIP3L,ALDOC,PGK1,KDM3A,FUT11,EGLN1,PGM1,MXI1,IGF1R,PDK1,PFKFB4,VEGFA,PLOD1,TNIP1,TPI1,BNIP3,ZNF395,FAM162A,IGFBP3,MTFP1,MAPT
MOSERLE_IFNA_RESPONSE	0.64907	2.15401	0	0.000270285	31	31	SAMD9L,IFI16,TRIM22,DDX60,IFI44L,TNFSF10,SAMD9,STAT1,EPSTI1,DDX60L,OAS2,GBP1,IFI44,IFIT3,IFIH1,IFIT2,IFITM1,RTP4,CD274,IFIT5,HERC5,IFIT1,DDX58,MX1,ZC3HAV1,RSAD2,CMPK2,OASL,USP18,CXCL10,OAS1
KUROZUMI_RESPONSE_TO_ONCOCYTIC_VIRUS_AND_CYCLIC_RGD	0.727411	2.141	0	0.000297814	21	21	CCR2,CCR4,CCR8,IL10,CD40LG,IL10RA,CXCL9,LTA,CXCR2,CCL11,CCL22,CCR5,CXCR1,IL36RN,IL2RB,BCL6,CCR9,CCR1,IL13,IFNG,CXCL11
AMIT_SERUM_RESPONSE_240_MCF10A	0.579103	2.14193	0	0.000297814	57	56	DSG3,KRT6B,TGM1,PCDH7,ITGA2,THBS1,ITGB6,ITGA5,GLIPR1,SERPINE1,SERPINB2,EMP1,TLR2,ALDH1A3,TGFB1I1,TM4SF1,CLDN1,ANGPTL4,ADRB2,GBP1,ARHGEF3,PDLIM5,ABLIM3,HERPUD1,PHLDA2,TJP1,EZR,TNFRSF21,PRKAG2,FBXL18,B3GNT2,CDC42EP1,AKAP12,BLZF1,GRAMD3,LRRC8B,PHLDA3,CDH1,PKP2,CLTB,TGFA,PRSS8,B4GALT4,PVRL2,GABPB1,OCLN,BCL2L1,MRPL33,EHD4,CD24,MAP3K11,DKK1,TIMM44,FST,CDKN1C,PGBD5
HELLER_HDAC_TARGETS_SILENCED_BY_METHYLATION_DN	0.457684	2.14053	0	0.000315332	281	269	DDIT4,WISP1,BHLHE40,SLC7A11,HSPA6,CCR2,HGF,SLC47A1,LY9,FAM129A,SULF1,PTPRC,POU2AF1,ATF3,DOCK10,IQGAP2,PXDN,CD28,CCND2,IFI16,NR3C1,CELF2,ST6GAL1,HBB,ZEB2,MAF,DNAJB4,NUAK1,COPZ2,WNT5B,GJA1,CD79B,WIPF1,SH2D1A,CLEC2B,CD48,ITGA4,CHST15,IRF8,PPP1R16B,IRF4,GUCY1A3,CAPN2,TPP1,TRAF3IP3,FAS,SETBP1,CYTIP,JMJD1C,ANK3,CCPG1,GADD45A,SLA,ZNF532,ZBTB38,SEC24D,CEBPB,CD180,ELF1,CDK14,LAPTM5,PPP1R15A,CLEC7A,RHOBTB1…
TSAI_RESPONSE_TO_RADIATION_THERAPY	0.64477	2.13747	0	0.000336354	32	32	COL6A3,IGFBP5,CD69,COL6A1,COL6A2,IL6,THBS1,PLAT,CYR61,HBB,CTGF,EGR1,A2M,SERPINE1,TSC22D1,TGFBR2,SMAD3,IFIT2,IFITM1,OAS3,VEGFA,BST2,VEGFC,COL4A1,TGFBR3,LGALS3BP,TGFB2,CFB,IFI6,TNFRSF11B,ISG15,LIPC
WIELAND_UP_BY_HBV_INFECTION	0.517339	2.13762	0	0.0003409	101	98	GPNMB,IFI16,TRIM22,FGL2,CD38,TRBC1,CD48,IL10RA,STAT1,GZMK,TPP1,CXCR4,CXCL9,SOD2,RAB27A,PIK3CD,RAB31,LPXN,RGL1,CD53,IFI30,LAPTM5,CTSB,CCL5,WARS,B2M,PLAC8,CTSC,GBP1,SRGN,RARRES3,HLA-DMB,VSIG4,C3AR1,SP110,GIMAP5,CD74,RAC2,GM2A,DRAM1,HLA-DRA,S100A10,HLA-DQB1,CECR1,APOL3,HLA-DPB1,CD68,HLA-DPA1,UBE2L6,HLA-E,LAP3,HLA-F,HLA-A,CD83,FCER1G,C1QB,CD3D,HLA-DMA,C1orf54,TAPBP,PARP12,IFI27,IGSF6,ISG20,TYROBP,PSM…
LIM_MAMMARY_LUMINAL_MATURE_DN	0.516292	2.13831	0	0.00034557	99	96	SORBS1,EGFR,NTRK2,COL6A1,SNAI2,COL16A1,COL6A2,CALD1,SPARCL1,AEBP1,TSPAN2,AKAP2,ZNF521,CRYAB,HTRA1,PDZRN3,FBXO32,TSHZ2,TMEM47,RASL12,C2orf88,KCTD12,CAMK2D,EPB41L2,LRIG3,PKD2,FAS,MOXD1,FZD1,VIM,FSTL1,RASA3,TPST1,SFRP1,FOXN3,GAS6,PRICKLE1,GYPC,RECK,RAP2B,CASP1,FAM181B,ETS1,BTBD11,AQP9,MEIS2,CCL2,GPX7,SLC1A3,TIAM2,FOXO1,ITPKB,FABP5,MOB3B,MAP4K4,LTBP4,TLE4,FAM13A,DAPK2,COL4A2,SERPINH1,NES,COL4A1,TFAP2…
TAKEDA_TARGETS_OF_NUP98_HOXA9_FUSION_10D_DN	0.506222	2.13936	0	0.00034557	142	133	TCN1,SRPX,GPNMB,PADI2,CXCL1,FCER1A,IL1R2,BPI,CEACAM6,FOLR3,CHIT1,TGFBI,TSPAN2,SGK1,MMP1,SEPP1,MS4A2,SLC7A8,PID1,MAF,A2M,PDK4,F13A1,C5AR1,RASGRP1,DEFA4,SERPINF1,EMP1,SLPI,CLEC5A,GGTA1P,IL7R,FPR3,CXCL3,CXCL2,NPL,GLUL,RGL1,MMP9,ME1,TMTC1,IL1R1,SLCO2B1,OLFML2B,S100B,CST7,CTSB,LHFPL2,PTGER3,ABCB5,CCL23,INADL,RIT1,DFNA5,BLNK,RPS6KA2,CCL13,RAPH1,VSTM1,MMP8,CEBPE,PPBP,CD59,FCHO2,KLF2,HS3ST1,STAB1,SLAMF8,…
BOYLAN_MULTIPLE_MYELOMA_C_D_DN	0.474472	2.13854	0	0.00034557	252	241	CP,IL1RL1,OLFM4,CD177,CTSG,SPON1,MS4A1,GPR174,ABI3BP,MGAM,ST8SIA6,CCR2,MFSD4,C3,ENPP1,NBEA,GVINP1,ELANE,TGFBI,EMILIN1,GPR183,PRDM1,ITK,TSPAN2,HDC,FOS,DSP,SEPP1,PTPN22,IQGAP2,LAX1,MS4A2,TPSB2,CD28,CCND2,IFI16,CACNA1H,FGL2,MAF,RUNX2,RGS13,F13A1,SGMS2,ZBTB16,SH2D1A,SLPI,ELL2,NFIL3,VCAM1,FPR1,ITGAL,HSD11B1,CD3G,ARL4C,SMAD1,MMP9,CD3E,CPEB3,LPAR4,ANXA2,SLCO3A1,RGS18,FYB,SEC24D,AQP3,ICOS,LTB,PLEK,RECK,P…
GAVIN_FOXP3_TARGETS_CLUSTER_P3	0.482699	2.13663	0	0.000353172	160	154	CD244,IGHM,ACTG2,KY,GJB2,SLC15A2,THEMIS,PRDM1,CCR8,POU2AF1,CD200R1,ALOX15B,SLC2A3,FGL2,F13A1,PTPN13,ITGB8,EVI2A,RIN2,IL21,JAK1,IL10RA,SAMSN1,RAPGEF5,FAM160A1,CYBB,EPHX1,GABARAPL1,ZNF608,CDCP1,CASS4,SLC35D1,PLXDC1,RHOBTB1,LAMC1,ITGB5,MTM1,CLIP1,BICD1,ALDOC,ST8SIA1,CD80,ENTPD1,CD74,NEO1,CBX7,ITCH,MBP,ARHGEF12,IL18R1,PDE2A,MYO1F,SORCS2,PTPRJ,SPTBN1,AKAP7,CD47,PEAR1,PATL2,SYTL2,GPR34,MYO1E,ARL5A,POU2…
IKEDA_MIR1_TARGETS_UP	0.561595	2.13692	0	0.000353172	53	53	IGF1,ARRDC3,CPEB1,JAG1,NFAT5,ACVR1,PLK2,SPRED1,FZD7,ZFP36L2,FNDC3B,FNDC3A,CLTC,CNN3,ARHGAP21,EFNB2,KAT6B,UBE2H,CORO1C,RSBN1,ATP6V1A,SF3B1,EDN1,PRKACB,DDX3X,CITED2,SEC63,RRBP1,VAMP4,SEC62,GPRC5B,ARFIP1,SMAP1,GNPDA2,ARF4,SYNCRIP,PICALM,PDCD10,ARCN1,TBC1D15,CRIM1,CREM,HNRNPR,HNRNPK,NCL,YWHAZ,GCLC,ANP32E,TPM3,PDCD4,BDNF,PMP22,E2F5
BASSO_HAIRY_CELL_LEUKEMIA_UP	0.534436	2.13434	0	0.00036999	80	80	MFAP5,DPYD,IL1R2,GAS7,THBS1,PLXNC1,HBB,MAF,WWTR1,FGFR1,KCTD12,EMP1,RIN2,C16orf45,EPB41L2,HPGDS,FLT3,SPRY2,MYOF,IL1R1,RECK,ADCY9,ARAP2,RRAS,B2M,TRIM2,PPIC,PLOD2,FGF2,SDC3,DST,ANXA1,CYB5R1,RNF11,RCBTB2,SUSD5,TNFRSF1A,SLITRK5,MAPK10,VAMP3,IL18,ACTB,AIF1,CPVL,SCN1B,MTSS1,PDE4DIP,CTBP2,PTTG1IP,TMEM59,NOVA1,LILRB2,SMPDL3A,DLC1,TBKBP1,PRSS23,TACC1,PHF2,TIMP1,RAB13,CAMTA1,ENG,TCF7L2,PCDH9,GABARAPL2,IL3RA…
GILDEA_METASTASIS	0.668483	2.13403	0	0.00036999	30	28	PTX3,FN1,IGFBP5,COL5A2,TAGLN,SPARC,MYL9,IFI16,TIMP3,GLIPR1,AKR1C3,GBP1,PRKCDBP,SRGN,MPZL2,DUSP4,RAC2,BST2,IFI27,KRT19,IGFBP4,TACSTD2,HNMT,ARHGDIB,SLC2A10,SMARCA4,VAMP5,KRT7
GAVIN_FOXP3_TARGETS_CLUSTER_T4	0.532273	2.13299	0	0.00036999	94	90	PENK,IL1R2,STON1,FAM129A,GVINP1,ATP10D,AHNAK,NT5E,ITGAV,ITGB8,CD38,P2RX7,CD48,WLS,ITGA6,IRF4,GUCY1A3,C3orf80,STX11,BTG2,LRIG1,CD44,BMPR2,SH3BGRL,TNFRSF9,RORA,GPRIN3,STAT4,HIPK1,ITGB1,RRAGD,DENND5A,IL2RB,MYC,FOXP3,IL2RA,INPP5F,IGF1R,SLC30A7,ANKRD17,PLEKHB2,CYFIP1,SNX18,NRP1,PLSCR1,CTLA4,TTC39B,RNH1,SYT11,NOD1,PPM1L,NRIP1,TMEM65,ADSS,SEMA4A,METTL20,IKZF2,ENDOD1,FAM107B,SNX14,SMPDL3A,NUCB2,YWHAQ,SYN…
SOTIRIOU_BREAST_CANCER_GRADE_1_VS_3_DN	0.578645	2.13072	0	0.000398314	52	50	SYNC,CX3CR1,CYBRD1,FOS,DIXDC1,AASS,DYNC2H1,STARD13,AKAP11,SLC24A1,LAMB2,MARCH8,NYNRIN,ARHGEF12,LTBP3,CRY2,RUNX1,NF1,SESN1,SNX1,NBR1,KIF13B,RNASE4,ARHGEF40,STAT5B,C11orf63,CRTC3,PIGV,FRY,CTDSP1,MPHOSPH8,WDR19,SIRT3,TBC1D17,TUBGCP4,TPT1,SMARCA2,IFT88,ZFP2,ZNF395,DZANK1,IFT46,DEAF1,CASP9,NME5,ZNF862,TP73-AS1,CIRBP,ECHDC2,BBS1
BROWNE_HCMV_INFECTION_8HR_DN	0.569453	2.13004	0	0.000414911	47	46	MUC4,NAV3,PLAU,CMAHP,MSC,SPN,FAM65B,TRIB2,GZMK,VDR,VWA5A,LPXN,ITGA3,AHDC1,TMEM30B,BMP4,DST,MYC,SACS,SMAD3,ERCC6,TWIST1,PLEKHO2,CEBPD,FEM1B,LRP8,ATAD2B,XPC,HOXA11,TWISTNB,ANKMY2,TFCP2,MAGEA10,FZD2,CDC42EP3,ZNF623,PLIN2,KRT34,PIM1,ZNF7,MRPS31,PTGER1,KIF2C,TPX2,GINS1,ZIC1
WINTER_HYPOXIA_METAGENE	0.479597	2.12558	0	0.000442284	242	236	CP,MMP13,DDIT4,LEP,PTGS1,NOS2,FN1,IGFBP5,PTGS2,SPP1,BHLHE40,PLAU,BPI,HGF,COL5A1,COL5A2,TGFB3,MMP2,JUN,ADM,EDN2,IL6,DEC1,SLC2A1,COL4A5,TGFBI,LOX,CALD1,THBS1,FOS,MMP7,PFKFB3,HIF1A,TGM2,TNFAIP3,ITGA5,CA12,HERC3,NDRG1,NR3C1,SLC2A3,THBS2,EGR1,MET,NR4A1,SERPINE1,NT5E,SERPINB2,F3,COL5A3,ELL2,LRP1,CA9,MUC1,NFIL3,ALDH1A3,TPBG,CXCR4,TXNIP,VIM,BTG1,ERRFI1,NFKB1,HK2,ANXA2,ANGPTL4,ARHGAP5,P4HA1,GBE1,P4HA2,SLC…
HELLEBREKERS_SILENCED_DURING_TUMOR_ANGIOGENESIS	0.513072	2.12783	0	0.000448104	80	78	NPPB,CNN1,TMEM45A,LAMC2,VCAN,CXCL6,ABI3BP,PDLIM3,FILIP1,CXCL1,FBN1,COL6A1,ADM,SERPINE2,IL6,TSPAN2,F2RL2,INHBA,TAGLN,TNFAIP3,IER3,NUAK1,CLU,OLFML3,LRP1,CREB3L1,EDIL3,CCL11,FTH1,GADD45A,FAT1,ITGA3,CTSB,DKK3,DMD,IL32,CUX1,SMTN,IGFBP7,ITM2B,CDKN1A,IGF2R,ASAH1,ICAM1,COL4A2,FUCA1,RELB,NPC2,MX1,IFI27,TGFB2,TACSTD2,ASS1,CPE,MMP25,TGFA,CLIP3,IFI6,ABCG1,HLA-C,SLCO1A2,QSOX1,BDNF,ACSF2,ADA,SDC4,IGFBP3,UCP2,A…
BONOME_OVARIAN_CANCER_POOR_SURVIVAL_UP	0.660054	2.12651	0	0.000448104	31	31	TSPAN7,IGFBP5,FAT4,ZBTB16,GULP1,EFEMP1,CCPG1,THSD7A,LEPR,UBL3,RECK,RUNX1T1,ITM2B,TTC37,HERC1,REV3L,PSD3,KL,LIMCH1,SEC63,EID1,ARHGAP6,PEX3,RB1CC1,TAX1BP1,SIRT1,SRSF11,PDE8A,CERK,KCNAB1,RAB2A
AMIT_SERUM_RESPONSE_480_MCF10A	0.635359	2.12736	0	0.000448104	39	35	SPRR2B,MFAP5,SPRR1B,PTX3,KRT6B,KRT6A,MALL,SERPINB5,SPRR1A,KRT10,TPM1,CYB5R1,FOSL1,MOB3B,ACTN4,COPS8,CDV3,PARG,APIP,ZBTB24,B4GALT4,COX10,SLC25A32,PVR,FTSJ2,GMEB2,CD3EAP,CD24,SIGMAR1,TIMM23,MCM10,SLC26A2,HSPBP1,S100P,SSNA1
GUENTHER_GROWTH_SPHERICAL_VS_ADHERENT_DN	0.663174	2.12729	0	0.000448104	26	26	FN1,NR3C1,MET,MEIS3P1,TGFBR2,CD44,PLAUR,CASP1,ANXA5,CAV1,ITGB1,COL18A1,CD59,VCL,CTSD,IL13RA1,NRP1,MVP,PRKCD,GAA,CD46,PXN,TGFB2,PRSS23,CCND3,NQO1
CHANG_IMMORTALIZED_BY_HPV31_DN	0.569756	2.12577	0	0.000448104	65	63	PRSS1,DSG1,KLK7,SPRR2E,LAMA3,SMCP,PTGS2,IL1R2,DSC2,FOS,DSP,TAGLN,SPRR1A,TRIM22,HBB,SULT2B1,MXD1,SERPINB2,P2RX7,SLPI,LRP1,AR,SAMD9,STAT1,GPA33,OAS2,GBP1,LYST,IFI44,DEGS1,IFIT2,SFN,IFITM1,NMT2,UBE3B,IFIT1,PTPRU,MX1,TRIB1,IFI27,IFI35,TNRC6C,BPGM,DEFB1,MX2,HMGCS1,PHF7,ENTPD3,IL1RN,PEA15,CBFA2T2,THRB,CD24,SNRPA1,MVD,LCN2,PRIM1,DMKN,ACVR2B,PLA2G1B,KLK6,KIF1A,PSG1
CROONQUIST_STROMAL_STIMULATION_UP	0.573314	2.12205	0	0.000452785	60	59	VCAN,COL6A3,CXCL1,LUM,COL1A2,DUSP1,COL6A1,NR4A2,ACTA2,SULF1,IL6,FOSB,TGFBI,RGS2,LOX,FOS,TGM2,RGS1,SPARC,IER3,CTGF,THBS2,SERPINE1,TSC22D3,TPM2,CXCL3,CXCL2,TPM1,MYOF,LAMA4,PPP1R15A,NOTCH3,LOXL1,MICAL2,NFKBIA,IGFBP7,PIM2,SPTBN1,TMSB4X,NNMT,FSCN1,SMARCD3,CCL4,IGHV5-78,NUPR1,IGFBP4,BASP1,IER2,CCL3,SLC25A4,ID1,OLFM1,GUCY1A2,HIST2H2AA3,IGFBP3,RPS4Y1,GABBR2,GABRA5,SFTPB
ZWANG_CLASS_2_TRANSIENTLY_INDUCED_BY_EGF	0.578191	2.11717	0	0.000457232	51	47	KRTAP2-4,GFPT2,PTHLH,EGR3,INHBA,TAGLN,LY6G6C,CTGF,IL7,EGR1,GLIPR1,F3,BLID,KLF10,CLCF1,FSTL1,ERRFI1,JAM2,PAX9,SNORD5,GLS,KLF5,HS3ST1,RNF24,CLK1,LIFR,SPHK1,CITED2,KIR2DL4,OSR1,ARHGAP29,SMAP1,ENC1,SNORD14E,ZNF189,NAB2,HOXB8,CDC42EP2,CHIC2,FHDC1,ANXA2P3,DZIP1L,CLIC3,SPOCD1,CCNJ,HOXC13,ARL14
DORN_ADENOVIRUS_INFECTION_32HR_DN	0.615629	2.12412	0	0.000458665	39	39	SGK1,EGR3,SERPINB5,CYR61,IER3,RND3,NR4A1,ELL2,COL7A1,EPHA2,NFE2L2,PLK2,KRT14,JUNB,SDCBP,MCL1,KLRC2,BCAR3,TXNRD1,NFKBIA,CYTH1,EFNA1,TNFRSF12A,FHL2,CD83,FUBP1,SYNCRIP,MFAP2,RAB1A,MAP2K3,FUBP3,KRT19,HNRNPH1,NFKB2,SRSF5,EWSR1,SRSF1,CCND1,TRAF4
AMIT_DELAYED_EARLY_GENES	0.72688	2.12383	0	0.000458665	18	18	ZFP36L1,BHLHE40,ZFP36,ATF3,KLF10,BTG2,PIAS1,KLF6,JUNB,ZFP36L2,FOSL1,RBMS1,FOSL2,HES1,NAB2,CREM,MAFF,ID1
BERENJENO_TRANSFORMED_BY_RHOA_DN	0.445752	2.12336	0	0.000458665	394	382	OGN,NPR3,CCDC80,PTX3,TMEM45A,CACNA1G,SFRP2,ISLR,COL3A1,DCN,COL6A3,FN1,BHLHE40,GAS1,POSTN,LUM,COL1A1,COL1A2,COL5A1,COL6A1,SMOC2,LAMA2,PDGFRA,SNAI2,SERPINE2,CXCL12,COL6A2,COL4A5,GHR,PIK3R1,LOX,SPARCL1,AEBP1,MRC2,KLF9,NFIX,PLAT,OSMR,CELF2,MGP,THBS2,PDK4,CX3CL1,TIMP3,COPZ2,PDGFRB,IL6ST,MT1A,C1R,PTPN13,CAPN6,ITPR2,FGFR1,MEIS1,PCOLCE,CSRP1,PER1,SSPN,STAT3,RIN2,PRNP,WLS,PKD2,LPAR1,TPP1,TXNIP,ANXA6,MMP14…
SMIRNOV_RESPONSE_TO_IR_2HR_UP	0.570372	2.11744	0	0.00046302	53	48	SLC7A11,JUN,SGK1,ATF3,IER3,RRAD,FAS,PLK2,GADD45A,RNF19B,PPP1R15A,SOX9,RAB11FIP1,PMAIP1,SLC30A1,ZFP36L2,IER5,KLF5,CDKN1A,MDM2,FOSL1,ELK4,SESN1,TNFRSF10B,TNFSF9,HCAR3,CLK1,HLA-DPA1,RGS16,H3F3B,CD83,SENP6,PCIF1,NUP160,PHLDA3,MNT,PHF14,AEN,NUDT15,BBC3,PPM1D,PTGER4,PIM1,PSMD11,GDF15,ZBTB10,ID2,CDC25A
PAPASPYRIDONOS_UNSTABLE_ATEROSCLEROTIC_PLAQUE_UP	0.565616	2.11767	0	0.000468956	52	51	PAPSS2,SGK1,CD84,NCKAP1L,SAMSN1,SOD2,CXCL2,NPL,GLUL,MPEG1,IFI30,CD163,CTSB,CTSS,IFIT3,SRGN,TRAK2,HLA-G,DUSP6,GM2A,RBMS1,PLEKHB2,BAZ1A,LAMP1,SAT1,GRN,MS4A4A,CCL18,ATP2B1,TRAM1,FUCA1,SLC39A8,DAB2,CSF2RB,RSAD2,SEL1L3,RAPGEF1,LGMN,RNASET2,RPN2,SLC17A5,GALE,ACP5,TDP2,RARRES1,PLA2G7,IDH1,F11R,MLEC,CREG1,SIGLEC15
GAVIN_FOXP3_TARGETS_CLUSTER_P2	0.535866	2.11968	0	0.000468956	79	78	CXCR5,CD22,PADI2,ST6GALNAC1,DSP,CCL20,PRR5L,TNFSF8,GJA1,SLFN5,IFI44L,NCKAP1L,NEURL3,ITGA4,CHST15,VDR,BTG1,FCGR2A,FOXN3,PRICKLE1,RAMP1,SIK1,BICC1,SERPINB1,FAM20A,LCK,IL17A,ABCB1,GUCY1B3,PTGER3,CCL5,OTUD4,CD7,TM6SF1,IGFBP7,ARSB,TBX21,CXCR3,PELI1,BCL2,AIRN,CASP4,EPS15,GALNS,MTMR9,GAA,PEX3,PCM1,SS18,AIM1L,CEP192,GEMIN5,CPE,BMP7,MBNL3,LDHD,CTSE,PSTPIP2,GSTT2,KIF23,TMEM38B,MYO6,ADAT2,KIAA1841,TMEM176B,…
HECKER_IFNB1_TARGETS	0.51595	2.11289	0	0.000482731	95	92	TCL1A,MGAM,CYP4F3,FCER1A,ARG1,G0S2,TNFAIP6,EGR2,SAMD9L,MYL9,SPON2,EGR1,STAP1,TRBV27,DDX60,CLU,XAF1,IFI44L,GP9,GGTA1P,SAMD9,STAT1,SERPING1,CABP5,HERC6,PDZK1IP1,MMP9,EPSTI1,CD163,KLRD1,OAS2,GBP1,ZBP1,IFI44,IFIT3,PARP9,C3AR1,CCL2,TMEM140,IFIT2,TYMP,RTP4,PROS1,OAS3,DHX58,IFIT5,PLSCR1,EIF2AK2,HERC5,DTX3L,SIGLEC1,MS4A4A,IFIT1,JUP,LAP3,DDX58,C1QC,CMTM5,C1QB,IRF7,LAMP3,TREML1,MX1,PARP12,LGALS3BP,IFI27,CH…
TURASHVILI_BREAST_LOBULAR_CARCINOMA_VS_DUCTAL_NORMAL_DN	0.513295	2.11306	0	0.000482731	91	86	CP,GABRP,SYNM,ITM2A,ACTG2,CNN1,CYP4X1,KRT6B,MYLK,KRT15,KRT5,ISM1,NTRK2,CX3CR1,LAMB3,ACTA2,ITGA2,MMP7,SERPINA6,PI15,EHF,MGP,PDK4,CX3CL1,WLS,CGNL1,PERP,BBX,SFRP1,KRT14,TES,FAM126A,NR3C2,DMD,DST,KRT17,RIOK3,ATP11B,UBR3,GALNT3,TRIM29,SNTB2,HIPK2,KRT23,MAOA,PAPOLA,STC2,KCTD14,LONP2,PNMAL1,CDC37L1,ERICH1,HOOK1,CA2,CDH1,APLP2,PDZK1,OXTR,KLF8,CYB5R2,PTGER4,EFS,SOCS2,CITED1,CCL28,IL20RA,RARRES1,TM4SF18,FM…
HAN_SATB1_TARGETS_UP	0.43775	2.11024	0	0.000507608	395	381	PRSS2,ITM2A,ZFP36L1,PI3,LAMC2,EGFR,TNS1,FN1,MALL,TNC,BHLHE40,PLAU,IL11,VSNL1,KRT81,CDH11,CXCL1,KLRC3,DUSP1,RGS4,FHL1,LAMB3,ENPP1,MXRA8,SULT1C2,COL6A2,IL6,G0S2,MMP10,SLCO1B3,TGFBI,LOX,SEPP1,AK4,SPDEF,INHBA,HTRA3,PLAT,CA12,OSMR,GATA6,CTGF,PMEPA1,RUNX2,DNAJB4,PDE4B,CLU,SERPINE1,PRR16,CAPN6,LMCD1,FUT8,TSC22D1,STXBP6,MYO18A,WIPF1,EMP1,THSD4,IL7R,ADAMTS1,ITGA6,C8orf4,EFEMP1,MTUS1,NEDD9,ZG16B,AKR1C3,LIF…
TAKEDA_TARGETS_OF_NUP98_HOXA9_FUSION_6HR_DN	0.616078	2.11035	0	0.000507608	41	39	CACNA1G,NR4A2,GAS7,PTPRC,ZFP36,INHBA,MAMDC2,HTRA3,SERPINE1,TNFSF8,TRIB2,TM4SF1,TRAF1,CD80,CCL2,AQP1,SLC25A37,IL6R,CCR1,RHOB,CCL4,PDGFA,RAB12,KDM6B,RARA,NEAT1,DYRK1A,SPTAN1,VASH1,IRAK2,SLC4A2,CORO2A,ATP6V0D2,CLMN,NINJ1,HMOX1,SLC1A6,CBX3,HIP1R
LI_WILMS_TUMOR_VS_FETAL_KIDNEY_1_UP	0.462467	2.1075	0	0.000510538	182	179	MYLK,SPP1,PLAU,COL1A2,MXRA8,MITF,COL4A5,SEPP1,IQGAP2,ATP10D,TCF21,AHNAK,CRYAB,CA12,PDZRN3,NR3C1,ZEB2,MAF,CX3CL1,CLU,ANGPT1,KCTD12,SERPINF1,LRRC32,PRNP,CAV2,GUCY1A3,GNG12,SSFA2,AXL,TGFBR2,TPST1,TFPI,RGL1,ANK3,GADD45A,IQGAP1,AKR1C3,SP100,MYOF,THSD7A,IL1R1,ETS2,ELF1,CTSO,ATP1B1,LAMP2,TOB1,SLC30A1,GNAI1,TRIM2,EFR3A,DST,MSMO1,LYN,LEPROT,SEMA3C,LDB2,TEK,AMOTL2,IGFBP7,PRCP,ITM2B,MECOM,ALDH1A1,HERPUD1,NC…
WILSON_PROTEASES_AT_TUMOR_BONE_INTERFACE_UP	0.693684	2.10779	0	0.000510538	21	21	CTSG,MMP13,CTSK,SERPINE2,TIMP3,ADAM9,SERPING1,MMP9,USP32,USP53,USP15,USP25,USP24,USP33,ADAM10,USP2,USP16,MMP12,USP1,USP14,SERPIND1
MAHAJAN_RESPONSE_TO_IL1A_DN	0.516274	2.11082	0	0.000513875	76	73	AKR1B10,VCAN,POSTN,MITF,COL4A5,FOS,ZEB1,SLC2A3,CTGF,LPP,EPHA2,HSD11B1,FOXN3,ME1,ALDH3A2,SLC25A12,GALC,GRP,RECK,LAMA4,HSPA4L,ITGB5,GSTA4,MYH10,SLIT3,MAPRE2,PTEN,TOB2,DYNC1LI2,F8,PRKCI,CRABP2,RNF24,MAGEA11,SF3B1,ASAH1,PPP2R5C,ARL6IP5,SORD,PLS3,UBR5,RALA,SCP2,PEX3,TGFBR3,LMNA,GALNT2,NEK4,RYK,ADH5,EPHB4,DYRK2,SYNJ2,SRI,VDAC2,IDH2,SMC3,KDELR3,IL11RA,C1orf68,CTNNAL1,CHST10,UBE2N,PCNA,RPL3,ACADVL,PPT2,S…
LINDSTEDT_DENDRITIC_CELL_MATURATION_A	0.549007	2.10818	0	0.000516689	67	66	TNC,SLC7A11,CXCL1,IL6,INHBA,CCL20,PLAT,IL7,PLA2G4A,CSF2,IL12B,CD48,IL7R,TLR2,TNF,STAT1,SOD2,CXCL2,CD44,KYNU,PLEK,STAT4,PLAUR,CCL5,GBP1,GPR137B,TXNRD1,FKBP5,CCL2,ENTPD1,MALT1,IFIT2,CD40,TNFSF9,HCAR3,TRIM16,ICAM1,CCL4,MAN1A1,ACVR2A,CREM,TFEC,CD58,RAB5A,P2RX4,NFKBIE,ATP13A3,IL1B,CCL3,SCARF1,IL1RN,SLC3A2,ATF5,PTGER4,PSMA3,CXCL10,TNFRSF4,NFE2L3,CXCL11,PLA2G7,RTN1,SLC7A5,CCL15,CCL8,ISG15,CCL1
THEILGAARD_NEUTROPHIL_AT_SKIN_WOUND_UP	0.538072	2.10837	0	0.000516689	77	76	PI3,PLAU,LAMB3,EGR3,ZFP36,IER3,NAMPT,TNF,KLF10,TPP1,CXCL3,CXCL2,VDR,CD44,NFE2L2,NFKB1,HIVEP1,IL1R1,GPR18,ETS2,PLEK,GPR65,M6PR,AQP9,LCP2,NCOR2,CALU,CCL2,TANK,SKIL,ATP1A1,CFLAR,TRAF3,PPP2R2A,HCAR3,VEGFA,EEF1A1,KLRG1,CHD1,SLC25A13,SRP54,TRIB1,EIF4A1,PHF1,TGFBR1,RAB1A,MAP2K3,OXSR1,BCL2A1,AZIN1,CLCN7,EIF5,TFEC,HNRNPC,AHR,KAT5,LGMN,IL1B,IDI1,USP14,HMGA1,CCL3,ATP6V1C1,UPP1,GABARAPL2,CASP9,GNL1,RPS27,PTP…
MURAKAMI_UV_RESPONSE_24HR	0.717201	2.1062	0	0.000519371	20	20	KRT1,DSG1,EDN2,IL6,DSP,EGR1,KRT10,KRT14,ITGB7,TGFB1,MAP3K14,RARG,SMO,NOTCH4,IL13,IFI6,DVL1,VTN,RFC2,TRAIP
WIERENGA_STAT5A_TARGETS_GROUP2	0.558658	2.10658	0	0.000519371	60	57	SPP1,BHLHE40,PLAU,COL6A1,ANTXR2,RGS1,SLC2A3,STAP1,CSF2,GADD45B,EMP1,NFIL3,IL7R,RNF217,FPR3,BTG2,PRDM8,GABARAPL1,CCL4L2,CCL22,SQSTM1,TRAF1,GALC,ARID5B,GPR65,KLF6,CCL5,OLR1,CCL2,GNPTAB,KLF2,TANC1,MOB3B,EGFL6,SLC2A14,CLEC4A,PHTF2,CD83,LAMP3,ABCA1,PLEKHH3,TSC22D2,CKAP4,MAPK13,CA2,HOXB5,C4orf32,CCL3,HERC2P2,SOCS2,CXCL10,CD1B,AK3,PSAT1,COCH,CCR7,TUBB2B
MOROSETTI_FACIOSCAPULOHUMERAL_MUSCULAR_DISTROPHY_UP	0.729652	2.10839	0	0.00052299	20	18	WISP1,COL6A3,POSTN,PDGFRA,THBS2,PRG4,EBF2,HSD11B1,NID1,LXN,IFI27,PGF,SCG5,RARRES1,ID1,ID3,ID2,HOXC6
HOEBEKE_LYMPHOID_STEM_CELL_UP	0.521312	2.10896	0	0.00052299	95	91	SPON1,IGHM,PALLD,BAALC,SLC24A3,TNFAIP3,MN1,KIAA0125,PRKCB,BTK,ITGA4,TRIB2,STK32B,IRF8,TRAF3IP3,SETBP1,RAB31,RUNX3,C11orf21,P2RY14,USP34,MEF2A,ARHGAP25,TCF4,ADAM28,MACF1,NCOR2,TRAF5,RPS6KA2,DOCK1,KDM3A,CYTH4,LRRFIP1,MED13L,SLC2A5,TNS3,NF1,BCL6,CCR9,TPR,SF3B1,NLRP1,DDX21,LPIN1,HLX,ATHL1,UBR2,SH3TC1,CHD3,ATR,OSBPL3,ABCA1,SLC33A1,EIF4A1,CCNL1,MSL1,TNFAIP2,EVL,RAB14,SATB1,PLXND1,TRIM33,MCM3AP,RERE,RBM…
ENK_UV_RESPONSE_EPIDERMIS_DN	0.419123	2.10159	0	0.00053421	508	499	GSTA3,ALDH3A1,ITM2A,DSG3,KRT16,HLF,KRT6A,PTGS2,PLAU,LCE2B,BNC1,POSTN,ROBO1,IL1R2,ARG1,FHL1,NR4A2,CD207,ADM,SNAI2,FOSB,BCHE,TIMP2,ITGA2,TGFBI,GPR183,EGR2,EGR3,ATF3,SEPP1,PFKFB3,CH25H,HIF1A,CCL20,TNFAIP3,NOD2,PDGFC,EHF,LY6G6C,NDRG1,SPON2,SULT2B1,EGR1,NAMPT,PRKCB,FILIP1L,DNAJB4,IL36G,PDE4B,TRPS1,MXD1,ZBTB16,LPP,ITGAV,CDH3,F3,COL5A3,EMP1,CLEC2B,ELL2,ENTPD7,SCEL,THBD,ALDH2,ADAMTS1,IRF8,COL7A1,STX11,SC…
BYSTROEM_CORRELATED_WITH_IL5_DN	0.558229	2.10215	0	0.00053421	64	64	PIK3R1,NR3C1,MXD1,IL6ST,SLFN12,CYBB,ITGAL,PIK3CD,CD44,IKZF1,PLD1,SLA,CD180,HIVEP2,HIPK1,LYST,CASP7,KLRK1,PTPRJ,NCF1C,BCL2,ARNT,RAB10,SF3B1,ADAR,STAT5B,EIF2AK2,ITGAM,CEACAM21,WRN,RNF13,RNF2,KPNA3,TRAM1,RARA,CLK4,PAPOLA,MATR3,MAPKAPK2,MTMR1,AP1G1,PITPNB,EIF4G1,ADCK1,DDB1,ADAM10,BAZ1B,TFDP1,NVL,CNOT7,MAPK9,HCFC1,SYK,PSTPIP2,CAND1,ZNF22,INCENP,PIM1,ERCC2,SRSF1,FOXM1,PKNOX1,TMPO,SORL1
OSMAN_BLADDER_CANCER_UP	0.445179	2.09691	0	0.000542665	404	391	FCRL2,DPYD,GAS7,PIK3R1,PTPRC,ATXN1,PTPN22,FLNA,IRAK3,PLA2G4A,SGMS2,CHD9,KCTD12,NCKAP1L,CD48,ALDH2,PRNP,MR1,JAZF1,PTGER2,TPP1,GCLM,BBX,CYBB,RAB27A,CD44,KLHL6,AKAP13,RUNX3,IQGAP1,YEATS4,NBPF10,ITGB2,HCFC2,FYB,GBE1,NFKBIZ,PIAS1,KYNU,ELF1,IL1A,TROVE2,TMOD3,SESTD1,SMAD7,CHURC1,CTSB,IFNGR1,FRMD4B,LILRB1,CSNK1A1,TGFB1,IRF2BP2,TOB1,IL15,KIAA1109,CTSC,ERAP1,MAP3K2,MBNL1,LYST,ZMAT3,SSH1,RECQL,TRAK2,LAIR1,P…
SIMBULAN_UV_RESPONSE_NORMAL_DN	0.628237	2.09919	0	0.000542665	33	33	HAS2,EGFR,FAT2,THBS1,AHNAK,MN1,GADD45B,EMP1,ITGA6,DUSP7,PHLDA1,TP63,PLEC,ADRB2,MCL1,ITGB4,MYC,RBMS1,VEGFA,POLR2A,MARCKS,RBPMS,PRRC2C,ENC1,PIP4K2B,PTP4A1,CNBP,CDH1,TACC1,GRB7,ID1,SF3A2,CCNF
QI_PLASMACYTOMA_UP	0.442703	2.09983	0	0.000549049	259	257	CD244,ZFP36L1,ACTG2,FCER2,CD22,PTGS1,IGF1,BHLHE40,CCR2,CD79A,IL1R2,DPP4,CNR2,BLK,CCL19,NTN1,MMP10,PF4,CD19,TGM2,TRAT1,PLXNC1,TNFAIP3,RGS1,ADCY7,FGL2,STAP1,CD82,CLU,ITGB3,PTPN13,RRAD,SH2D1A,CD37,SLAMF1,ITGA6,IRF8,TNFSF11,TNF,FLT3,FAS,TLR1,CD3G,ALOX5AP,DNASE1L3,AXL,BTG1,RGL1,HCLS1,CD3E,CD53,SP100,SLA,ITGB2,TRAF1,TLR9,CCR5,BDKRB2,LTB,PDLIM7,STK17B,PLEK,CLEC4E,TMOD3,PLEC,CST7,ARAP2,IL2RG,CSF1R,IFNGR1…
GEISS_RESPONSE_TO_DSRNA_UP	0.610655	2.10043	0	0.000549049	38	37	TNFAIP6,ATF3,IQGAP2,TNFAIP3,CD44,KLF4,TRAF1,PLAUR,GBP1,BTN3A3,FGF2,ANXA1,IRF1,NFKBIA,AFAP1,TFPI2,CFLAR,NMI,ACSL3,ADAR,CCL4,SAT1,CHN1,IFIT1,TAP1,GCH1,IGFBP6,TNFAIP2,XPO1,BIRC2,BNIP3,ELF3,UBQLN1,EIF2S3,PSMA3,SUOX,HMGB2
GAUSSMANN_MLL_AF4_FUSION_TARGETS_E_UP	0.509079	2.10046	0	0.000549049	97	90	CP,ASB5,SFRP2,ISLR,HAS2,ASPN,COLEC12,CDH11,POSTN,L1CAM,CYP7B1,ADM,PDGFRA,ENPP1,NTN1,SULF1,TGFBI,FOS,EGR3,C1S,CRYAB,TBX20,FLRT3,CTHRC1,IL7,CLU,LMCD1,CDH3,KCTD12,SORBS2,SVEP1,PDGFRL,SFRP1,RNF144B,ATP1B1,CCL5,PMAIP1,MYO1B,CTBS,RASL11A,RCAN2,SEMA3B,HSPA1B,SORCS2,IL13RA1,S100A10,CLEC11A,CRIP1,RAB40B,IFIT1,YIPF5,GAL3ST4,PROCR,PPIG,GLRX,AKIP1,ABCA1,INTS12,GNRHR,CD34,HDAC9,BVES,GCA,EPHA1,HEY1,KDM6A,C14or…
VERHAAK_AML_WITH_NPM1_MUTATED_DN	0.44724	2.09655	0	0.000550925	246	239	KRT1,MYH11,SPON1,ITM2A,MSLN,NPR3,TCN1,TSPAN7,CYTL1,CCR2,ROBO1,FCER1A,CD69,BPI,HGF,CEACAM6,FHL1,CD1C,SERPINE2,FAM129A,BAALC,ELANE,TGFBI,AK4,TPSAB1,CD19,PXDN,RGS1,MN1,SPARC,TPSB2,SPRY1,ALAS2,CCND2,IFI16,STAP1,PRODH,HSPG2,PDE4B,NT5E,RHOBTB3,GJA1,FGFR1,IFI44L,CD38,SERPINF1,EMP1,TRBC1,CLEC5A,CD48,ALDH2,ITGA6,TRIB2,STK32B,PPP1R16B,HPGDS,HIST1H2BG,SERPING1,PTRF,TGFB1I1,CLEC10A,BANK1,TFPI,MMP9,RUNX3,THSD…
DORN_ADENOVIRUS_INFECTION_24HR_DN	0.598579	2.09655	0	0.000557332	43	43	SNAI2,IL6,SGK1,EGR3,CYR61,IER3,RND3,NR4A1,ELL2,COL7A1,EPHA2,NFE2L2,PLK2,LIMA1,JUNB,SDCBP,MCL1,KLRC2,BCAR3,TXNRD1,NFKBIA,IFIT2,CYTH1,EFNA1,TNFRSF12A,FHL2,CD83,FUBP1,MFAP2,H1F0,RAB1A,MAP2K3,FUBP3,KRT19,NFKB2,SH3BP5,SRSF5,EWSR1,SRSF1,TOP2A,HIST1H2BK,CCND1,TRAF4
RAGHAVACHARI_PLATELET_SPECIFIC_GENES	0.537762	2.09142	0	0.000579921	70	69	PTGS1,MYLK,FHL1,TNFSF4,THBS1,PF4,SPARC,HBB,PRKCB,F13A1,ITGB3,TSC22D1,WIPF1,TUBA4A,RAB31,TPM1,ZNF185,CCL5,ITGB5,PIP4K2A,PTPN12,PRKAR2B,APP,LEPROT,SNCA,PPBP,TMEM140,RNF11,CTSA,VCL,KIF2A,PPM1A,HIST2H2BE,DAPP1,ASAH1,MMD,RSU1,MLH3,HIST1H2AC,YPEL5,RYBP,RUFY1,PF4V1,MAX,MPP1,ENDOD1,GNG11,RABGAP1L,TAX1BP3,PDLIM1,HIST1H3H,NGFRAP1,PRDX6,NAP1L1,EIF2AK1,RGS10,PRUNE,PGRMC1,SNN,TUBB2A,CTTN,MFAP3L,CXCL5,HIST1H2B…
BEGUM_TARGETS_OF_PAX3_FOXO1_FUSION_DN	0.588527	2.09304	0	0.000579921	45	45	TNC,IL11,COL5A1,CPEB1,THBS2,TIMP3,SERPINE1,NTM,GADD45B,AJAP1,KLF10,MAFB,EPHA2,VDR,PDLIM4,ITGA3,SOX9,DKK3,BMP4,BIN1,BMP1,ITGB4,SH3BP4,F2RL1,MYC,SEMA3B,EPHB2,WNT11,CARD10,VEGFA,LBH,TNFRSF12A,TPD52L1,CFD,GCNT1,FLNB,DGKD,KIT,JAG2,STEAP3,BCL2L1,ID1,CD70,KCNG1,SMAD9
LEE_LIVER_CANCER_HEPATOBLAST	0.763033	2.09018	0	0.00059442	16	16	LAMA3,TNC,PTGS2,IL6,FOS,MMP1,CCND2,NR4A1,F3,VIM,CD44,PLAUR,EZR,KRT19,TIMP1,KRT7
ELVIDGE_HIF1A_TARGETS_DN	0.524464	2.08832	0	0.00059442	91	89	TMEM45A,AHNAK2,SRPX,EGFR,IGFBP5,KRT15,DSC2,WISP2,ADM,SLC2A1,LOX,FOS,AK4,ATXN1,PFKFB3,NDRG1,NR3C1,GJA1,CA9,CXCR4,PTRF,EGLN3,HK2,LOXL2,ANGPTL4,P4HA1,GBE1,P4HA2,PAM,LOXL1,CAV1,BNIP3L,RRAGD,ALDOC,RASA4,PGK1,ZNF292,EGLN1,PGM1,SFXN3,MXI1,PDK1,SH3GL3,HLA-DRB1,NOL3,RNASE4,FAM13A,VLDLR,CITED2,B3GNT4,YEATS2,VEGFC,GLRX,PDGFB,STC1,EFNA3,OBSL1,INSIG2,GYS1,ISG20,OLFML2A,PGAP1,ENO2,BNIP3,ANG,RBPJ,QRSL1,FYN,WSB1…
LEE_EARLY_T_LYMPHOCYTE_DN	0.553496	2.08331	0	0.000681408	57	54	GPR183,SLC2A3,BTLA,ACTN1,TNFSF10,GPR171,MAP3K1,CYTIP,SAMD3,TUBA4A,CD44,S1PR1,PIK3IP1,ANK3,TBC1D4,ANKRD55,CD27,CYLD,HCP5,NFATC2,IFITM2,IL4R,ATM,NLRC5,KLF2,IL6R,PTPRJ,FOXO1,IFITM1,EMP3,SAMHD1,GIMAP4,STK17A,SEMA4C,HLA-E,LDLRAP1,HLA-F,GIMAP7,HLA-A,GIMAP1,IL27RA,PRMT2,HLA-B,AMIGO2,RNASET2,HLA-C,SCML1,DENND2D,COTL1,TNFRSF25,LRRN3,NELL2,CCR7,MAN1C1
GHANDHI_BYSTANDER_IRRADIATION_UP	0.516712	2.08287	0	0.000681408	86	81	GJB2,PTGS2,SLC7A11,CXCL1,PTGFR,CD69,LAMB3,GPR68,G0S2,MMP10,MMP1,MCTP1,PHEX,INHBA,TNFAIP3,CREB5,IRAK3,NAMPT,PLA2G4A,DNAJB4,BIRC3,SERPINB2,IL7R,C8orf4,IL33,GCLM,CXCL3,SOD2,CXCL2,HSD11B1,MT1X,LIF,NFKBIZ,KYNU,IL1A,DUSP5,SLC39A14,B3GNT5,SLC16A3,FGF2,IFNE,MCTP2,PLEK2,C2CD4B,ZCCHC6,RGS9,TSLP,ICAM1,IL13RA2,SAT1,MMP3,ZC3H12C,C9orf72,GCH1,SLC39A8,RELB,PTGES,STC1,POPDC3,BCL2A1,LRRC8B,AHR,IL1B,ATP6V1C1,MT1B,…
HESS_TARGETS_OF_HOXA9_AND_MEIS1_DN	0.544994	2.08343	0	0.000681408	77	76	ZFP36L1,VCAN,IL1R2,DUSP1,GCNT2,MITF,TGFBI,EGR2,FOS,ZFP36,NDRG1,EGR1,C5AR1,MYADM,SLFN12L,CAMK2D,TLR2,FPR1,BTG2,CYBB,CXCL2,KLF4,MMP9,PHLDA1,MPEG1,CCR5,PLEK,P2RY14,CLEC7A,CSF1R,LIPA,CTSS,ARG2,MCL1,MRC1,AQP9,ANXA1,C3AR1,MMP8,LITAF,TRPV2,SIRPA,SLC11A1,FGR,PSAP,SAMHD1,CLEC4A,MSR1,PLSCR1,NOV,IL18,FCGR1A,DAB2,HCK,ANXA4,MERTK,CD300LF,CDH1,IL1B,LSP1,EHD1,UPP1,GRK5,TPD52,STX3,PILRB,CPT1A,ID2,LCN2,LPL,HIST1H…
CROONQUIST_NRAS_VS_STROMAL_STIMULATION_UP	0.60446	2.08239	0.00460829	0.000687998	41	39	SYNM,IGHM,CCR2,PSPHP1,CX3CR1,MCC,ETV1,RHOBTB3,CYBB,RASGRP2,ALOX5AP,ARHGAP5,PLEC,CD86,NCF1,SV2B,DUSP4,DUSP6,RNASE6,SPI1,ZNF217,SNAP23,RNF2,NRAS,CEACAM1,SLC7A7,TBC1D9,ARHGEF2,PRKACA,GATM,ACP5,ZER1,MIA,IQSEC1,BCKDHB,TRIM25,AMPH,MC1R,KCNN4
KLEIN_PRIMARY_EFFUSION_LYMPHOMA_DN	0.55516	2.08112	0	0.000702331	58	58	CXCR5,CD22,MS4A1,CD79A,VNN2,CD19,ST6GAL1,BIRC3,CD79B,FAM65B,IRF8,BTG2,CD52,KIAA0922,CD27,ETS1,SCRN1,BLNK,TRAF5,HLA-DMB,BCAR3,SIT1,CCDC6,MAPRE2,SYPL1,GPX7,SWAP70,CD40,ZHX2,POU2F2,HLA-DQB1,MMD,STX7,PAWR,HLA-DMA,PKIG,CD72,IGHV5-78,CTSH,SEL1L3,DEK,BCL11A,MSL3,PTPN6,SH3BP5,GATM,NCF4,CAPG,ALDH5A1,RASSF2,CD24,GSTP1,ID3,FADS3,LRMP,AES,DBI,SPIB
BURTON_ADIPOGENESIS_PEAK_AT_0HR	0.543602	2.08066	0	0.000716664	63	62	OGN,COL11A1,SFRP2,IGF1,SPP1,GAS1,CTSK,TGFB3,COL8A1,PDGFRA,ACTA2,PLAT,CRYAB,MYL9,MGP,THBS2,TIMP3,PDGFRB,F3,TPM1,GADD45A,CSF1,HLA-G,CYB5R1,RUNX1T1,KLF2,TLN1,DDIT3,RAB11FIP5,MARCKS,NOV,SORD,UBE2L6,VEGFC,MAP4,CCNG2,ASAP1,NEAT1,CALML4,SERPINB9,DAB2,RALGDS,FZD2,TRIB3,FAH,FLOT1,PSMB10,PLIN2,PCCB,MXD4,IDH1,PCK2,SERF2,AES,LPL,FIGF,ADH1C,NAA10,GAS2,APBB1IP,ISG15,RASL11B
CAIRO_HEPATOBLASTOMA_CLASSES_DN	0.450911	2.08041	0	0.000730998	210	204	SPON1,ITM2A,HSPB6,LMOD1,LAMA3,DCN,MYLK,IGF1,C7,BHLHE40,SNED1,CX3CR1,AADAC,FMO3,LAMA2,FAT4,GHR,SLCO1B3,RARB,HSD17B6,ZEB1,C1QTNF3,SLCO1B1,C1S,AFM,ZCCHC24,HTRA1,TRIM22,ITIH5,VSTM4,EGR1,AOX1,COPZ2,IL6ST,C1R,TSC22D3,TSC22D1,PLA2G4C,KANK2,ALDH2,AR,GPR171,SVEP1,LIMS2,CAPN2,ADH1B,FAS,SERPING1,TFAP2A,HSD11B1,GLUL,DNASE1L3,GABARAPL1,LPXN,PHLDA1,GAS6,PAMR1,ALDH3A2,IL1R1,TRANK1,ATP10A,CAMK1D,SULT1B1,DBP,CTSO…
SENGUPTA_NASOPHARYNGEAL_CARCINOMA_WITH_LMP1_DN	0.468198	2.07996	0	0.000736956	175	164	NTS,OLFM4,GABRP,CR2,SERPINA3,MFAP5,KRT4,TCL1A,PI3,MSLN,IGHM,CLCA2,SPRR1B,MS4A1,AHNAK2,KRT6B,CXCL6,GJB2,SERPINB4,ABI3BP,S100A7,SERPINB3,C7,PLP1,GLYATL2,CEACAM6,AADAC,CD109,PIGR,ABCA12,S100A12,FCRL3,MMP7,CMAHP,MAMDC2,SPRR1A,PRKCB,PDK4,ST6GALNAC5,RRAD,KRT24,SCEL,SERPINA1,ITGAL,DNASE1L3,PDZK1IP1,CXCL17,ZG16B,ZNF322P1,MAP1B,AMICA1,XIST,SLC26A4,MAGEA4,KRT14,MMP28,PXDNL,GFOD1,DCBLD1,BICD1,ZNF204P,DOCK5,…
MARKEY_RB1_CHRONIC_LOF_DN	0.491495	2.07822	0	0.000756798	118	114	CP,MMP13,ACTG2,NPR3,WISP1,DCN,EGFR,IL6,PTPRC,NGF,HTRA1,CLEC4D,TIMP3,CA3,SLFN12L,GABRB1,FABP7,GABARAPL1,TFPI,CD53,IVL,SLCO3A1,SQSTM1,IFI30,RNF19B,CCR5,FERMT3,CSF1R,CTSS,GJB3,PLAC8,GSTA4,SKAP2,SRGN,LCP2,RB1,RPS6KA2,ENAH,C3AR1,CCL2,MS4A6A,KDM5B,TRPV2,STAB1,SPI1,HIST1H2BC,ARL5A,PSTPIP1,CFP,SHROOM3,VAV1,PON2,MSR1,EDN1,RHOB,TPD52L1,C1QC,SEPT11,C1QB,WBP5,NUPR1,SLC22A23,C1QA,ZDHHC14,ADAM8,TYROBP,TEC,LGAL…
COLIN_PILOCYTIC_ASTROCYTOMA_VS_GLIOBLASTOMA_DN	0.641111	2.07677	0.004	0.000756798	28	28	EGFR,GPNMB,FN1,SPP1,BHLHE40,TGFBI,A2M,PRRX1,TIMP3,FMOD,ANXA2,SQSTM1,CSNK1A1,PGK1,TXNRD1,EDNRB,CTNNB1,NPC2,CHI3L1,SLC30A9,ZFAND6,TFRC,PLIN2,POLR2C,DYNC1I1,TRIM24,CRYGS,COL4A3
SMITH_TERT_TARGETS_DN	0.507983	2.07877	0	0.000756798	87	87	CDSN,NEFL,VSNL1,L1CAM,MMP2,SPEG,FOSB,TAGLN,NID2,A2M,TNFSF10,OAT,SERPING1,ADIPOQ,AKR1C3,THY1,ALDH3A2,IFI30,KYNU,STAT4,LAMP2,PAM,LIPA,ARHGAP25,DKK3,GSN,TCF4,PIK3R3,CAT,SP110,SIRPA,DUSP6,ABR,CD47,GM2A,UGP2,TNFSF9,PON2,ASAH1,PML,SORD,RAB40B,NEFM,PNP,SRD5A1,CBR1,ACLY,DHCR24,XRCC5,CPOX,ANXA4,TRADD,PGF,AKT1,UNC119,FAH,KANK1,IDI1,FAM53B,RRAGA,IL1RN,ARHGDIB,RAB11A,GRK5,APEX1,EHHADH,VAV2,SERPINB6,PPP1R7,AH…
KERLEY_RESPONSE_TO_CISPLATIN_UP	0.590138	2.07745	0	0.000756798	44	42	NEFL,DDIT4,ACTA2,PLAT,TRIM22,IER3,SERPINE1,INPP5D,ALDH1A3,FAS,BTG2,PLK2,GADD45A,CAV1,ZMAT3,PDE4A,PLK3,ANXA1,CDKN1A,FOSL1,SESN1,DRAM1,STK17A,ANK1,PROCR,LMNA,DGKA,TNFRSF10C,ANXA4,DDB2,PHLDA3,GLS2,EPS8L2,RPS27L,PPM1D,TP53TG1,ISYNA1,GDF15,FDXR,FADS3,HSD17B3,CXCL14
URS_ADIPOCYTE_DIFFERENTIATION_DN	0.644698	2.07615	0	0.000762342	30	30	COL3A1,DCN,COL6A3,FN1,PSG9,LUM,PTGDS,LOX,SPARC,THBS2,CD37,OSGIN1,MMP9,LOXL1,COL4A2,MED1,ADORA1,AGTRAP,NUMA1,PPARD,ZNF169,TMEM179B,SNN,PPP2R1A,LRP5,ROM1,E2F4,LRP3,CEBPA,PTPRN
GARGALOVIC_RESPONSE_TO_OXIDIZED_PHOSPHOLIPIDS_GREEN_UP	0.660957	2.07912	0	0.000765301	23	23	AKR1B10,GEM,RAB23,CPNE8,SGMS2,CPEB4,ETV5,SIK1,TMEM171,MALT1,DUSP6,CHD2,CSNK1G1,TNFRSF10A,SLC4A7,HDAC9,ANKRD28,RCAN1,CREM,IDI1,GNE,FAM120AOS,STIP1
CHANG_POU5F1_TARGETS_UP	0.749053	2.07445	0	0.000790063	15	15	MMP13,COL3A1,FN1,COL5A1,TGFB3,CYR61,CXCL17,OPHN1,AOC3,SLIT3,ABI1,KAT2B,VASP,SMARCA4,ATAD2
GAURNIER_PSMD4_TARGETS	0.547823	2.07456	0	0.000790063	73	71	CXCL6,CXCL1,IL1R2,CCL19,C3,CXCL13,IL6,CCL20,IL10,IL16,IL7,C5AR1,IL12B,TNF,CXCL9,CXCL3,CXCL2,NFKB1,CCR5,IL1A,CD86,IL2RG,IFNGR1,HLA-DQB2,TGFB1,CCL5,B2M,CCL23,IL21R,HLA-DMB,HLA-G,CCL13,C3AR1,CCL2,IL18R1,CXCL16,IL13RA1,HLA-DRA,HLA-DRB1,HLA-DQA1,CCR1,HLA-DQB1,HLA-DPB1,HLA-DPA1,HLA-E,IL12RB1,CCL18,HLA-DPB2,HLA-F,HLA-H,HLA-A,RELB,HLA-DMA,HLA-DRB5,TGFBR1,C2,HLA-B,HLA-DOA,NFKB2,IL22RA1,CCL3,HLA-C,IL17RA,C…
WEST_ADRENOCORTICAL_TUMOR_MARKERS_DN	0.716997	2.07267	0	0.000795186	20	20	MFAP5,SPON1,DCN,IGFBP5,GAS1,VSNL1,AADAC,NR4A2,PDGFRA,C3,FOSB,ADH1B,CYP11B2,RARRES2,WNT4,KCNQ1,NOV,LSP1,FBLN1,HSD3B2
OXFORD_RALA_OR_RALB_TARGETS_DN	0.680518	2.07266	0	0.000795186	24	23	CNN1,TNS1,PALLD,CALD1,CA12,CLU,TPM1,HK2,TMOD3,SLC16A3,KRT17,PDE2A,PAK1,FSCN1,VEGFA,SLC6A8,AGRN,CD2AP,SLC4A2,RNASET2,NQO1,PPP1R3C,METTL2B
TAKEDA_TARGETS_OF_NUP98_HOXA9_FUSION_16D_DN	0.472149	2.0687	0	0.000840886	143	125	ALK,SCN11A,CRISP3,PTX3,TCN1,TNS1,MGAM,CXCL1,CYP4F3,IL1R2,DPP4,BPI,CEACAM6,ARG1,FOLR3,SULT1C2,TSPAN2,MMP1,SEPP1,SPARC,MAF,ABCA13,DEFA4,NRP2,FGFR1,SLPI,GGTA1P,NPL,MTUS1,TFPI,MMP9,AMPD3,TMEM37,ATP8A1,OLFML2B,ABCB5,ALPK1,RPS6KA2,RNF141,VSTM1,MMP8,CEBPE,CD59,KLF2,HS3ST1,GIGYF2,LRRFIP1,PELI1,FCGBP,NCF1C,ASXL2,CFLAR,RAP1A,RASAL2,RGL4,DOCK4,CAPN3,ERG,VPS8,ZCCHC11,ANXA3,SDS,CDC14B,STK4,NEAT1,CEACAM1,ANKRD…
VART_KSHV_INFECTION_ANGIOGENIC_MARKERS_UP	0.45611	2.06576	0	0.000849738	165	164	KRT1,SFRP4,PTGS1,SFRP2,CXCL6,IGF1,PTGS2,SPP1,PLAU,HGF,TGFB3,MMP2,ADM,PDGFRA,CXCL12,IL6,TIMP2,TNMD,MMP1,PF4,SERPINB5,HIF1A,IFNA1,PLAT,WNT1,IL10,SPARC,EPHA3,CYR61,OSMR,THBS2,WNT2,WNT10A,TIMP3,IL6ST,ANGPT1,NOTCH2,JAG1,WNT5B,ITGB3,ITGAV,NRP2,FGFR1,ANGPTL2,F3,EPHA4,SERPINF1,HEG1,TNF,CXCR4,CXCL9,CXCL3,CXCL2,CCL11,S1PR1,BTG1,MMP9,WNT2B,FRS2,STAB2,CCR5,PLXDC1,CXCR1,TNNT1,PLAUR,FZD7,TGFB1,CCL5,ERAP1,COL15…
NAKAYAMA_FRA2_TARGETS	0.578406	2.06736	0	0.000854449	43	41	RGS2,SGK1,TAGAP,FBXO32,WIPF1,CLEC2B,KLHDC7B,TFPI,SQSTM1,DUSP10,GPR18,GPRIN3,DBP,STK17B,SLC30A1,ZMAT3,DNAJB1,DUSP4,MDM2,F2R,BCL6,EIF4G3,CHN1,LGR4,CDK2AP1,YTHDF3,MYB,ZFAND5,MT2A,RBM33,NR1D2,LGMN,ING3,CKAP2,KLHL24,MKRN1,SPSB3,CTTN,SOX4,SLC20A1,MT1F
THUM_MIR21_TARGETS_HEART_DISEASE_UP	0.742751	2.06667	0	0.000858777	17	16	ASPN,POSTN,LUM,COL1A1,COL1A2,COL5A2,WISP2,TGFB3,ELN,LOX,SVEP1,LTBP2,BGN,RCAN1,CRLF1,APOD
AMIT_EGF_RESPONSE_240_HELA	0.539524	2.06579	0	0.000858777	60	59	PCDH7,SLC7A11,IL11,GFPT2,RGS2,THBS1,ZEB1,NDRG1,ELL2,IL7R,TM4SF1,PLK2,GJB3,FGF2,PDLIM5,TXNRD1,SH2B3,BCL3,TNFRSF1A,SYDE1,TPM4,CDK17,RBMS1,FHL3,EHBP1L1,EZR,LRP8,DNMBP,ARF6,ING2,TOP1,AKAP12,SOX13,RYK,SHB,MAT2A,CAPRIN2,YY1,NUP160,GRAMD3,CREM,CD55,EPN2,SRPR,SPRED2,YKT6,EHD1,TUBGCP2,DLGAP4,ARHGDIA,VAV2,LETM1,THOC1,SDC4,RPS6KB2,DKK1,FARSA,TBX3,ARPC4
TRACEY_RESISTANCE_TO_IFNA2_DN	0.639566	2.06501	0	0.000867164	32	28	HSPA6,PLAT,HBEGF,SH2D1A,SAMSN1,PTAFR,MT1X,BAG3,CAV1,LPAR6,ANXA1,LYN,MYC,KDM5A,FBXO8,ARL5A,VEGFA,LAPTM4B,MAP2K1,CBFB,DIABLO,DNAJB2,IL10RB,CORO2A,DAD1,ATF5,EPB41L3,PTTG1
BERENJENO_TRANSFORMED_BY_RHOA_FOREVER_DN	0.607274	2.06397	0	0.000867164	31	31	CCDC80,COL3A1,EREG,PTGS2,BNC1,CXCL1,POSTN,SDPR,HBEGF,MGP,IER3,GJA1,EPHA2,PHLDA1,PLAUR,LRRFIP1,F2R,ANXA3,AKAP12,CHD1,MTMR10,FLNB,TOM1L1,HSPH1,AMOT,ECT2,NOP58,TNK2,GSG2,NPNT,ANKRD1
MORI_MATURE_B_LYMPHOCYTE_UP	0.501657	2.06668	0	0.000868012	90	90	CR2,ZFP36L1,CXCR5,FCER2,MS4A1,PTPRC,ADCY7,LPP,FAM65B,IRF8,IL10RA,RASA3,MYCBP2,GPR65,TMOD3,BARX1,IL2RG,IFNGR1,ADRB2,PXK,CTSS,ETS1,PIP4K2A,ARHGEF3,MCL1,LCP1,OSBPL5,SGPP1,MEF2C,MACF1,AIM1,LAT2,HLA-DMB,HLA-G,CD74,TBC1D14,SAMHD1,CD40,HLA-DRB1,JAK2,HLA-DQA1,RAP1GDS1,LY86,SMAP2,MAN1A1,CNOT6L,SLC4A7,FAM102A,HLA-DOB,MAP3K8,PHTF2,EBI3,POU6F1,CD83,NEAT1,HLA-DMA,ABCA1,SH3BP2,GNPNAT1,ADD1,PPM1M,CTSH,HLA-DOA,Y…
BURTON_ADIPOGENESIS_1	0.612539	2.06251	0	0.000880303	33	33	NR4A2,IL6,SGK1,IER3,CTGF,DNAJB4,TSC22D1,PER1,THBD,NFIL3,ARL4C,ERRFI1,PHLDA1,CEBPB,ETS2,BAG3,MYC,LITAF,SLC25A25,CEBPD,FOSL2,VEGFA,RHOB,DLX2,WEE1,UNC45A,MAFF,FOXC2,IRS2,ID3,ID2,RPS25,DUSP2
PHONG_TNF_RESPONSE_VIA_P38_COMPLETE	0.440829	2.06243	0	0.000880303	227	221	SYNM,NAV3,VCAN,IGFBP5,PTGS2,IL11,KLRC3,SERPINE2,EGR2,FOS,ZFP36,ATF3,RGS1,ITGA5,ZCCHC24,CYR61,NR3C1,DIO2,EGR1,CD82,GLIPR1,KCNMA1,JAG1,NCALD,IL7R,NOTCH1,KLF10,PTPRK,SVIL,FOXC1,GABARAPL1,ARL4C,MGAT2,BTG1,ALDH3A2,ETV5,SEC24D,ETS2,PBX1,PCLO,PPP1R15A,DLG5,DUSP5,PPP1R12A,SSBP2,WWC2,BACH1,PMAIP1,CAV1,KCNK1,ERAP1,SDCBP,MYO1B,MCL1,ADAM17,TCF4,OTUD4,PTPN12,WNT5A,ENAH,CUX1,HLA-G,MSMO1,CD59,SHC1,BCL3,MECOM,NE…
NIELSEN_MALIGNAT_FIBROUS_HISTIOCYTOMA_UP	0.709004	2.06116	0	0.000919719	18	18	SFRP4,SRPX,COL6A3,PLAU,CXCL1,LOX,CTGF,THBS2,LRRC32,LIF,MME,CCL2,GNA15,RAB21,TIMP1,BST1,SH3BGRL3,CCL7
VALK_AML_CLUSTER_5	0.614509	2.05567	0	0.000949248	33	33	VCAN,NOD2,MAFB,VDR,FAM198B,PTAFR,TLR8,CD86,LILRB1,SIRPA,SIGLEC7,TYMP,PSAP,GNS,CCR1,LILRA1,LILRB3,KCNQ1,TFEB,PILRA,SLC15A3,RASSF4,UBE2D1,LILRB2,SMPDL3A,STS,HNMT,IFNGR2,LILRA6,SIRPB1,CAMK1,EPB41L3,EFHD2
CONCANNON_APOPTOSIS_BY_EPOXOMICIN_UP	0.44187	2.05558	0	0.000949248	239	237	NTS,FLNC,PRSS12,ALDH1A2,PCSK1,GEM,MAGEB1,SPP1,PDLIM3,SLC7A11,IL11,HSPA6,DUSP1,PALLD,JUN,COL16A1,ACTA2,AKAP6,FOS,ZFP36,ATF3,C1S,PLAT,MAP1A,CREB5,ATP2B4,FILIP1L,DNAJB4,CLU,SERPINE1,MXD1,WWTR1,RRAD,DTNA,ELL2,INPP5D,HEG1,GCLM,FAS,LRIG1,KITLG,TUBA4A,TGFBR2,GABARAPL1,CD44,LPXN,PLK2,CCPG1,GADD45A,ME1,ZNF185,AKR1C3,ANXA2,ITGA7,SLCO3A1,SERPINB8,SQSTM1,CEBPB,AQP3,FAT1,MAP1B,P4HA2,HSPA4L,PPP1R15A,KLF6,WARS,…
MIKKELSEN_MCV6_LCP_WITH_H3K4ME3	0.456522	2.05497	0	0.000962251	162	149	NPPB,KRTDAP,GSTA3,TGM3,CD244,ALDH3A1,KLK11,MSLN,DUSP27,SLC13A2,GCNT3,PRELP,SCARA5,COL6A1,CHIT1,MRGPRF,LBP,CFH,XAF1,ANGPTL2,SLFN12L,PCOLCE,TNFSF10,MUC1,IL7R,FAM65B,MR1,KCNIP3,FABP7,VWA5A,PDZK1IP1,MYO1G,SERPINB8,GPA33,LAPTM5,C1RL,TBC1D10C,WARS,OAS2,GBP1,ZBP1,ANXA1,USP54,ACY3,ALDH1A1,EVI5,FGFBP1,XDH,ALDH3B1,CSF3,TAPBPL,IFITM1,COX7A1,EMP3,RUFY4,FGD4,PSTPIP1,ZBTB20,CAB39,GPR21,SNX10,CRB1,TNKS1BP1,RORC…
SCHRAETS_MLL_TARGETS_UP	0.602559	2.05361	0	0.000988258	35	35	TSPAN7,DCN,TNC,COL1A1,FHL1,ACTA2,SERPINE2,MMP10,SDPR,FOS,IFI16,PERP,FAS,TOB1,CTSC,PEG3,TMSB4X,GM2A,TNNT2,FZD6,NES,TPD52L1,BTG3,HOXA1,GPC4,HOXD8,TOM1L1,CD34,NDN,MLF1,SUMO3,CTSZ,MSX2,FOXG1,CADM1
GENTLES_LEUKEMIC_STEM_CELL_UP	0.648303	2.05277	0	0.00100126	29	26	ABCC2,HLF,PCDHGA10,MMRN1,VNN1,BIRC3,EVI2A,GUCY1A3,SETBP1,GIMAP2,LTB,TMEM200A,MEF2C,GIMAP6,ICAM1,HECA,GIMAP7,LGALSL,RBPMS,CD34,SLC37A3,FBXO21,SH3BP5,SLC38A1,EBF3,HOPX
KOBAYASHI_EGFR_SIGNALING_6HR_DN	0.702833	2.05276	0	0.00100126	18	18	IL11,JUN,G0S2,CYR61,IER3,CX3CL1,F3,EPHA2,DUSP5,DUSP4,PHLDA2,DUSP6,FOSL1,VEGFA,HMGA2,TGFA,MAFF,CCND1
SMIRNOV_RESPONSE_TO_IR_6HR_DN	0.489427	2.05097	0	0.00100392	114	109	CR2,TCL1A,CCR6,CD22,TMEM45A,CD69,NR4A2,RGS2,PTPRC,EGR3,ZFP36,RGS1,IL16,SLC2A3,EGR1,KCTD12,EVI2A,ITGA4,FAM65B,TNF,TRAF3IP3,LDLR,EGLN3,LTA,CYBB,HK2,P4HA1,GPR18,ATP8A1,ACAP1,AIM2,KLF6,GFOD1,SLC16A3,LCP2,TRAF5,KDM3A,SIT1,MYC,ENTPD1,KLF2,EGLN1,INSIG1,RNASE6,PDK1,ZNF318,CCR1,VGLL4,CCL4,CD300A,CCNG2,TLE3,PVRIG,CLEC2D,TRIB1,SCD,INSIG2,H1F0,CENPE,ASPM,GGA2,DLGAP5,CD55,STS,BNIP3,P2RX5,SUN2,MNT,RNASET2,HEY1…
NIELSEN_LEIOMYOSARCOMA_CNN1_DN	0.685521	2.04773	0	0.00104474	20	20	CDH11,MMP2,SOCS3,SPRY2,PLAGL1,THY1,ETV5,LOXL2,TCF4,ATRX,ADD3,FRAS1,UACA,CDK2AP1,GOLM1,HLA-DOA,TOX,BMP7,AMPD2,PDPN
LEE_DIFFERENTIATING_T_LYMPHOCYTE	0.461674	2.0476	0	0.00104474	200	183	ITM2A,ITK,PTPRC,TRAT1,LAX1,DOCK2,TAGAP,CELF2,TMEM71,PRKCB,RASGRP1,NLRC3,SLFN5,FGFR1,EVI2A,SH2D1A,TRBC1,RHOH,CD48,IL7R,MR1,ARHGEF6,EVI2B,SNX20,CXCR4,TRAF3IP3,TXNIP,BTG2,ITGAL,CD3G,GIMAP2,IPCEF1,UBASH3A,BTG1,LPXN,KLHL6,HCLS1,AKAP13,IKZF1,ARHGAP9,CD52,CD53,SLA,KIAA0922,ITGB2,SASH3,FYB,AQP3,MYCBP2,ICOS,ATP8A1,LTB,TMC8,LAPTM5,LCK,TBC1D10C,USP34,KLF13,CCDC152,ARHGAP25,P2RY8,ZFP36L2,SLC46A3,CD247,SELPLG…
TAKEDA_TARGETS_OF_NUP98_HOXA9_FUSION_8D_UP	0.470032	2.04925	0	0.00104474	157	149	CTSG,CRISP3,DDIT4,PTGS2,ADCYAP1,NOG,PALLD,NR4A2,SPTA1,TNFAIP6,PLD4,SLC40A1,THBS1,SDPR,ASB2,TPSAB1,TPSB2,CALB1,HBB,RXFP1,DDX60,ANGPT1,IGLL1,XAF1,GJA1,TSC22D1,MEIS1,IFI44L,CLEC2B,STAT1,C3orf80,FLT3,HERC6,IRX3,FOXC1,NEGR1,EPSTI1,HIC1,FAT1,GPR18,RNF213,IDO1,LXN,OSBPL6,RHOBTB1,ABCB1,OAS2,GBP1,IFI44,IFIT3,IFIH1,MEF2C,MYH10,PRKAR2B,CHST2,AMMECR1,MECOM,ALDH1A1,HOXA5,DHRS3,IFIT2,LTBP3,HS3ST3B1,IFITM1,F2R,…
NOJIMA_SFRP2_TARGETS_UP	0.620314	2.04697	0	0.00104474	31	31	SFRP2,HSPA6,CIDEC,NR4A3,JUN,TNFAIP3,CTGF,CLU,MXD1,GADD45B,BTG1,GADD45A,CSF1,TNFRSF9,IL24,PPP1R15A,WARS,BAG3,TP53AIP1,CD40,CLK1,HSPA1A,IKBKG,HSPA5,TRIB3,TNFRSF10D,HSPA9,INHBE,VHL,DEDD2,TNN
LIU_TARGETS_OF_VMYB_VS_CMYB_DN	0.577497	2.04651	0	0.00104474	43	42	VCAN,KCNA3,PALLD,IL6,CMAHP,TPSAB1,CCL20,CSF2,ARHGAP24,TSC22D3,IL12B,CLEC5A,TM4SF1,GPR18,ADRB2,PXK,CHSY1,GNG2,KLF5,TFPI2,PTPRJ,CDC42SE2,CSGALNACT1,COL4A2,PDGFA,FAM45A,NKG7,MAPKAPK2,FAM117A,NRIP3,FAM107B,USP31,IL23A,CERS6,EAF2,DALRD3,OXTR,EHD1,SLC38A1,S1PR3,GATA3,CCNA1
RHEIN_ALL_GLUCOCORTICOID_THERAPY_UP	0.527355	2.04655	0	0.00104474	78	75	MS4A1,P2RY10,IL1R2,NR4A2,G0S2,RGS2,GPR183,PTPRC,KLF9,VNN2,CH25H,AHNAK,ALAS2,RGS13,GLIPR1,DEFA4,NOTCH2,BIRC3,TXNIP,CYTIP,GLUL,GABARAPL1,CEBPB,GPR18,GPR65,IFNGR1,DUSP5,MNDA,ADAM28,AIM1,LY96,DUSP4,ITPR3,KLHL2,PELI1,SWAP70,FOSL2,IL13RA1,TRAPPC10,IDS,EZR,MIR22HG,ASAH1,LY86,ITGAM,S100A8,CSTA,AREG,MAP3K8,C15orf39,DDX17,GTPBP1,ABCA1,MFN1,MAX,ZNF331,ANKRD11,SEL1L3,CREM,CD55,CA1,P2RX5,DDX39B,USP36,DIDO1,LY…
DORN_ADENOVIRUS_INFECTION_12HR_UP	0.624502	2.04813	0	0.00104474	29	29	SNAI2,EGR3,SERPINB5,CYR61,RND3,NR4A1,RASL12,TSC22D3,ELL2,EPHA2,PLK2,KRT14,JUNB,KLRC2,BCAR3,PDE2A,IFIT2,CYTH1,IFIT1,DDX58,FUBP1,MFAP2,RAB1A,KRT19,NFKB2,ATF4,SRSF1,HIST1H2BK,MMP15
MATTHEWS_AP1_TARGETS	0.734853	2.0456	0	0.00105748	17	17	IL1RL1,FLNC,PTGS2,SPP1,MMP10,SPRY1,HBEGF,CA3,VIM,CD44,PLAUR,CAV1,BCL3,LBH,MGST1,MVD,STMN1
GENTILE_UV_HIGH_DOSE_DN	0.422679	2.04256	0	0.00108296	312	303	ACTC1,DDIT4,NAV3,HAS2,GEM,BHLHE40,GAS1,IL11,DUSP1,PDGFRA,CXCL12,GREM1,THBS1,ZFP36,ATF3,TNFAIP3,HIST1H2BE,CYR61,HBEGF,NR3C1,CTGF,FILIP1L,MET,RND3,PRRX1,PDE4B,SAMD4A,RRAD,TSC22D3,HIST1H2BI,NFIL3,ITGA6,TRIB2,DUSP7,KLF10,LPAR1,FSTL3,TM4SF1,TGFBR2,ARL4C,NFE2L2,TPST1,GADD45A,FERMT2,TIPARP,MAPK6,HOXB2,MAP1B,AHDC1,ARID5B,NCK1,SMAD7,DUSP5,LHFPL2,FZD7,BACH1,PMAIP1,CTDSP2,GNAI1,CLINT1,ZFP36L2,SSH1,MCL1,IL4R…
KIM_LIVER_CANCER_POOR_SURVIVAL_UP	0.698216	2.04198	0	0.0010957	22	21	DDIT4,RGS2,PFKFB3,RGS1,F3,CXCR4,TM4SF1,IQGAP1,ETV5,LAMB1,PLOD2,CTSC,SPHK1,ARPC2,RALA,TSPAN3,PPT1,ALDOA,SLC38A1,IGFBP3,HN1
ZHANG_ANTIVIRAL_RESPONSE_TO_RIBAVIRIN_UP	0.629376	2.0382	0	0.00110997	30	30	PRSS2,MYH11,C1S,CFH,KLK10,C1R,GJA1,ALDH2,STAT1,SOX9,IFITM3,PIM2,IFITM1,APOL1,HSPA1A,IFIT1,IRF7,MX1,IFI27,TFDP1,ASS1,CD81,CD99,GPX2,PDLIM1,IFI6,TIAL1,MDK,VTN,FGA
DUNNE_TARGETS_OF_AML1_MTG8_FUSION_DN	0.682529	2.0377	0	0.00110997	19	19	TSPAN7,ADAM12,BAALC,IFI16,SLC2A3,SAMSN1,EDIL3,ELK3,ECM1,MEF2C,RUNX1T1,DUSP6,FOSL2,RANBP2,DEPTOR,MTSS1,CD34,ID1,CKB
BOSCO_ALLERGEN_INDUCED_TH2_ASSOCIATED_MODULE	0.474095	2.03672	0	0.0011352	151	144	KRT1,FCER2,CYSLTR1,BHLHE40,CD69,DPP4,NR4A3,CXCL13,ITK,AKAP2,CD200R1,TMEM71,STAP1,DEPDC7,TSC22D3,CD84,LRRC32,ELL2,CAMK2D,IL36A,MEOX1,IRF4,PTGER2,CYTIP,BTG1,IKZF1,FAM102B,LIF,SLCO3A1,CCL22,YEATS4,CSF1,TNFRSF9,NFKBIZ,AMICA1,STK17B,STAT4,PLXDC1,CYLD,RAP2B,HIPK1,DUSP5,BCL9L,POLR2M,EOMES,MEF2C,RRAGD,LCP2,IL4R,RASL11A,KLF3,PECAM1,DACT1,TAB2,FOXP3,IL2RA,PGM1,DUSP4,NCOA3,DHRS3,RAB19,RAB30,BCL2,BCL6,RAP1A,…
TING_SILENCED_BY_DICER	0.606913	2.03613	0	0.00113645	31	30	SFRP4,KRTAP2-4,SLC40A1,SPARC,CYR61,RASGRP1,CXCR4,SERPINA1,TM4SF1,VIM,CPEB2,PELI2,C10orf10,HOXB2,LHFP,GNG2,CCDC144B,DKK4,RFTN1,GBP3,ZNF550,SERTAD4,PANK3,SLC4A4,APOBEC3G,TRIM6,LIPG,RTN1,NANOS1,DHRS2
LIANG_SILENCED_BY_METHYLATION_UP	0.61459	2.03571	0	0.00114893	32	31	MFAP5,LAMC2,C3,TNFSF4,PAPPA,HIST1H2BE,CCND2,TIMP3,ALDH1A3,STAT1,MYH3,MAGEA4,SRGN,KRT17,OLR1,AQP1,COX7A1,HIST2H2BE,ASAH1,ANXA3,MMP3,HIST1H2AC,PF4V1,IFI27,CHI3L1,KRT19,LGMN,SCG5,KRT8,H19,KRT7
HOOI_ST7_TARGETS_DN	0.488907	2.03297	0	0.00119889	123	115	ALK,MMP13,TCN1,TMEM45A,FN1,IGFBP5,GXYLT2,COL1A1,NOG,STON1,MMP10,MMP1,PHEX,SPARC,NDRG1,RIN2,TRIB2,CREB3L1,SRGAP3,CXCR4,BBX,TM4SF1,VWA5A,PDLIM4,VIM,PPP1R3B,ANK3,AKR1C3,TMTC1,ANGPTL4,C10orf10,NFKBIZ,TBC1D8B,STK17B,C2CD4A,FAM46C,TMEM30B,FAM131B,C4orf47,C14orf37,CADPS2,KCTD15,ZBTB47,PPL,RREB1,ITPKB,CXCL16,CNTNAP3,PDK1,NNMT,CSGALNACT1,PAK6,PFKFB4,DENND1B,ANKRD36BP2,RNASE4,EPHB3,DNAH5,TSPAN31,RAP2A,UBR2…
SESTO_RESPONSE_TO_UV_C2	0.524064	2.03016	0	0.00121282	54	53	HIF1A,MAP1A,NR3C1,JAG1,F3,EMP1,ELL2,TFAP2A,ZNF185,FAT1,CTDSP2,PTPN12,DUSP4,SLC6A14,SRPK2,TJP1,UBE2H,UGCG,PLSCR1,CUL3,STXBP3,MORC3,ANXA3,TRIP10,KAT6A,NRIP1,TOP1,PSME4,WIPF2,YY1,KIF5B,SRSF4,XPO1,HNRNPU,ZKSCAN1,HNRNPK,IFNGR2,ATP13A3,KANK1,ZNF146,FNTA,PCMT1,GCLC,PSMD14,TIAL1,USP11,RAD21,CXADR,OAS1,RAF1,CCNG1,ERBB3,TSTA3
OSWALD_HEMATOPOIETIC_STEM_CELL_IN_COLLAGEN_GEL_UP	0.440292	2.03126	0	0.00122386	233	223	FLNC,ABCG2,ZFP36L1,CRISP2,PTX3,EREG,PTGS2,CXCL1,IL1R2,DUSP1,AKR1C1,MAOB,FBN1,HGF,NR4A2,JUN,IL6,FOSB,TNFAIP6,RGS2,GPR183,SGK1,EGR2,FOS,EGR3,ZFP36,ATF3,KLF9,TNFAIP3,RGS1,IER3,EGR1,PDE4B,BIRC3,RHOBTB3,SERPINB2,F3,GADD45B,GRAP2,TNF,SPSB1,AKR1C2,CXCL3,BTG2,SOD2,CXCL2,SPRY2,TFAP2A,ARL4C,CD44,KLF4,AKAP13,PLK2,TREM1,PHLDA1,HK2,AKR1C3,FERMT2,TIPARP,SLCO2B1,KCNJ2,ETS2,IL1A,ZC3H12A,PPP1R15A,HIPK1,RAB11FIP1,…
ROZANOV_MMP14_TARGETS_UP	0.444427	2.03213	0	0.00122386	266	259	MUC6,ITM2A,KIAA1644,BOC,DDIT4,TMEM45A,PTGS1,HAS2,CYTL1,MYLK,GJB2,FN1,LRRC17,COLEC12,SLC16A4,IL1R2,COL5A1,RGS4,COL6A1,ENPP1,FRMD6,COL6A2,CALD1,HSD17B6,SERPINA5,HIF1A,TAGLN,CCL20,LRRN4CL,HTRA3,SULF2,PXDN,CA12,CCND2,NR3C1,ST6GAL1,CTGF,PALM2-AKAP2,TIMP3,TTYH2,GLIPR1,JAG1,CSPG4,ANGPTL2,PCOLCE,RIN2,HEG1,TLR2,CGNL1,CHST15,NCF2,WDR86,EFEMP1,TXNIP,BTG2,ANXA6,MMP14,LRIG1,PIK3CD,HSD11B1,PDGFRL,SOD3,LPXN,ERR…
CORRE_MULTIPLE_MYELOMA_DN	0.526688	2.03225	0	0.00122386	62	60	PENK,NPR3,COL11A1,WISP1,IGF1,COLEC12,FAM46B,GAS1,TNFRSF19,LAMA2,MEOX2,CXCL12,TMEM119,FOS,CH25H,MAMDC2,SULF2,MAF,OLFML3,LRIG3,LPAR1,SETBP1,FZD1,MME,LAPTM5,ZFP36L2,CADPS2,INSIG1,SLC1A3,HS3ST3B1,CEBPD,EYA2,IMPA2,EZR,CNKSR3,BARD1,PLCL1,SELENBP1,TGFBR1,NLGN4X,KIF21A,ZADH2,HOXA9,BLVRA,FBXO6,HOXA10,TRIM59,PRKRIP1,TCEA3,NEK2,ALDH7A1,GYG2,RPL39L,LIN7A,CDCA5,POTEKP,ACAN,PRRT2,FBLN1,RBP4
WANG_METHYLATED_IN_BREAST_CANCER	0.608659	2.03031	0	0.00122459	35	35	CLC,DUSP1,THBS1,INHBA,HBEGF,F3,PTRF,EPHA2,GADD45A,ETV5,SERPINB8,KLF6,GJB3,CAV1,PTPRG,MYO1B,KRT17,ZYX,FOSL1,TNFRSF10B,CTNNA1,SMURF2,SPHK1,STK17A,SLC9A1,FYN,MAFF,UPP1,SLC3A2,TUBB,IRS2,GDF15,DKK1,SLC7A5,CDC25A
KOKKINAKIS_METHIONINE_DEPRIVATION_96HR_UP	0.478314	2.02903	0	0.00122494	117	114	DPYD,DCN,EREG,IGFBP5,LUM,HGF,MMP2,JUN,PDGFRA,FGF11,IL6,TIMP2,TLR3,EGR3,PLAT,TIMP3,PDGFRB,IL6ST,GJA1,FGFR1,PERP,FAS,BTG2,MAP3K1,FZD1,SMAD1,GADD45A,IL1R1,IL1A,SMAD7,BGN,PLAUR,IFNGR1,CASP1,CAV1,RNASEL,GSTA4,FGF2,WNT5A,IRF6,CASP7,SHC1,LITAF,IGFBP7,CREBBP,PTEN,CDKN1A,IGF2R,TANK,CFLAR,TNFRSF10B,PDGFD,APAF1,ABL1,PRKACB,RHOB,MAT2B,MTR,CASP3,TNFRSF10A,POLG,CDKN1B,BTG3,WEE1,SHC3,IGFBP6,SPTAN1,PRKCA,ERBB2,H…
TONKS_TARGETS_OF_RUNX1_RUNX1T1_FUSION_ERYTHROCYTE_UP	0.460608	2.03045	0	0.0012366	157	154	NTS,ALDH1A2,VCAN,GPNMB,MALL,SLC7A11,COL1A2,KIAA0226L,JUN,BAALC,ELANE,PAPSS2,SOCS3,SEPP1,ATXN1,CH25H,PXDN,PLAT,NDRG1,IFI16,IRAK3,MAF,IL1RAP,RASGRP1,CD79B,EMP1,CLEC5A,TLR2,STAT1,SERPINA1,TM4SF1,CXorf21,BTG1,GPR20,PLK2,TREM1,PHLDA1,ANXA2,MYOF,PNRC1,CD163,CD180,ADCY9,ECM1,TNNT1,LILRB1,SSBP2,KLF6,LAMC1,OAS2,IFI44,RRAGD,FNDC3B,LAIR1,VSIG4,OLR1,C3AR1,DENND5A,APP,KLF2,SIRPA,TFPI2,SLAMF8,SLC1A3,DUSP6,SLC2…
ROSS_AML_WITH_CBFB_MYH11_FUSION	0.55064	2.02579	0	0.00127334	52	52	MYH11,CCR2,CD1C,TGFBI,CD1E,MN1,SPARC,IGLJ3,KCTD12,IL10RA,LPAR1,CYBB,CLEC10A,CD52,FYB,TES,CLEC7A,MEF2A,CTSS,S100A9,NACC2,PGM1,DUSP6,CEBPD,IL13RA1,CLEC4A,GIMAP4,CFP,NRP1,S100A8,PLXNB2,MDFIC,PLBD1,MTMR11,TNFSF13,CHI3L1,TNFAIP2,SLC7A7,ANXA11,CBFB,LGALS2,NAGA,MEGF9,SLC38A1,DYNLT1,KIF17,GRHPR,PTPRM,HPCAL1,QPCT,AK5,ST18
TURASHVILI_BREAST_DUCTAL_CARCINOMA_VS_LOBULAR_NORMAL_UP	0.522478	2.02585	0	0.00127334	73	71	SFRP4,COL11A1,COL3A1,VCAN,COL10A1,FN1,LRRC15,COL1A1,COL1A2,FBN1,COL5A2,SULF1,INHBA,CTHRC1,DDX60,FUT8,MGAT2,RORA,IFIT3,SGMS1,UNC5B,MCM9,DENND1B,NBAS,VOPP1,THAP6,ATP2B1,STK4,ANLN,RAB18,MLLT10,RET,PNP,UBE2D1,CSTF2T,ASPM,INTS7,RALGPS2,KCMF1,RRP15,RAC1,NAA25,CCNE2,MRPL44,TBCE,UBE2D2,GLRX3,EIF2AK1,TRNT1,C7orf73,EPS15L1,LRR1,GDPD1,DTL,B3GALNT1,PRR11,CCT5,RACGAP1,NUSAP1,TOP2A,RBM34,EPB41L3,TRIM59,TMEM107…
SAMOLS_TARGETS_OF_KHSV_MIRNAS_DN	0.52778	2.02264	0	0.00133341	62	58	ITM2A,SPOCK3,CFI,FN1,SPP1,THBS1,INHBA,IFI16,PMEPA1,SHISA2,IRS1,STAT3,STAT1,RAB27A,CD44,AKR1C3,PLAC8,DKK3,SRGN,CXXC5,S100A2,IL13RA1,DNAJC12,MAP2K5,HSPA1A,MAGEH1,FHL2,C11orf58,MAOA,MID1IP1,ABCA1,SLC44A5,CRY1,PNMAL1,LZTS1,TBPL1,HTATIP2,ANXA4,LDOC1,SLC1A4,ARMCX6,EPAS1,FKBP11,PDZK1,LINC00115,VPS37C,PLIN2,CDC16,SPINT2,TPD52,BHLHE22,FGF13,NXPH4,UCP2,FZD10,EPCAM,UCHL1,SLC6A15
ONDER_CDH1_TARGETS_1_UP	0.458085	2.0191	0	0.00138032	140	136	AKR1B10,PTGS1,EGFR,CYP4F3,AKR1C1,ATF3,KLF9,CELSR2,ALOX15B,IL1RAP,KCNMA1,ZBTB16,TSC22D3,THSD4,PER1,INPP5D,PPFIBP1,AKR1C2,TXNIP,BTG2,PER2,EPHX1,GABARAPL1,CD44,CYP4F11,PAMR1,AKR1C3,ZNF516,PNRC1,SEC24D,LEPR,DBP,LTB,HCP5,LAPTM5,RRAS,MMP28,TGFB1,IL15,FTL,BTN3A3,GPC1,ZMAT3,BLNK,ZNF750,LHX6,DNAJB9,WIPI1,MDM2,FBN2,ALDH6A1,BCL6,HERC1,RNASE4,EPHB3,EML2,GOLGA4,PRKAG2,EFEMP2,CYP1B1,KHNYN,FBXO2,CDKN1B,SENP6,CA…
DAZARD_UV_RESPONSE_CLUSTER_G6	0.460724	2.02028	0	0.00138032	153	144	NAV3,FAT2,FLRT2,MN1,NR3C1,PALM2-AKAP2,CHD9,MEIS1,AJAP1,IRS1,RIN2,BBX,MTUS1,FOXO3,NFKB1,FERMT2,FAT1,UBL3,ADCY9,TP63,PPP1R12A,VPS13B,KLF7,SSBP2,MAP3K5,FAM179B,OTUD4,TLK1,PIKFYVE,MICAL2,ATF2,FNDC3A,DOPEY1,IGF2BP3,SMAD3,SP3,PHF3,FOXO1,KIF2A,QKI,DOCK9,CEBPD,SLC9A6,ZHX2,KAT6B,FRYL,APPBP2,TLE4,ABL1,BAZ1A,SLC7A1,REV3L,DOCK4,CLASP1,TMX4,VLDLR,CDYL,ZCCHC11,MLH3,CASP8,RNF13,SMC4,VEGFC,KAT6A,ATP2B1,HMGA2,UBR…
BHAT_ESR1_TARGETS_NOT_VIA_AKT1_DN	0.516424	2.01912	0	0.00138032	88	85	DDIT4,TNFRSF19,ENPP1,FRMD6,EDN2,KLF9,ATXN1,ESR1,PDK4,TSC22D3,CDH3,EPHA4,CDK6,CHST15,PTPRK,BTG2,RGL1,CPEB4,ANK3,CHRM3,UGT1A6,LAMB1,KYNU,DBP,CDYL2,PBX1,ARID5B,RNF144B,ATP1B1,OSBPL10,HBP1,MAP3K5,PTPN21,SMAD3,TNS3,SEMA3E,EXT1,MEF2D,KCTD18,SYTL2,ZFYVE1,EFNB2,UBE2H,SHROOM3,SNTB2,TRAM2,NRP1,PSD3,EFNA1,ATP8B2,YPEL2,SLC22A23,CREB3L2,INSIG2,TGFB2,SPATA7,IGSF3,ZKSCAN1,CD55,RERE,ALAD,SASH1,SLC16A5,ARMC7,SLIT…
CHANG_CORE_SERUM_RESPONSE_DN	0.438983	2.02079	0	0.00138146	209	196	EGFR,BHLHE40,LUM,TNXB,PRUNE2,CYBRD1,TIMP2,SLC40A1,CARD17,C1S,ZCCHC24,TRIM22,PDZRN3,IRAK3,MAF,CD82,F10,IL6ST,ETV1,JAG1,TSC22D1,KLHL5,SLPI,SVEP1,CNTNAP1,LDLR,SERPING1,SOD2,FAM198B,SVIL,GABARAPL1,ERRFI1,PIK3IP1,CCPG1,IL1R1,TRANK1,C10orf10,CSF1,PNRC1,RNF213,DDX60L,ARID5B,C1RL,LIPA,KIAA1109,GSN,ARHGEF3,ZMAT3,GLS,RARRES3,XRN1,MSMO1,APP,FYCO1,CRTAP,ZBTB47,PARP14,KDM5B,NYNRIN,INSIG1,NCOA3,MBP,CDKN1A,TNFA…
SANA_TNF_SIGNALING_DN	0.495324	2.01873	0	0.00139222	90	89	AHNAK2,POSTN,RGS4,ANTXR1,HTR1B,SDPR,ZNF521,TGM2,MMRN1,CTGF,LYVE1,DNAJB4,CLU,RHOJ,NT5E,KCTD12,NTN4,ITGA6,PPP1R16B,EFEMP1,TXNIP,TM4SF1,FAM198B,MTUS1,PDLIM4,SSFA2,PHLDA1,ANXA2,MYOF,THSD7A,BGN,EMCN,ANXA1,PECAM1,LDB2,ZBTB47,GIMAP6,ALDH1A1,TXNDC5,TMSB4X,VWF,GLCE,ARL5A,ATP1B3,DDR1,SNRK,PRKACB,NOS3,CALCRL,FHL2,GIMAP7,PRKCH,CDK2AP1,CRIP2,CD34,IGFBP4,TPT1,SASH1,JAG2,NFIB,PCTP,EPAS1,PEA15,ARHGDIB,HERC2P2,AT…
ZHANG_ANTIVIRAL_RESPONSE_TO_RIBAVIRIN_DN	0.546966	2.01809	0	0.00140279	51	50	GEM,PTHLH,AADAC,JUN,SERPINE1,CAV2,NCF2,PTGER2,AXL,TUBA4A,FOXO3,SMAD1,PLK2,TNFRSF9,DUSP10,IL2RG,ANXA5,IL15,FGF2,CDC14A,CXCR3,ITPR3,CFLAR,PPP3CC,MAP4K5,CCL4,RGS20,UBE2D3,VEGFC,ATP2B1,CYP1B1,ARL4A,RRAS2,RAPGEF3,ADORA2A,RALGDS,YAF2,TFDP1,AHR,CTSE,CCL3,ZFHX3,SOCS2,TUBB2A,PPP1R3C,TRAF2,IRF5,RANGAP1,GATA3,IFNB1
ZHU_SKIL_TARGETS_UP	0.69193	2.01632	0	0.00143651	20	20	DCN,EGFR,FN1,PLAU,ITGA2,ST5,ECM2,SERPINE1,GADD45A,PPP1R15A,JUNB,SEL1L,CDKN1A,MMP16,VEGFA,CCNG2,ENPP2,RHOQ,HYOU1,IGFBP1
GEORGANTAS_HSC_MARKERS	0.524079	2.01699	0	0.00143815	71	67	NPR3,HLF,PGM5,CYBRD1,FOSB,MMRN1,KIAA0125,HIST1H2BF,IL6ST,BIRC3,TNFSF10,CLEC2B,CD37,GUCY1A3,HIST1H2BG,FAM198B,KLF4,TFPI,INPP4B,CD52,TIPARP,ATP8B4,CEBPB,GUCY1B3,ARG2,HIST1H2AE,RAPGEF2,KLF2,MECOM,GIMAP6,SPTBN1,HIST1H3D,PDGFD,IDS,HOXB3,HIST2H2BE,HIST1H2BC,HLA-DQA1,HLA-DQB1,BST2,LIMCH1,PLS3,HLA-E,NRIP1,SEC62,PRKCH,MPL,RBPMS,MLLT3,HIST1H2BD,H1F0,PBXIP1,HSPB1,GBP2,TRIM8,IDI1,HIST1H3H,ROBO4,PPM1F,HIST2H2…
CASTELLANO_NRAS_TARGETS_UP	0.522487	2.00926	0	0.00148119	68	64	MMP13,PENK,NPR3,PTX3,SERPINE2,ADCY2,LBP,VNN1,IFI16,MGP,CFH,CX3CL1,GJA1,KCTD12,PERP,STAT1,EPHX1,B2M,GBP1,IFIH1,AIM1,FNDC3A,SARDH,IL13RA1,CRABP2,IFI27L2,SDC1,ITIH2,CLEC11A,EXOC4,ACADM,IFIT1,TAP1,TMEM43,PQLC3,ENPEP,CRIP2,ZNF703,IFI35,ANXA4,PLTP,PHLDA3,PSMB8,PCBD2,LSP1,IL1RN,USP18,AK1,PON3,VPS25,TUBB2A,PPP1R7,NQO1,BAX,TRIM11,ERCC5,CCNG1,LCN2,YIF1A,ZNF32,MEST,IRGM,ISG15,DLX5
WILCOX_RESPONSE_TO_PROGESTERONE_DN	0.511937	2.01011	0	0.00148119	66	65	COL11A1,DES,FN1,IGFBP5,PLAU,COL1A1,COL1A2,L1CAM,COL5A2,MMP2,COL6A1,COL8A2,COL16A1,THBS1,INHBA,MYL9,SPON2,MGP,ATP2B4,IGLL1,NTM,TNFSF10,CLIC4,NOTCH2NL,LOXL2,NEFH,XIST,MME,PDLIM7,PLEC,PCDHGA3,DST,MICAL2,PECAM1,COX7A1,IGF1R,AKAP9,PCDHGA1,CSTA,IGHG1,HIPK2,MYH1,PIEZO1,PRRC2A,FRMD4A,PDE12,OGT,METAP2,OXTR,ARHGDIA,TRA2A,BDNF,CHRNE,ABCC6,CATSPERB,IGFBP3,IGFBP2,CCND1,CPM,CYP2C18,KCNK3,STAR,HSD11B2,CUX2,NOX3
CHIARADONNA_NEOPLASTIC_TRANSFORMATION_CDC25_DN	0.452051	2.01194	0	0.00148323	153	148	NPPB,C16orf89,MSLN,COL11A1,TMEM45A,LAMC2,BHLHE40,TNXB,DUSP1,FBN1,COL5A2,FHL1,ADM,GAS7,ELN,PAPSS2,DDR2,CTGF,TIMP3,CSRP1,KLK8,CLIC4,ALDH2,NEDD9,KLF4,TRIM47,IFI30,CYP51A1,ADRB2,TOB1,PLAC8,AVPI1,GPC1,SKAP2,ITGB4,NFE2L1,CYB5R1,ABCC1,NFIC,RBMS2,SEMA3C,BAG2,KLF2,AQP1,UTRN,EMP3,QKI,TM2D2,HIST1H2BC,RNASE4,ASAH1,BAIAP2,COL4A2,GCOM1,SNX10,SEC14L1,RNF13,FHL2,TMEM43,COL4A1,TRAM1,PQLC3,FAM101B,MYO1C,STAT6,TMBI…
DUNNE_TARGETS_OF_AML1_MTG8_FUSION_UP	0.561033	2.01247	0	0.00148323	52	51	CTSG,HSPA6,BPI,CEACAM6,ATP2B4,ICAM3,TRGC2,SAMSN1,CXCR4,RASGRP2,ALOX5AP,BTG1,CD302,C11orf21,SLA,CST7,LAPTM5,ARL15,PLAC8,LCP1,SELPLG,CAT,IGFBP7,FNBP1,IL6R,MYO1F,ALDH3B1,RNASE2,PSTPIP1,SPCS3,S100A8,NKG7,PRRC2C,OS9,LST1,PRG2,NUCB2,GCA,LYZ,RNASE3,PTGER4,CSF3R,CMTM3,CD24,FAM192A,NFE2,ACOT7,ATG16L2,AZU1,ITM2C,MS4A3
FERRARI_RESPONSE_TO_FENRETINIDE_UP	0.669568	2.0115	0.00423729	0.00148323	22	22	DDIT4,PTGS2,BHLHE40,ATF3,CCL20,CXCL3,CXCL2,C10orf10,KLF7,SEMA3C,IRF1,HERPUD1,DDIT3,DHRS3,GPRC5A,NRIP1,NEAT1,ST3GAL1,TRIM33,SELE,BMP2,SLC7A5
ABRAHAM_ALPC_VS_MULTIPLE_MYELOMA_UP	0.634894	2.00663	0	0.00152748	26	26	DCN,IGFBP5,JUN,CXCL12,RUNX2,A2M,PDGFRB,FGFR1,FAS,SERPINA1,CD44,NFKB1,RB1,APP,TNFRSF1A,BCL6,RARA,CDKN1B,BTRC,MAPK12,HMOX1,CDC25B,IGFBP3,APOE,CCND1,CD36
LIEN_BREAST_CARCINOMA_METAPLASTIC	0.598337	2.00413	0	0.0015622	35	35	SFRP4,SFRP2,POSTN,LUM,PDGFRA,COL16A1,MXRA8,THBS1,KCNE4,HTRA3,SPARC,THBS2,PRRX1,TIMP3,IQCA1,PKD2,EDIL3,PPP1R12A,RARRES2,COL18A1,RUNX1T1,ADAMTS5,TPM4,MMP16,PDGFA,STAG2,MCAM,HOXA7,TPM3,P4HB,TMEM217,IGF2,ACAN,TBX2,MSX1
TSUNODA_CISPLATIN_RESISTANCE_UP	0.754866	2.00283	0.00333333	0.00157093	15	15	PLAU,G0S2,C1S,CYR61,DIO2,CTGF,NT5E,EFEMP1,VIM,VAV3,INSIG1,IFI27,ARHGDIB,BRAP,UCA1
CASORELLI_ACUTE_PROMYELOCYTIC_LEUKEMIA_UP	0.457496	2.00218	0	0.00158239	177	162	TCL1A,DUSP1,HGF,NR4A2,JUN,PTGDS,COL4A5,FOSB,RGS2,GPR183,MRC2,FOS,ZFP36,CMAHP,HBEGF,ATP2B4,GLIPR1,JAG1,TSC22D3,EVI2A,PER1,NFIL3,TLR2,KLF10,TPBG,FLT3,SERPING1,SPRY2,CD44,BTG1,PLAGL1,ZNF185,SIK1,XIST,CD8A,STK17B,ATP1B1,KLF6,ARHGAP25,MXRA7,CSGALNACT2,FNDC3B,GABRE,LY75,DENND5A,CHST11,NFKBIA,IGKV1D-13,KLF2,VAMP1,IGFBP7,ITM2B,RNF11,STAB1,MED13L,TANK,TMEM131,RBMS1,CEBPD,TRAPPC10,WASL,N4BP2L1,HELZ,HIST2H2…
KIM_HYPOXIA	0.647978	2.00326	0	0.00158534	25	25	JUN,IL6,SLC2A1,SERPINE1,F3,PDLIM4,AMPD3,ANGPTL4,BACH1,BNIP3L,ALDOC,LDHA,VEGFA,NKX3-2,ICAM1,PFKP,CCNG2,GYS1,SAP30,TPI1,ENO2,BNIP3,ALDOA,PLIN2,IGFBP3
DAZARD_UV_RESPONSE_CLUSTER_G24	0.637954	2.00057	0	0.00160223	28	27	PRSS2,IL1RL1,PI3,ZFP36,CRYAB,SULT2B1,TSC22D1,MUC1,TM4SF1,PDLIM4,ECM1,HBP1,HIST1H2AE,S100A9,FLG,BCL6,HIST2H2BE,IL18,NEFM,IFI27,JUND,CLDN4,TUBB2A,HIST2H2AA3,PRB2,PRSS3,BAMBI
FARMER_BREAST_CANCER_CLUSTER_3	0.733553	1.99857	0.0031746	0.00163632	16	15	EGFR,MALL,ADM,NDRG1,NAMPT,PDZK1IP1,CLDN1,KYNU,AGFG1,VLDLR,PEX3,MPP6,SRD5A1,SLC31A1,STEAP3
MISHRA_CARCINOMA_ASSOCIATED_FIBROBLAST_UP	0.67129	1.99718	0	0.0017045	24	24	TCN1,GEM,TNC,PLAU,CTSK,COL6A1,COL6A2,FOS,CA12,CTHRC1,EGR1,PDGFRB,TMEM156,MMP9,THY1,KRT17,CCL2,FGR,HBA2,SESN2,PDGFA,BEX5,FXYD3,RAB3B
GHANDHI_DIRECT_IRRADIATION_DN	0.608063	1.99437	0	0.00172723	33	32	PRDM6,ELANE,MN1,RGMA,PER1,ARHGEF37,S1PR1,G6PD,ARHGEF25,C10orf10,OLFML2B,FAM50B,VSTM2L,NR3C2,PTK7,IRF1,HOXB3,MIDN,CNKSR3,PBX2,CCDC85C,OPRL1,MDFI,FZD4,TOX,EVI5L,BCL11A,SYBU,PLEKHA6,MRPS6,NFE2,S100P
AZARE_STAT3_TARGETS	0.656958	1.99419	0	0.00173859	24	23	PCDH7,FN1,TNC,THBS1,ITGB6,CCND2,CLIC4,TP63,MCL1,S100A9,CDK17,NNMT,TWF1,DDX3X,MMP3,CDV3,G3BP2,NUP160,DHX9,B4GALT1,COPA,NUP188,SRSF6
OSADA_ASCL1_TARGETS_DN	0.648613	1.99352	0.00398406	0.00176132	24	23	DUSP1,TGFBI,RSPO3,SOCS3,AHNAK,BIRC3,FGFR1,AXL,CD44,DKK3,CYP24A1,SEMA3C,KLF5,PPP1R14A,NRG1,WNT7B,CYP1B1,IGFBP6,BCL2A1,CRIM1,CDH1,RASSF2,DKK1
STEGER_ADIPOGENESIS_DN	0.636789	1.99143	0	0.0018019	25	25	OGN,WISP1,DPT,POSTN,MMP2,TIMP2,LOX,PLAT,THBS2,TIMP3,CAPN6,OLFML3,FSTL1,CD44,RAB3IL1,WNT5A,PDLIM2,RNASE4,OSR1,PDPN,RBP1,CMTM3,MAGED2,PLA2G7,DLK1
THEILGAARD_NEUTROPHIL_AT_SKIN_WOUND_DN	0.416644	1.99048	0	0.00180828	225	224	TCAP,GNAT2,GAS7,RGS2,PPP1R12B,DOCK2,BARX2,CELF2,PRKCB,ACTN1,ICAM3,TSC22D3,INPP5D,JAK1,ITGAL,TLR1,RASGRP2,VIM,TUBA4A,CXCR2,HCLS1,IQGAP1,ZNF185,ITGB2,PLCB2,TLR6,ROCK1,LTB,TROVE2,CXCR1,PPP1R12A,TGFB1,TOB1,ZFP36L2,LILRB5,MAP3K3,PRKAR1A,ATRX,MAP3K5,SELPLG,ARHGAP1,ARID4A,RBL2,PECAM1,MEIS2,ST8SIA4,RASA1,ENTPD1,PRCP,CREBBP,WAS,RCBTB2,FEZ2,IGF2R,LRRFIP1,PIGB,FOXO1,ITPKB,SRPK2,RBMS1,GALNT3,LILRA2,IDS,TAOK3…
BOQUEST_STEM_CELL_DN	0.432709	1.99005	0	0.00181944	216	212	CFI,ALDH1A2,TSPAN7,G0S2,BAALC,SDPR,MMP1,MCTP1,FAM107A,TGM2,HBEGF,ST6GAL1,MET,CX3CL1,XAF1,IFI44L,DNM3,ADAMTS9,THBD,ITGA6,MEOX1,STX11,RAPGEF5,TM4SF1,SMAD1,NEDD9,S1PR1,PHLDA1,JAM2,THSD7A,KIAA1462,SELP,ETS2,HCP5,LAPTM5,CLEC1A,ADRB2,EMCN,WARS,GFOD1,LPAR6,IL15,SOX17,SSH1,SRGN,IFIH1,LCP2,PITPNC1,RPS6KA2,RASA4,BCAR3,PIK3R3,DSG2,MPZL2,GIMAP5,LHX6,PECAM1,CD93,SH2B3,TEK,AQP1,ABLIM3,CD74,MECOM,GIMAP6,MYO10,T…
GENTILE_UV_RESPONSE_CLUSTER_D8	0.578538	1.98795	0	0.00185293	40	39	JUN,ZCCHC24,MN1,MET,IRS1,EMP1,HEG1,LDLR,MT1X,HIVEP2,PPP1R12A,NACC2,TAB2,INSIG1,TWIST1,RBMS1,REV3L,MARCKS,CDYL,MAPK14,TSPAN5,STK24,NR2F2,PPID,YY1,STK38,SPRED2,FYN,SLC7A6,PARP1,HNRNPH3,RBM15B,SQLE,HMGCR,THAP11,TOP2A,ARHGEF7,CBX3,KLHDC3
HAN_JNK_SINGALING_UP	0.5933	1.98636	0	0.00189757	35	35	IL1RL1,DPT,TNC,DUSP1,JUN,TGFBI,LOX,SGK1,CYR61,CCND2,ANGPTL2,SHOX2,CCL5,GBP4,IFIT3,IMPACT,RUNX1,TMSB4X,IRF9,FAM3C,EFNB2,IFI27L2,IFIT1,UBE2L6,MAN2A1,CD276,DUSP16,FOXP1,USP18,CXCL10,SOX4,ID2,TNK2,ISG15,CTNND2
GAVIN_PDE3B_TARGETS	0.651129	1.98158	0	0.00198687	22	22	IL10,FGL2,F13A1,NT5E,TNFSF10,CYBB,TFPI,TGFB1,LAMC1,ENTPD1,IL2RA,SYPL1,NCF1C,SYTL2,CTLA4,IL18,SYT11,EBI3,GZMB,NCF4,SYTL1,HMOX2
DAVIES_MULTIPLE_MYELOMA_VS_MGUS_DN	0.604463	1.97926	0	0.00202477	28	28	CTSG,VNN2,ACTN1,TLR1,GLUL,CD27,CDK14,LILRB1,ARHGAP1,LY96,PPBP,LITAF,VCL,RNASE6,TMSB4X,MARCKS,SAT1,S100A8,MYH9,FCER1G,NPC2,CAP1,ADD1,LASP1,SLC7A7,MERTK,DEFA3,DOK1
JACKSON_DNMT1_TARGETS_UP	0.503518	1.97922	0	0.00202477	77	76	EREG,PTGS2,CXCL1,SOCS3,ZFP36,HIF1A,CRYAB,CYR61,THBS2,IL1RAP,FGFR1,SLPI,DAZL,EPHA2,KLF4,NFE2L2,SFRP1,PHLDA1,CSF1,XIST,IFNGR1,JUNB,IFIT3,BIN1,HLA-G,SEMA3C,CCL2,CDKN1A,EIF3A,TRAF3,JAK2,POLR2A,EIF2AK2,SIN3A,GTF2H1,CTNNB1,PDGFA,RGS16,IFIT1,PROCR,CCNG2,IRF7,MX1,IGFBP6,MAP2K3,HSPH1,HSPB1,CYP2E1,RAD52,CEBPZ,IL10RB,HMGA1,PARP1,TSG101,ENG,RELA,REEP5,PLIN2,ECT2,CSK,BAG1,CXCL10,RPA2,AHCY,MRE11A,TRIM25,TRIM28…
HOSHIDA_LIVER_CANCER_SURVIVAL_UP	0.514762	1.97923	0	0.00202477	73	73	NTS,COL6A3,FMO1,NOS2,CPA3,FBN1,CCL19,COL16A1,AEBP1,MMP7,IER3,FILIP1L,CCL21,LPP,SERPINB2,EPHA4,WIPF1,CD48,CXCR4,TGFB1I1,AKAP13,IQGAP1,SP100,LOXL2,SERPINB8,IFI30,DUSP5,TCF4,ANXA1,CHSY1,SLIT3,CCDC6,EGF,ABLIM1,BCL2,TRIO,ICK,ADD3,SLC7A1,DDR1,PODXL,ACTR2,ANXA3,COL4A1,IGFBP6,TSC22D2,RNASE1,DAB2,PSMB9,HDAC9,ITGA9,GBA,PRKG2,GPX2,SLC12A2,NFKB2,TEAD4,EPM2AIP1,CHERP,RBM34,AP1B1,NCAPH,HMG20B,TNK2,ELOVL2,LPAR2…
HAN_SATB1_TARGETS_DN	0.408877	1.97906	0	0.00204689	442	426	PRSS2,KISS1,PI3,DDIT4,TMEM45A,TNS1,GPNMB,IGFBP5,PTGS2,BHLHE40,SLC7A11,IL11,KRT81,CXCL1,DUSP1,FHL1,ADM,MITF,SULT1C2,COL6A2,IL6,COL4A5,MMP10,BCHE,SLCO1B3,ANTXR1,TGFBI,PAPSS2,CALD1,MMP1,AK4,CHRDL1,F2RL2,INHBA,PXDN,PLAT,CA12,ZCCHC24,MYL9,NDRG1,OSMR,NR3C1,SLC2A3,CELSR1,CD82,DNAJB4,RND3,PDE4B,CDH3,F3,STXBP6,SLPI,IL7R,CHST15,GRAP2,C8orf4,EVI2B,EFEMP1,LPAR1,VPS13C,ADARB1,PIK3CD,PDGFRL,FSTL1,TUBA4A,NEDD9,…
SIMBULAN_PARP1_TARGETS_UP	0.590458	1.97697	0.00416667	0.00207297	31	31	MFAP5,DCN,FGF7,COL8A1,SERPINE2,ELN,COL4A5,TIMP2,CCND2,MGP,TIMP3,CAV1,APP,CDKN1A,MDM2,PRRX2,NOV,ANXA3,IGFBP6,IGFBP4,CD81,EEF2,AK1,ID1,CTTN,TINAGL1,CCNG1,CCND1,FST,S100A6,GPX3
BOYAULT_LIVER_CANCER_SUBCLASS_G5_DN	0.631365	1.97604	0.00403226	0.00208394	27	26	TGM2,IFI16,CELF2,WIPF1,CLEC2B,IL10RA,STAT1,RAB31,ARL4C,LAPTM5,IFI44,BCL3,SIRPA,PELI1,EMP3,EZR,ICAM1,HLA-DPB1,HLA-DPA1,DAB2,SEL1L3,ARHGDIB,HMGN3,PTGER4,S100A11,CYBA
ZHAN_MULTIPLE_MYELOMA_CD1_VS_CD2_UP	0.510738	1.97128	0	0.00217471	66	62	SLC7A11,KLHL4,FAM129A,G0S2,ASB2,ALDH1L2,CPNE8,NID2,TPBG,TRAF3IP3,ITGAL,RAB31,KLF4,TMEM173,SLA,CEBPB,MAP1B,TMC8,DCC,WARS,SETD7,DMGDH,STOM,ITPRIPL2,TM6SF1,USP32,PCDH18,CTAGE5,HS3ST3B1,GALNT3,SESN2,DNAJC12,WFDC2,ADRB1,VLDLR,GPR63,CORO1A,RGAG4,STC2,ASS1,TBC1D16,KCNK12,TRIB3,RBP1,ARMCX1,ATF5,INHBE,RTN3,KIF21B,MTHFD2,PCK2,PCDH20,ASNS,RAB33A,EIF4EBP1,CEBPG,IFI27L1,SLC7A5,HADH,PHGDH,NPAS3,GPT2
XU_HGF_SIGNALING_NOT_VIA_AKT1_6HR	0.616425	1.96928	0	0.00217768	26	26	NAV3,PLAU,JUN,PFKFB3,HBEGF,IL6ST,CD44,ANGPTL4,PRSS22,PLAUR,ASAP2,SMTN,PHLDA2,TNFRSF10B,SMURF2,SAT1,DNMBP,MAMLD1,PXN,ERCC1,LSS,EHD1,UPP1,LSR,HPCAL1,RPS20
DAVICIONI_TARGETS_OF_PAX_FOXO1_FUSIONS_UP	0.4183	1.96762	0	0.0021806	255	246	ALK,PTGS1,COL14A1,PCDH7,LRRC17,PLAU,GAS1,DUSP1,COL5A1,JUN,CYBRD1,SNAI2,SERPINE2,SULF1,COL6A2,ANK2,BCHE,THBS1,SGK1,INHBA,PLXNC1,TNFAIP3,PXDN,PLAT,MN1,EPHA3,PDGFC,CYR61,NDRG1,CCND2,NR3C1,VSTM4,TMEM47,MET,PRRX1,ST6GALNAC5,NRP2,ADAM19,CSRP1,EMP1,PAX5,HEG1,JAK1,ADAMTS1,CAV2,STK32B,TPBG,FAM69A,CXCR4,TGFB1I1,VWA5A,FZD1,ARL4C,SMAD1,NID1,CD44,KLF4,GALNT10,ELK3,MSN,GADD45A,MYOF,INPP1,LOXL2,AQP3,MME,ECM1,AR…
LI_INDUCED_T_TO_NATURAL_KILLER_UP	0.411588	1.9681	0	0.00218846	307	296	CD244,CXCR5,TRPM6,SPP1,BHLHE40,CD69,GCNT2,CX3CR1,GPR68,SERPINE2,GVINP1,SGK1,EGR3,OSM,ASB2,F2RL2,SAMD9L,IQGAP2,SLC24A3,RGS1,AHNAK,CCND2,IER3,CTGF,SULT2B1,ITGAD,EGR1,FXYD4,GLIPR1,NT5E,MT1A,EVI2A,EMP1,TNFSF10,KLK8,NFIL3,NEURL3,TNF,CAPN2,STX11,CXCL9,TNFRSF18,LTA,HSD11B1,VIM,ERRFI1,ANKH,NFKB1,FCGR2A,ZNF608,CD52,MYO1G,HK2,ANXA2,TNFRSF9,GPR18,TRAF1,IFI30,AMICA1,CCR5,SH2D1B,PDLIM7,CYP51A1,FAM20A,TES,P2RY…
IKEDA_MIR133_TARGETS_UP	0.552101	1.96737	0	0.00219129	43	43	HIF1A,NDRG1,GPC6,NFAT5,EBF2,LHFP,CYLD,PPP1R12A,SGPP1,RAPH1,USP32,ASPH,FMNL2,SNX1,GNAI3,APPBP2,AKAP9,RAP2C,HS2ST1,NCOA6,ANKRD12,ACTR3,DDX3X,EIF4G3,RABGAP1,MYH9,MAFK,SLC6A6,CTBP2,PITPNB,MAML1,ARPC5,PTPRD,DNAJB6,CDC42,RBPJ,SACM1L,SLC23A2,PPP2CA,RBMX,ELAVL1,SEC61B,PTPRO
BORCZUK_MALIGNANT_MESOTHELIOMA_DN	0.475125	1.97275	0	0.00219362	104	100	XPNPEP2,IGHM,FCER2,CD22,MS4A1,LMOD1,VIPR2,HAS2,C7,CPA3,CD79A,CD19,AOX1,CCL21,CD79B,IGHD,NCR1,CD38,CLCN1,HEG1,IL7R,GRAP2,AMPD1,IGLV6-57,TRAF3IP3,VILL,CKMT2,THSD7A,CASP10,TRAF1,ACAP1,WT1-AS,MYL3,CD6,FXYD1,LBX1,PCSK7,PNOC,CCL2,SEMA3B,HSPA1B,TRAPPC10,CFP,TNPO1,CAPN3,SAT1,ZBTB7A,RGS16,ACSM1,DENND3,NEAT1,FRZB,AGFG2,C6,RAPGEF3,HEXA,TAP2,HEXIM1,CYP3A5,N4BP2L2,CHRD,SEMA3F,MAST4,DISC1,STS,ATG2A,ARHGAP44,NC…
CHIARADONNA_NEOPLASTIC_TRANSFORMATION_CDC25_UP	0.46334	1.97196	0	0.00219362	120	117	IL1RL1,PTX3,HAS2,FGF7,VCAN,CXCL6,TNC,SMOC2,C3,IL6,LOX,THBS1,IFI16,OSMR,MGP,THBS2,PDK4,AOX1,CAPN6,PHLDB2,ADAM19,VCAM1,LTBP2,LPAR1,NID1,ERRFI1,TPST1,ANK3,PHLDA1,THY1,IL1R1,CSF1,CEBPB,LAMB1,LXN,LAMA4,CTSB,SLC16A1,LAMP2,LOXL1,BACH1,ENAH,IMPACT,CASK,CCL2,PTEN,XDH,TWIST1,F2R,CEBPD,PLA2R1,EMB,FAM3C,EFNB2,SYNPO,CASP4,NRP1,LMO7,EIF2AK4,PLSCR1,HMGA2,CYP1B1,NAV2,TOP1,IVNS1ABP,MAN2A1,GPC4,SLC6A8,CHI3L1,PPID,…
BROWNE_HCMV_INFECTION_10HR_DN	0.527669	1.97009	0	0.00219645	56	54	PTGFR,BLK,KLF9,ST5,NR3C1,ETV1,NT5E,IRS1,EMP1,RIN2,MTUS1,RHOBTB1,B2M,PNOC,IGF2BP3,ADORA2B,RUNX1,SETX,RBMS1,EEF1A1,SON,PARP4,RGS20,TTC30A,NIPBL,RDH11,FBXL2,ARHGAP29,HOXA11,RANBP6,MGA,ZNF23,GEMIN2,FRY,ANKRD28,STAMBP,CBLB,RAD17,AHR,PCF11,PNN,GLOD4,SLC5A4,TCF7L2,ANP32A,AIMP2,SCN8A,PRKY,NUPL2,BDNF,KIF11,METTL13,OGG1,NDUFB7
SANA_RESPONSE_TO_IFNG_UP	0.507835	1.96515	0	0.00221528	78	76	GATA5,IGKV4-1,SAMD9L,C1S,TRIM22,CFH,CX3CL1,DDX60,IFI44L,TNFSF10,SSPN,CXCL9,SERPING1,IFI30,RNF213,IDO1,CASP1,WARS,GBP4,OAS2,GBP1,IFIH1,RARRES3,PARP9,PPP3CA,NLRC5,ST8SIA4,PARP14,SAMHD1,HLA-DRB1,RABL3,HLA-DQA1,GBP3,BATF2,HLA-DQB1,CD274,BST2,APOL3,DTX3L,APOL1,HLA-DPA1,MLKL,UBE2L6,HLA-E,LAP3,PLA1A,UBD,GIMAP7,HLA-A,HLA-DMA,CEACAM1,MX1,IL18BP,HLA-DRB5,LGALS3BP,GOLM1,IFI35,LGALS9,HLA-B,IL23A,MMP25,ETV7,H…
RASHI_RESPONSE_TO_IONIZING_RADIATION_6	0.492619	1.96495	0	0.00221528	84	82	IGHM,MS4A1,SORBS1,CCR2,IL1R2,CXCL13,PTPRC,MSC,CD79B,EVI2A,SLPI,RHOH,CD48,CXCR4,CXCL9,FAS,IKZF1,ARNTL,LAPTM5,FERMT3,CSF1R,FCGR2B,CCL5,ASH1L,PIP4K2A,SELPLG,ALDOC,S100A9,SGIP1,IL18R1,EMP3,FMNL1,CFP,S100A8,IGHG1,IFIT1,UBD,PQLC3,PURB,RNASE1,DDX18,TYROBP,PSMB9,ADCK1,GBP2,NPY2R,PDE7A,CSF2RA,HTR1D,NONO,C9orf40,RNF38,TCF25,PLEKHO1,ALDOA,HHEX,ACIN1,CUL2,SUGT1,EIF4EBP2,DDX52,INCENP,MBTD1,BAG6,RAD51AP1,SEC61…
WATANABE_RECTAL_CANCER_RADIOTHERAPY_RESPONSIVE_DN	0.476227	1.96525	0	0.00221528	92	92	COL3A1,COL6A3,LUM,COL1A2,PSPHP1,COL5A2,COL17A1,COL16A1,POU2AF1,FLNA,NID2,HBB,THBS2,ACTN1,RHOBTB3,ITGAV,PCOLCE,KLF10,SEC23A,ARID5B,PPP1R12A,LGALS1,ITGB1,ANXA1,PIK3R3,LYN,DSG2,CCDC6,ARIH1,RAC2,ABR,SNX2,PRKCI,CFLAR,CASP4,RTN4,PPP2R5C,ITGA1,MAP4,ATXN10,TRAM1,CHD1,PSPH,GSK3B,SRP54,MICB,PROSC,AGRN,CCT6A,PSMA6,CHUK,ABCE1,KBTBD2,AP3S1,CUL1,MNT,HARS2,ARHGEF18,HMGXB4,LGALS3,RCN2,SCARB1,WSB1,PPP2CA,BET1,ATG…
AMIT_SERUM_RESPONSE_120_MCF10A	0.50145	1.96328	0	0.00222036	65	64	RND3,IL36G,KRT10,GADD45B,KLF10,PDZD2,CLCF1,NEDD9,KLF4,GADD45A,FERMT2,LIF,DUSP10,SIK1,ETS2,RAP2B,SOX9,PLAUR,JUNB,GBP1,MCL1,PDLIM5,BCAR3,KLF5,FEM1B,MREG,EZR,DAPP1,SPHK1,IFIT5,EDN1,DLX2,STX12,TRIM21,MAP3K14,RYBP,GCNT1,PLAGL2,SETD3,SERBP1,CDR2L,ATP8B1,C3orf52,CD55,PPP2R5D,MNT,SERTAD3,CIZ1,MAFF,CSTF2,TESK1,SUN1,PIM1,CXCL10,ID1,ISOC1,YRDC,BMP2,IRS2,ID3,ID2,SCHIP1,CDKN1C,ESRP2
WILENSKY_RESPONSE_TO_DARAPLADIB	0.610296	1.96363	0	0.00222036	29	29	CCR2,EVI2A,CD48,EVI2B,CYBB,NPL,PTAFR,MMP9,BIN2,IL1A,PLAUR,CCL5,CTSS,CD4,NCF1,LAIR1,CXCR3,GM2A,CCR1,CD68,HLA-DMA,CHI3L1,LTBR,HMOX1,DENND2D,ARRB2,PLA2G7,UCP2,SLC27A4
BASAKI_YBX1_TARGETS_DN	0.40132	1.96548	0	0.00222336	384	366	DDIT4,ALDH1A2,PTGS1,BNC2,MALL,SPP1,BHLHE40,SLC7A11,DPP4,PRUNE2,TSPAN1,SMOC2,ADM,ANKRD50,SULT1C2,PIK3R1,ANTXR1,SLC40A1,PAPSS2,CRYM,FOS,MMP7,MMP1,SEPP1,AK4,PFKFB3,CA12,SPRY1,FLRT3,NDRG1,HTRA1,IFI16,SEMA4B,ESR1,EGR1,CYS1,TMEM47,MET,RXFP1,DYNC2H1,IL6ST,NT5E,C2orf88,TSC22D3,MEIS1,TNFSF10,SLPI,FAM83A,FAM110C,THBD,MUC1,ZNF770,NCALD,CGNL1,SH3PXD2A,PKD2,SERPINA1,BBX,GBP5,SPRY2,BTG1,TFPI,CD302,COBLL1,PHLDA…
WANG_MLL_TARGETS	0.424941	1.96381	0	0.00223886	289	283	IL1RL1,OMD,MMP13,FGF10,SERPINB10,CCDC80,COL14A1,TGM1,CACNA1G,SFRP2,ISLR,DPYD,HLF,ASPN,COL10A1,ABI3BP,RASSF9,BNC1,RSPO2,POSTN,PTGFR,SNED1,CYP2F1,SHC4,PTHLH,MMP2,COL6A1,KIAA0226L,NR4A2,SMOC2,ADM,TWIST2,ENPP1,PAX1,COL6A2,IL6,G0S2,HTR2A,TGFBI,TMEM119,EMILIN1,MRC2,EGR3,SEPP1,PTPN22,GLT8D2,SLIT2,SPRR1A,OSR2,GATA6,SPON2,MGP,ESR1,THBS2,C4BPA,MAF,CLIP4,CYS1,PDK4,FBXL7,ETV1,ANGPT1,NDNF,SLC10A6,STXBP6,ADAM1…
GINESTIER_BREAST_CANCER_ZNF217_AMPLIFIED_UP	0.506015	1.96196	0	0.0022829	78	71	ESR1,LPP,BBX,BMPR2,ZBTB38,CHURC1,GNB4,CSNK1A1,POLK,KLHL20,TRIP11,APBB2,FKBP14,TRAK2,LEPROT,GNB5,DNAJB14,ITCH,KIAA1033,F8,F2R,SCAF11,SLC35A3,SNX9,CREB1,ARNT,RNASE4,ATP6V1A,LACTB,LIN52,SF3B1,KCTD20,TK2,N4BP2,BAIAP3,SP1,YIPF5,STAG2,FAM114A1,FAM63B,APOOL,EDEM1,ADD1,DNAL1,PWWP2A,UFL1,SNX14,MORF4L2,CDC42,STX16,CYP20A1,SRSF11,HEATR3,SLC25A36,DNAJC21,SLU7,SEC22B,WSB1,ZXDC,SLC17A5,PDP2,RAD23B,SRSF10,BTD,A…
ALCALAY_AML_BY_NPM1_LOCALIZATION_UP	0.45487	1.9616	0	0.0022829	140	136	PTX3,CPA3,WT1,LUM,DSC2,MMP2,COL4A5,DPYSL3,SDPR,SEPP1,SLC24A3,ITGA5,HIST1H2BE,CFH,F13A1,CLU,JAG1,ACVR1,MEIS1,FAM110B,ADAMDEC1,HOXA6,LRIG1,FOXC1,HOXB2,AQP3,LTB,DLG5,FZD7,ITGB5,LAMB2,ARHGAP25,IGHA1,ADAM17,MSMO1,CDC42BPB,FTO,C3AR1,IRX5,BCL10,STRN3,NKX3-1,HOXA5,TANK,ASPH,DRAM1,PDGFD,RAB38,HOXB3,WDR91,ZCCHC2,HIST2H2BE,HIST1H2BC,PSEN1,PBX3,CTNND1,CTNNA1,VANGL1,LTBP1,H2BFS,FBXO28,SNX10,SEMA4C,ATP6V1B2,SM…
SASSON_RESPONSE_TO_FORSKOLIN_DN	0.482972	1.96075	0	0.00229333	88	87	FLNC,ACTG2,GEM,PDLIM3,RGS4,ACTA2,THBS1,ADCY7,ACTN1,TPM2,STAT1,PIK3CD,AXL,RAB31,ARL4C,TPM1,ILK,MAPK6,ITGA3,CDK14,ADCY9,DYRK3,ITGB5,PMAIP1,GBP1,TLK1,ARHGAP1,SH3BP4,MAPRE2,PRKD1,DHRS3,VCL,ABLIM1,ARHGAP35,CAP2,CARD10,CASP4,RASAL2,MAP4K4,CTNND1,ACTR2,PPP2R5C,ARL6IP5,KIDINS220,STK17A,RAB5C,CAPZA1,ATP9A,ACTB,PAWR,PTPRF,AKAP12,STK24,NPC2,PLCL1,DAB2,TRIB1,SRP72,RAB33B,DUSP14,MAP2K3,PTPN1,PI4K2A,GNB1,RAB5A…
MARSON_FOXP3_TARGETS_DN	0.512432	1.96018	0	0.00230375	54	53	ITM2A,THEMIS,RGS2,ITK,POU2AF1,PTPN22,BTLA,SLFN12L,GADD45B,GPR171,TNFSF11,BTG1,AKR1C3,NFATC1,ZFP36L2,M6PR,MYC,MALT1,MBP,ZAP70,BZW1,DUSP6,EMB,JAK2,ALS2,IL2,STX6,GCH1,ETF1,CDV3,ENC1,FAM107B,DIEXF,TGIF1,FOXP1,NFKBIE,C14orf169,RNF19A,GSTT2,RNF4,NOLC1,IFNG,POLR1D,DENND2D,RAMP3,NFKBID,RCL1,UCP2,PDE3B,SLC29A1,DDT,GRAMD1B,CDT1
GARGALOVIC_RESPONSE_TO_OXIDIZED_PHOSPHOLIPIDS_YELLOW_UP	0.59557	1.95898	0	0.00234545	32	31	NAV3,SGMS2,ENTPD7,LDLR,GCLM,OSGIN1,KITLG,KLF4,NPC1,ATXN7,RAB8B,CNST,SLC7A1,TNPO1,JOSD1,C16orf72,NUP153,C16orf52,UNKL,XPO1,TULP3,CHIC2,PPP3R1,GK,PHLPP2,C10orf88,LCOR,C3orf58,GCLC,HMOX1,C5orf30
YANAGIHARA_ESX1_TARGETS	0.599321	1.95544	0	0.00243995	30	29	NEXN,DYNC2H1,IL6ST,RHOBTB3,INPP4B,PCLO,CYP24A1,CRTAP,GNS,MAP4K5,RASAL2,TPR,ACTR2,MARCKS,IL18,SNX13,PRKAA2,ARHGAP29,SS18,DAB2,CLCN4,TGFB2,SRSF11,HMGCS1,BMP5,TAF15,PIP5K1A,KRAS,MCF2
GOLDRATH_IMMUNE_MEMORY	0.511314	1.95499	0	0.00243995	65	63	PRSS12,SORBS1,ANTXR2,SLC2A1,PTPN22,KCTD12,PRNP,IL10RA,ANKH,ANGPTL4,TRAF1,RECK,RRAS,ABCB1,SOS2,BAG3,EOMES,GPC1,ZMAT3,AQP9,NCKAP1,RASA4,F2R,DOCK9,PROS1,IFNAR2,RNASE4,LPIN1,MCOLN2,PRKCE,POU6F1,CYP4V2,RRM2B,SEMA4F,CD160,IL15RA,GOLIM4,NOTCH4,FCGRT,PRKCZ,KLHL7,PLEKHA5,RNF138,USP48,MAPK12,NR1D2,GK,PDE8A,IL10RB,TIRAP,PCGF2,TMEM159,PLCD1,HCFC1R1,RPGR,VKORC1,FHIT,CHCHD7,CHPT1,CTSW,TMEM141,VRK1,ECI1
STOSSI_RESPONSE_TO_ESTRADIOL	0.548329	1.95369	0	0.00246113	50	48	NTS,TCN1,PTGS2,KLRC3,KLRC4,PTHLH,NR4A3,WISP2,PPP1R12B,SPARCL1,SEPP1,SERPINA6,CA12,PLA2G4A,F13A1,PDE4B,BIRC3,RHOBTB3,GJA1,ACOX2,ITGA6,LRIG1,CDH19,IL24,OPHN1,SEMA3B,SKIL,ADK,SLC9A3R1,RASGRF1,IL13RA2,NRIP1,TLE3,RALA,BMP6,GREB1,RET,CD34,KRT19,DEFB1,TFF1,PDZK1,GRK5,AGT,MNX1,ADH6,MSMB,ADAM3A
SASSON_RESPONSE_TO_GONADOTROPHINS_DN	0.4851	1.95358	0	0.00246113	87	86	FLNC,ACTG2,GEM,PDLIM3,RGS4,ACTA2,THBS1,ADCY7,ACTN1,TPM2,STAT1,PIK3CD,AXL,ARL4C,TPM1,ILK,MAPK6,ITGA3,CDK14,ADCY9,DYRK3,ITGB5,PMAIP1,GBP1,TLK1,ARHGAP1,SH3BP4,MAPRE2,TLN1,PRKD1,DHRS3,VCL,ABLIM1,BECN1,CFLAR,CAP2,CARD10,CASP4,RASAL2,MAP4K4,EZR,CTNND1,PPP2R5C,ARL6IP5,KIDINS220,STK17A,RAB5C,MAPK14,CAPZA1,ATP9A,PAWR,AKAP12,STK24,NPC2,PLCL1,MBD2,DAB2,TRIB1,RAB33B,DUSP14,MAP2K3,PTPN1,ATP2A2,CHUK,PI4K2A,PPP…
YAMAZAKI_TCEB3_TARGETS_UP	0.434529	1.94997	0	0.00259386	175	172	ANKRD50,COL4A5,GHR,PXDN,SEMA6D,PLAT,CRYAB,SPARC,FBXL22,FLRT3,CYR61,CCND2,NID2,GATA6,FHOD3,NR4A1,CYP26A1,TIMP3,HSPG2,CLU,LPP,FUT8,F3,CD38,FBLN2,THBD,GGTA1P,CREB3L1,SERPING1,GLUL,NID1,TFPI,COBLL1,ANXA2,P4HA1,LAMB1,P4HA2,SLC16A1,ATP1B1,RCOR1,LAMC1,BACH1,WARS,MYL3,B2M,PLOD2,SOX17,ITGB1,SRGN,SFMBT2,FNDC3B,CALU,FNDC3A,APP,MPZL2,FKBP9,AMOTL2,ZYX,MBNL2,HS3ST1,HERPUD1,STRA6,MFGE8,PSAP,EXT1,PTH1R,DOCK9,UBE…
MARTINEZ_RESPONSE_TO_TRABECTEDIN	0.530875	1.94946	0	0.00260403	50	49	ROR1,LPP,IRS1,PTPRK,ME1,GBE1,PTPRG,TCF12,AIM1,NCOR2,DOCK1,NUMB,CUX1,FTO,SMAD3,TMEM131,EXT1,ADK,SRPK2,UVRAG,HERC1,PCCA,KIAA0430,KIFAP3,STK3,EIF4G3,AP3B1,LRBA,HMGA2,ITPR1,ENOX2,ATF6,MLLT3,GNAQ,SND1,XRCC4,POLA1,KANK1,CRADD,DDX10,COMMD1,ZFHX3,BRE,ID1,SORL1,TIAM1,ALCAM,MGMT,PPARG
SENESE_HDAC2_TARGETS_DN	0.466839	1.95055	0	0.00261495	133	118	NPPB,NEFL,MFAP5,MSLN,COL11A1,COL3A1,GPNMB,BNC2,MGAM,GXYLT2,SPP1,KRT81,CDH11,LUM,COL1A1,COL5A2,TMEM100,SESN3,FGF11,EDN2,LOX,NEXN,SDPR,TAGLN,CRYAB,ZCCHC24,MYL9,TIMP3,CLU,JAG1,DTNA,OLFML3,NTN4,SCEL,SCARA3,TPM1,TMEM37,PDE1C,KRT14,RHOBTB1,SSBP2,LOXL1,PLAC8,TRIM2,WNT5A,KRT17,RASA4,FKBP9,DACT1,SEMA3B,EGF,AQP1,IGFBP7,INSIG1,ALPK2,ALDH3B1,TNS3,PPP2R2B,TNNT2,CAP2,ZBTB20,EDN1,LBH,JUP,SYT11,EFEMP2,GALNT2,PSP…
BOYAULT_LIVER_CANCER_SUBCLASS_G12_DN	0.716315	1.94999	0	0.00261495	15	15	GSTA3,ABCG2,PIK3C2G,HLF,ALDH1L1,TSKU,HGD,FAM13A,GCKR,RUNDC3B,HHLA3,FAH,ADI1,QDPR,ACSL5
LIN_SILENCED_BY_TUMOR_MICROENVIRONMENT	0.461306	1.94887	0	0.00263455	108	104	GABRP,KRT4,PI3,MALL,PTGS2,KRT81,GCNT3,CEACAM6,DSC2,EGR3,SPRR1A,A2ML1,CTGF,KLK10,PDK4,KRT78,MXD1,EMP1,SCEL,ADAMTS9,ALDH1A3,SAMD9,TLR1,CXCL17,INPP4B,SLC12A6,IVL,KRT13,SLCO3A1,FYB,SIK1,TMOD3,SOX9,DUSP5,RAB11FIP1,TRIM2,VSTM2L,C1orf74,CST6,MUC16,SLC6A14,SYTL2,PINK1,DAPP1,NEBL,C10orf54,PLEKHA7,ANXA3,VTCN1,GPRC5A,MYH14,GRHL1,KRT23,FAM63B,CEACAM1,ENC1,IKZF2,FAM171B,CRIM1,SH3TC2,STS,EPS8L1,ELF3,SPRR3,MUC1…
KOKKINAKIS_METHIONINE_DEPRIVATION_48HR_UP	0.449319	1.94846	0	0.00265489	128	125	DPYD,DCN,EREG,PLAU,LUM,HGF,MMP2,JUN,PDGFRA,FGF11,IL6,TIMP2,TLR3,EGR3,AK4,PLAT,TIMP3,PDGFRB,IL6ST,BIRC3,GJA1,TNFSF10,PERP,FAS,BTG2,MAP3K1,FZD1,SMAD1,GADD45A,IL1R1,IL1A,SMAD7,BGN,PLAUR,IFNGR1,CASP1,CAV1,RNASEL,WNT5A,IRF6,NFKBIA,CASP7,SHC1,LITAF,IGFBP7,CREBBP,PTEN,CDKN1A,IGF2R,TANK,RTP4,CFLAR,TNFRSF10B,APAF1,GSR,ABL1,PRKACB,RHOB,MAT2B,MTR,CASP3,TNFRSF10A,POLG,TNFRSF12A,CDKN2B,CDKN1B,MAP3K9,BTG3,WEE1…
AKL_HTLV1_INFECTION_DN	0.505602	1.94691	0	0.00269558	68	66	TMEM45A,HTR3A,PTGS2,COL4A6,PRUNE2,JUN,TRAV8-3,STAP1,GPR171,CD3G,LANCL1,GPR65,CD86,ITGB1,SERINC1,MEF2C,ANXA1,PECAM1,MEIS2,IGFBP7,DUSP4,CTSA,DUSP6,TSPYL1,FAM3C,DENND1B,REV3L,AKAP9,MDFIC,PTPN2,PTPN3,VAPA,MAOA,CPVL,YPEL5,UBE2J1,PDE4DIP,DNAJC15,FRY,ENPP2,PNISR,CEP192,DNAJB6,UFL1,GZMB,TCTN3,CCNC,TTN,CDK19,PKIA,RWDD1,CDH1,MINA,FYN,GZMA,SDF4,SERP1,PMCH,ATP8A2,CD96,ATP5L,HOPX,GNLY,IL17RB,RPIA,KHDRBS3
NGUYEN_NOTCH1_TARGETS_DN	0.4861	1.94693	0	0.00269558	86	85	TGM3,PCDH7,PTGS2,ITGA2,RGS2,TNFSF4,CYR61,PTPN13,F3,EPHA4,GADD45B,ELL2,KLF10,COL7A1,TFAP2A,MGAT2,KLF4,TIPARP,IL1R1,ETS2,TP63,MEF2A,GTF2I,TRIP12,FNDC3A,MYC,KLF5,HERPUD1,LAMA5,EXT1,SRPK2,IGF1R,RBMS1,UBR4,TRIO,CCNI,MYO1E,PBX3,EEF1A1,REV3L,MARCKS,RPE,LIMK2,NET1,SERPINH1,DYNC1H1,STAG2,BRD2,STC2,HUWE1,PDE6A,PSME4,SLC12A4,USP22,PSMB9,CYP2E1,ASS1,TARS,BASP1,SLC12A2,PNN,RING1,BET1,SERP1,GARS,AANAT,APEX1,DA…
BOYLAN_MULTIPLE_MYELOMA_C_CLUSTER_DN	0.605755	1.94694	0.00833333	0.00269558	32	30	MS4A1,SPP1,SLC7A11,CD69,PTPN22,RGS1,CCND2,EGLN3,XIST,RECK,SERPINB1,KLF7,KLF6,KCNQ1OT1,ZBTB20,TRIM34,SAT1,NRIP1,RRAS2,AIG1,HIST1H4H,SOAT1,RNF125,HS1BP3,RAB20,EID2,AK7,IRS2,ZBTB10,B4GALT6
VECCHI_GASTRIC_CANCER_EARLY_DN	0.40467	1.94338	0	0.0028052	367	341	ATP1A2,LIPF,MYOC,BPIFA1,KCNJ16,GSTA3,SHISA3,MFAP5,OMD,SYNM,AGTR1,ITM2A,SYNPO2,C16orf89,PTPRZ1,IGHM,SCN7A,ALDH1A2,CNN1,AFF3,SRPX,GATA5,PLN,HLF,PCDH7,CASQ2,DPT,LRRC17,C7,CYP3A4,PLP1,SLC2A12,GAS1,COL4A6,CCR2,CD79A,PGC,MFSD4,GCNT2,RGS4,ABCA8,AADAC,SCARA5,TMEM100,FHL1,CYBRD1,LAMA2,LY9,CXCL12,KANK4,GHR,BCHE,C2orf40,SDPR,RBMS3,POU2AF1,SLC18A2,KLF9,SEPP1,MCTP1,FAM107A,CHRDL1,ALDH1L2,MAMDC2,SLIT2,RBP2,PDG…
FINETTI_BREAST_CANCER_KINOME_GREEN	0.696291	1.94307	0	0.0028052	16	16	ITK,PRKCB,BTK,STK17B,LCK,LYN,MAP4K1,PIM2,ZAP70,FGR,JAK3,PRKCQ,MLKL,STK10,HCK,SYK
CHICAS_RB1_TARGETS_GROWING	0.432248	1.9431	0	0.0028052	243	233	PSG5,SCUBE3,PRSS12,DDIT4,CCDC80,PTX3,COL3A1,HAS2,DCN,PCDH7,MYLK,BNC2,LRRC15,LRRC17,POSTN,LUM,AKR1C1,FAP,RGS4,CXCL12,FAM129A,SULF1,BAALC,TNFSF4,DPYSL3,RBMS3,DOCK10,ALDH1L2,SLIT2,CA12,ADAMTS2,IFI16,EGR1,CLU,KCNMA1,GPC6,CORIN,C1R,OLFML3,PCOLCE,STXBP6,THSD4,CDC42BPA,ADAMTS6,LTBP2,SCARA3,AKR1C2,DPF3,PTRF,FAM198B,AXL,JAM2,PRICKLE1,C1QTNF2,LXN,ARID5B,BGN,C1orf21,PYGL,GPM6B,CAV1,MAGI2-AS3,ATRX,AIM1,VAT1L…
KANG_GLIS3_TARGETS	-0.728287	-2.0065	0	0.0028479	37	37	LDLR,MAFB,VDR,PPP1R1A,SLIT3,SLC2A5,FRZB,ABCC8,SCG5,PSMB10,SRP9,PAX6,SYTL4,GHRL,TMEM27,IAPP,PYY,G6PC2,SLC2A2,CTRL,RIMS3,SST,NEUROG3,FOXJ1,NKX6-1,SYT13,PAX4,PCSK2,ISL1,CHGA,RBP4,GJD2,SCGN,INS,PPY,GCG,NEUROD1
VANHARANTA_UTERINE_FIBROID_UP	0.528251	1.94117	0	0.00288304	45	44	ART4,MMP11,COL3A1,FN1,PLP1,COL1A1,HEPH,COL5A2,SULF1,HTR2B,HSD17B6,PRKCB,TRPS1,EDNRA,LTBP2,LOXL2,STARD13,GPM6B,ZMAT3,EFNB2,SPCS3,COL4A2,UBR2,SATB2,COL4A1,NAV2,TFAP2C,MFAP2,TGOLN2,PDE8B,IGSF3,DDB2,ZFYVE9,ERCC3,TYMS,SOX4,FDXR,CCND1,MEST,ITM2C,HRASLS,COL9A2,CRMP1,TMSB15A
LANDIS_ERBB2_BREAST_TUMORS_65_DN	0.571173	1.94159	0	0.00289601	37	36	PENK,SRPX,COL6A3,DPT,LUM,HEPH,ACTA2,CXCL12,SDPR,HTRA1,TSC22D1,RSPO1,CCL11,KLF4,PGM1,PHLDB1,ATP1B3,NRP1,MARCKS,GPD2,TMEM43,PTGES,ADIPOR2,PDE8A,APLP2,GYG1,CPT2,PHYH,BCKDHB,DERL1,CHPT1,HADH,ACAA2,CHCHD10,GPAM,GPX3
KRASNOSELSKAYA_ILF3_TARGETS_UP	0.563376	1.94059	0	0.00291307	38	38	OMD,PLAU,CD79A,FAP,RGS4,IFI16,TRIM22,IL6ST,XAF1,NT5E,EMP1,CLEC2B,STAT1,BDKRB2,CTSO,IFIT3,IFITM1,HBE1,PROS1,PLSCR1,IFIT1,HLA-E,HIST1H2AC,TAP1,BLZF1,TBX5,MX1,IFI27,IFI35,PSMB9,MX2,IFI6,OAS1,TUBB,APOE,HIST1H1C,ISG15,TSPAN8
FISCHER_DIRECT_P53_TARGETS_META_ANALYSIS	0.413418	1.94054	0	0.00291307	298	295	NEFL,CLCA2,VCAN,BHLHE40,FLRT2,KRT15,SYNC,ABCA12,ACTA2,EDN2,PRDM1,SDPR,TLR3,ATF3,SERPINB5,DNAJB5,SULF2,TRIM22,IER3,MCC,CD82,SERPINE1,RGMA,RRAD,IGDCC4,LRP1,STAT3,ALDH1A3,PPFIBP1,WDR63,COL7A1,KCTD1,TXNIP,FAS,BTG2,EPHA2,FAM198B,TSKU,CPEB2,BTG1,LPXN,RGL1,PLK2,GADD45A,COBLL1,LIF,CSF1,GBE1,HHAT,RNF19B,ITGA3,MUC2,SPATA18,HSPA4L,RAP2B,RNF144B,DYRK3,LIMA1,MBD5,TET2,BCL9L,PMAIP1,SLC30A1,MAP3K12,GNAI1,ASCC3,…
CHIBA_RESPONSE_TO_TSA_DN	0.64077	1.94021	0	0.00292308	23	22	EGFR,DSP,ADAM9,BIRC3,ITGAV,MAPK6,LAMB1,ROCK1,LAMC1,DMD,MDM2,TP53BP2,TPR,ITGA1,TOP1,CEACAM1,TGFB2,HNRNPH1,PTK2,GRB10,LIG3,BRCA2
CAIRO_LIVER_DEVELOPMENT_UP	0.426261	1.93813	0	0.00292668	166	161	PTX3,WISP1,CYSLTR1,IGFBP5,COLEC12,GAS1,WT1,BNC1,HEPH,COL5A2,JUN,PDGFRA,SERPINE2,SLC22A3,RARB,HAND2,PXDN,PDGFC,FLRT3,PDZRN3,TMEM47,TRPS1,SEMA3A,GJA1,CAPN6,FGFR1,IGF2BP2,WLS,PDZD2,CD248,PLK2,PRPH2,LPAR4,SYNE2,SMARCA1,LXN,CDK14,RECK,GDF10,EMCN,ASB4,PPIC,PLOD2,ITGA8,GPC1,CST6,KCTD15,MAP4K1,LDB2,AFAP1,NEO1,DUSP4,SOCS6,NR2F1,SEPT6,EHBP1,HBE1,SH3GL3,CRABP2,EDNRB,EFNB2,CDH16,SMARCD3,TULP4,PRRX2,TMEM184C,…
KRIEG_HYPOXIA_VIA_KDM3A	0.521343	1.93815	0	0.00292668	53	53	LAMC2,CXCL1,ADM,LAMB3,EDN2,TGM2,FBXO32,TM4SF19,IL1RAP,SERPINE1,BIRC3,NRP2,COL7A1,TM4SF1,PIK3IP1,SERPINB8,RGPD4,CLEC4E,ZC3H12A,PPP1R15A,PLAUR,JUNB,RRAGD,SEC14L2,KDM3A,INSIG1,PHLDA2,ASPH,VEZT,SLC7A1,EDN1,HMGA2,YWHAG,MAP3K14,NFKBIE,C15orf48,NECAP2,STEAP3,ANP32E,SYTL3,HMOX1,RBM3,TYMS,CBR3,CXCL5,MARCH3,GDF15,KIF2C,C11orf31,EBP,FAM64A,FABP6,SPINK1
KORKOLA_TERATOMA_UP	0.690258	1.93802	0	0.00292668	16	16	CCND2,SLC2A3,MGP,A2M,EMP1,CLEC2B,CLEC7A,RECQL,TNFRSF1A,TAPBPL,PTMS,ETV6,ITFG2,ARHGDIB,PHB2,C12orf57
ZHENG_RESPONSE_TO_ARSENITE_DN	0.669045	1.93895	0	0.00292668	18	17	MMP13,PHLDB2,JAK1,ADAMTS1,CXCR4,FOXC1,IL1A,WNT5A,MYC,INSIG1,CEBPD,TPR,PTPN11,MMP3,CENPE,SLC44A2,TFAP4
VERRECCHIA_RESPONSE_TO_TGFB1_C5	0.647715	1.93919	0	0.00294972	21	21	MMP11,MMP2,ITGA5,ITGB3,ITGB8,ITGA4,EPHA2,ILK,ARHGAP1,TNFRSF1A,CTNNA1,DDR1,CTNNB1,RHOD,SMO,WNT8B,FGD1,SEMA3F,DVL3,EFNA5,NME4
HERNANDEZ_ABERRANT_MITOSIS_BY_DOCETACEL_2NM_DN	0.634429	1.93923	0	0.00297313	25	23	IL1RL1,ITM2A,LUM,CD69,PDGFRA,CRYM,EGR1,A2M,IL1RAP,IRF8,WNT5A,LCP2,FBXO11,TAS2R14,HSPA8,HSPA1L,PARD3,CDH1,PPP1R3F,KCNK2,PABPC4,HSPA2,ORAOV1
ROZANOV_MMP14_TARGETS_SUBSET	0.59598	1.93733	0	0.0029858	33	31	PTGS1,HAS2,GJB2,FN1,COL5A1,COL6A1,COL6A2,CALD1,HIF1A,SULF2,NR3C1,TIMP3,ANGPTL2,EFEMP1,LAMB1,LAMA4,PLOD2,CHSY1,COL18A1,COL4A2,SERPINH1,COL4A1,HHIP,PLXND1,EMILIN2,MATN2,MDK,LOXL3,TNFRSF11B,PAEP,ANKRD1
GHANDHI_DIRECT_IRRADIATION_UP	0.473895	1.93667	0	0.00302522	110	102	LAMC2,PTGS2,SLC7A11,IL11,CXCL1,PTGFR,LAMB3,GPR68,IL6,G0S2,MMP10,PRDM1,MMP1,INHBA,TNFAIP3,NAMPT,BIRC3,MT1A,SERPINB2,C8orf4,IL33,FAS,CXCL3,SOD2,CXCL2,HSD11B1,GADD45A,CLDN1,MT1X,LIF,CYP26B1,NFKBIZ,KYNU,IL1A,HSPA4L,FAM20A,SLC30A1,ASCC3,SLC16A3,FGF2,ZMAT3,PLK3,IFNE,POLH,CDKN1A,PLEK2,MDM2,C2CD4B,SESN1,TNFRSF10B,GDNF,RGS9,TSLP,LRP8,ICAM1,MMP3,ZC3H12C,NEFM,RRM2B,GCH1,RELB,BTG3,OSBPL3,ANXA10,SMC5,PLCL2,TN…
VERRECCHIA_RESPONSE_TO_TGFB1_C1	0.654527	1.93408	0	0.00313866	19	19	VCAN,LRRC17,PLAT,SPARC,HSPG2,SERPINE1,ADAM9,NOTCH2,NID1,CD44,ITGA3,PAK1,EPHB3,RHOB,TCF7L2,IGFBP3,RPSA,BSG,NME1
MARKEY_RB1_ACUTE_LOF_DN	0.418839	1.93364	0	0.00315821	226	221	OGN,NPR3,ALDH1A2,TMEM45A,CPXM1,BHLHE40,GCNT2,MEOX2,MMP10,TGFBI,SOCS3,PTPRC,AK4,CH25H,CPXM2,SPRR1A,NDRG1,IFI16,CLEC4D,NAMPT,PRRX1,C5AR1,NT5E,MT1A,SLFN12L,EVI2A,HIPK3,NCKAP1L,IL7R,NCF2,FPR1,STAT1,LDLR,SERPING1,SOD2,CXCL2,HCLS1,GADD45A,CD52,IQGAP1,SP100,ITGB2,MPEG1,FERMT3,CTSB,CSF1R,FCGR2B,CCL5,ITGAX,PLAC8,GBP4,BNIP3L,GBP1,SKAP2,LCP1,IFIT3,SRGN,SELPLG,IFIH1,STOM,ALDOC,LAT2,ZNFX1,RAB3D,HLA-G,C3AR1,FN…
ROSS_LEUKEMIA_WITH_MLL_FUSIONS	0.483845	1.93189	0	0.00323643	78	75	CES1,PALLD,HTR1F,PTPRC,HIF1A,CCND2,ZEB2,RHOBTB3,CSPG4,MEIS1,SCPEP1,JMJD1C,HCLS1,ALDH3A2,ITGA7,ADCY9,CCL5,ANXA5,LGALS1,GPM6B,CCL23,MBNL1,MAP3K5,IGFBP7,KLRK1,RAC2,HOXA5,CORO1C,PBX3,HEXB,LILRA1,MYO5C,VLDLR,ARL6IP5,MYH9,ARPC2,PARP8,SCP2,RBKS,NKG7,SENP6,SIDT2,HOXA7,DAB2,PNMAL1,ADAM10,ABCA7,CLASP2,HOXA9,HOXA4,BMI1,ZNF274,PLD3,DAD1,AK2,AKR7A2,RNASE3,DEXI,MYO6,CAPG,HOXA10,GLT8D1,ZSCAN18,MICAL1,FEZ1,MRPL3…
BURTON_ADIPOGENESIS_8	0.483104	1.93113	0	0.00325599	86	85	OGN,PTGIS,FGF7,TWIST2,ACTA2,COL4A5,LOX,TIMP3,ITGAV,PHLDB2,SERPINF1,EMP1,VCAM1,TPBG,SCPEP1,RAB31,MSN,PDLIM7,TES,LAMP2,ANXA5,LAMB2,ZFP36L2,APP,LEPROT,CTSA,VCL,PSAP,F2R,TMSB4X,EMP3,SKI,ASAH1,DSTN,ANXA3,MYH9,PLXNB2,WBP5,MAPKAPK2,GNG10,FLNB,KCTD10,TAPBP,CAP1,SPTAN1,MAP1LC3B,SERTAD1,USP22,RAB7A,GBA,TNFAIP1,FAM91A1,PLTP,CD276,RPS6KA4,CD99,GNB1,SLC1A4,PRSS23,KDELR3,PDPN,PLD3,SUMF1,NSA2,CAPG,HMGCR,PRR13,G…
JOHNSTONE_PARVB_TARGETS_2_DN	0.40246	1.92969	0	0.00332443	336	318	DPYD,MYLK,GCNT2,ADM,ENPP1,FRMD6,MSRB3,ARRDC3,RBMS3,CPNE8,SPRY1,PDGFC,NR3C1,CTGF,RUNX2,RHOJ,RASSF8,ANGPT1,SHISA2,WIPF1,IRS1,EMP1,CDK6,CAMK2D,GULP1,RIN2,CLIC4,TRIB2,HIVEP3,KIF13A,TPST1,ZNF532,GBE1,LEPR,MYCBP2,STK17B,LHFP,TROVE2,SESTD1,CST7,RAP2B,SHOX2,HIPK1,B3GNT5,CSNK1A1,RFX7,SSBP2,FAM126A,USP34,MANEA,PTPRG,MBNL1,ARHGEF10,GLS,SRGN,AGFG1,PPP3CA,DST,XRN1,MAP2,PARVA,F2RL1,STAG1,POLH,SEC24B,TNFAIP8,OS…
ZHAN_LATE_DIFFERENTIATION_GENES_UP	0.567147	1.9281	0	0.00332797	33	33	IGF1,CCR2,FHL1,JAG1,ITGA4,CAV2,AMPD1,CAPN2,P4HA1,DUSP5,PAM,CAV1,SELPLG,PECAM1,MCFD2,EMP3,BCL2,PIP5K1B,HDLBP,HEXB,BMP6,TSPAN3,SLC39A6,PPT1,BMI1,RHEB,ARPC1A,SRSF7,ATOX1,ACAT1,DYNLT3,XK,S100A6
LU_AGING_BRAIN_UP	0.425484	1.92791	0	0.00332797	262	257	SPON1,ITM2A,DDIT4,VCAN,PDLIM3,PLP1,HEPH,NTRK2,PALLD,COL4A5,CALD1,DPYSL3,HSD17B6,SEPP1,RYR1,HIF1A,TGM2,PLXNC1,AHNAK,CRYAB,ZCCHC24,NDRG1,HTRA1,IFI16,ECM2,HBB,ZEB2,TMEM47,WWTR1,RGN,RHOBTB3,LPP,GJA1,PTPN13,ITGAV,CSRP1,CLEC2B,SSPN,RIN2,CLIC4,CAV2,EFEMP1,IL33,TXNIP,SPTSSA,LRIG1,GNG12,TM4SF1,SSFA2,VIM,TGFBR2,S1PR1,NFE2L2,CD302,MSN,SFRP1,IQGAP1,FERMT2,TIPARP,MYOF,AHCYL2,RAMP1,S100B,TNNT1,RAP1B,SLC16A1,LA…
TAKEDA_TARGETS_OF_NUP98_HOXA9_FUSION_6HR_UP	0.480347	1.92417	0	0.00332877	85	82	PLN,GLYATL2,CD69,FRMD6,ST6GALNAC1,SDPR,MMP7,CMAHP,MCTP1,PLA2G4A,GLIPR1,SHISA2,PTPN13,ITGB8,EVI2A,IL7R,C3orf80,P2RY12,NRG4,FLT3,FAM198B,INPP4B,SPRED1,STAT4,GNAI1,LPAR6,HEATR5A,USP32,SEMA3C,FKBP5,KLF5,MECOM,HOXA5,HOXB3,S100A10,PBX3,OLFM3,TYRP1,KMO,EDN1,GPR21,DLX2,CALCRL,IL18,MS4A4A,HOXA3,LIMCH1,STK4,DMXL2,PLCL1,PDE4DIP,DHRS9,TEX15,SLCO4C1,CRIM1,TOX,NME7,PCOLCE2,ADRBK2,HOXA9,ZNF503,SLC25A36,HOXA4,SC…
YAO_TEMPORAL_RESPONSE_TO_PROGESTERONE_CLUSTER_6	0.48156	1.9253	0	0.00333488	75	73	C16orf89,DDIT4,IGHM,GJB2,TNFRSF19,C3,GHR,DSP,HTRA3,CTGF,CLU,CA3,F3,PRNP,WLS,PERP,CXCR4,MAP3K1,ARL4C,BTG1,ADIPOQ,ME1,ABCB1,PAM,ZFP36L2,ARHGEF3,TMEM30B,IFIT3,BLNK,IFIH1,EFHD1,ITGB4,IFIT2,CRYL1,PPP2R5A,EFNB2,IFI27L2,CDH16,SP4,EFNA1,HMGA2,CFD,SLC27A1,NUPR1,CLDN5,CRIP2,TEC,FAM107B,RETN,TACSTD2,TGIF1,CD55,PRSS23,DRAM2,PKP2,CDC23,TPRG1L,IGBP1,CAPG,MED24,SDC4,TMEM106C,GLTSCR2,ID2,LPL,KRT18,CDKN1C,USE1,EP…
MAHADEVAN_RESPONSE_TO_MP470_UP	0.658113	1.92388	0	0.00333825	20	18	CXCL6,CXCL1,XAF1,IFI44L,VCAM1,CXCL3,SOD2,CCL5,OAS2,VEPH1,RSAD2,MX2,CXCL10,OAS1,CXCL11,CXCL5,ASNS,PSAT1
TSUNODA_CISPLATIN_RESISTANCE_DN	0.521476	1.92564	0	0.00335071	51	48	NPR3,FN1,PTGS2,C4BPB,FBN1,FOLR3,C3,CPS1,SGK1,C1S,CLU,TSC22D1,ELL2,C8orf4,FSTL3,PDE3A,KYNU,CTSB,WNT5A,CD74,FBN2,RHOB,SORD,CRIP1,HLA-DPA1,GPRC5A,ITPR1,PTGES,HLA-DMA,GALNT2,IGFBP4,PRMT3,ASS1,CFB,LCMT2,B4GALT1,EPAS1,SLC3A2,CASP9,ID1,MAGEA6,RABEPK,SLC27A2,SLC7A5,S100P,ESRP2,KRT7,FOLR1
LINDGREN_BLADDER_CANCER_CLUSTER_3_DN	0.427293	1.92841	0	0.00335377	229	217	ROS1,COL4A6,MXRA5,LAMB3,SNAI2,FRMD6,COL4A5,ITGA2,ATXN1,AHNAK,IFI16,SEMA4B,FGL2,RND3,JAG1,WNT5B,NT5E,SAMD4A,PTPN13,CHD9,MEIS1,THSD4,GLI3,SH3PXD2A,EPB41L2,NOTCH1,COL7A1,NRG4,SPRY2,VWA5A,CD44,AKAP13,ZNF516,HMG20A,HHAT,LIMS1,FBLN7,KRT14,SLC24A1,CASP1,LPAR6,ERAP1,PDE4D,LPCAT2,ATXN7L1,DFNA5,CYP24A1,AGFG1,ZNF827,TRIP12,DST,KRT17,DGKH,ARHGAP1,PTPRN2,MPZL2,MYC,UNC5B,ZSWIM6,MECOM,TOB2,ARIH1,RALGAPA1,SMAD3,…
JOHNSTONE_PARVB_TARGETS_1_DN	0.509368	1.92819	0.00684932	0.00335377	63	58	COL6A3,TNC,MCTP1,ATP10D,SLIT2,GPX8,ETV1,ITGB8,SEC24D,FAT1,BICC1,CTSB,DSE,PPP3CA,UBA6,TMEM106B,SLC25A37,MYO10,DNAJB14,INSIG1,QKI,RBMS1,LNPEP,RELL1,DMXL1,LIFR,PPP2R5C,LIMCH1,PDGFA,WDFY3,SCOC,HIST1H2AC,SEPT11,KIAA0232,STC1,CDKN2AIP,C5orf24,AP1S2,SHC3,C9orf3,RAB28,ADH5,NAA15,MALAT1,STEAP1,PHACTR2,SLC12A2,RBPJ,APCDD1L,SRSF3,PTGER4,UBE2K,FUS,MED31,DCAF16,ACOT13,KHDRBS3,PTN
XU_HGF_SIGNALING_NOT_VIA_AKT1_48HR_UP	0.571719	1.91772	0	0.00340651	35	34	PLAU,FHL1,MMP1,CCL20,RIN2,CD44,CDCP1,PHLDA1,PPP1R1A,LTB,ARG2,MACF1,ITPR3,CDK17,ECE1,SLC4A7,STC1,AKAP12,ISG20,ST6GALNAC4,ERCC1,FYN,HMGA1,UAP1,TIMP1,UPP1,HMOX1,CARS,GRK5,MAP4K2,PCK2,ASNS,ITPKA,HPCAL1
YU_MYC_TARGETS_DN	0.512981	1.91858	0.00568182	0.00341301	55	52	MS4A1,BLK,PLD4,PYGM,PTPRC,CMAHP,PRKCB,SLFN12L,CD37,SSPN,IL10RA,BTG1,LTB,LAPTM5,GBP4,CD2,MACF1,HLA-DMB,KLF3,KLF2,CD74,RBMS1,GNS,HLA-DRB1,HLA-DQA1,LIFR,HLA-DQB1,RAG1,HLA-DOB,CD1D,HLA-DMA,ABCA1,ARHGEF1,CTSH,DGKA,TXNDC16,EVL,MYO7A,GGA2,HMHA1,MGST1,RGL2,ACP5,MAP4K2,SIPA1,UNC93B1,ARID3B,OLFM1,GAD1,GDI1,SRPK3,SPIB
SPIRA_SMOKERS_LUNG_CANCER_UP	0.557975	1.91913	0	0.00342895	38	37	FOS,RGS1,PLA2G4A,TMEM47,SERPINA1,CXCL2,SOX9,TOB1,DMD,AIDA,PPBP,DUSP6,UBXN4,UGCG,DNAJC12,TWF1,ACTR2,ARL6IP5,CD164,ANXA3,TRAM1,SLC39A8,C6,CPNE3,UBE2J1,RAB1A,FXR1,ATP6AP2,CCT2,DEFB1,CD55,TMED2,SLC4A4,TPD52,FGF14,YWHAE,NELL2
TONKS_TARGETS_OF_RUNX1_RUNX1T1_FUSION_HSC_UP	0.435799	1.92107	0	0.00343571	185	181	NTS,IL1RL1,AGTR1,ALDH1A2,TCN1,COL3A1,HLF,VCAN,MALL,PSG9,SLC7A11,CD69,PALLD,ACTA2,RGS2,TNFSF4,EGR2,CH25H,DNAJB5,RGS1,PLAT,SPARC,IFI16,SLC2A3,RGS13,PDE4B,SERPINB2,EVI2A,EMP1,CLEC2B,FAM65B,TRIB2,PPFIBP1,SAMSN1,GUCY1A3,HPGDS,TXNIP,TGFB1I1,TM4SF1,FSTL1,TGFBR2,NEDD9,NID1,S1PR1,TFPI,ANK3,PHLDA1,ANXA2,THSD7A,PNRC1,SMARCA1,UBL3,ECM1,ARID5B,RRAS,FZD7,KLF6,HBP1,LPAR6,BNIP3L,ARG2,GSN,PRKAR1A,RB1,PDLIM5,UBA6,…
FINAK_BREAST_CANCER_SDPP_SIGNATURE	0.627822	1.92169	0.00754717	0.00346154	26	24	OGN,SPP1,ADM,SLC40A1,F2RL2,ITGBL1,CD48,TRBV5-4,ADRA2A,CD52,RUNX3,CD8A,PLEK,LCP1,CD247,GIMAP5,RAI2,FRZB,GZMA,HOXA10,SNTG2,VGLL1,HRASLS,CXCL14
MITSIADES_RESPONSE_TO_APLIDIN_UP	0.402266	1.91492	0	0.00349858	439	416	P2RX1,GEM,IGF1,COMP,PPARGC1A,PDLIM3,CCR2,COL1A1,DUSP1,CIDEC,PTHLH,NR4A3,ABCA8,COL6A1,JUN,LY9,FOSB,RGS2,EGR2,KCNE4,PFKFB3,LAX1,PKP1,CYR61,HBEGF,AASS,HIST1H2BF,STAP1,NAMPT,LRRC2,RGS13,GLIPR1,POPDC2,ETV1,TSC22D3,GADD45B,CD84,TNFSF10,HIST1H2BI,JAK1,SORBS2,MR1,AMPD1,SAMSN1,TPBG,CXCR4,LDLR,CYTIP,VDR,MTUS1,ALOX5AP,GABARAPL1,KLF4,NFE2L2,ELK3,NEK1,PIK3IP1,CCPG1,GADD45A,PHLDA1,TACC2,FBXO34,SQSTM1,RORA,PNRC…
GRAHAM_CML_QUIESCENT_VS_CML_DIVIDING_UP	0.640739	1.91284	0	0.00358144	23	22	CXCL6,CXCL1,CCL19,JUN,CXCL13,TNFSF4,CCL20,RGS1,NFAT5,EMP1,CXCL3,SOD2,CXCL2,ANXA5,HIST1H2AC,TRA2B,IL1B,PCDH9,CXCL5,ZBTB10,CCL8,CRHBP
MAHADEVAN_GIST_MORPHOLOGICAL_SWITCH	0.703077	1.91106	0.0100334	0.00363668	15	15	SPP1,MMP2,CTGF,TPM2,NEDD9,ITGA3,MYO10,ELMO1,TFPI2,FSCN1,CDH13,SPOCK1,MMP3,PDLIM1,CDH6
LEI_MYB_TARGETS	0.409763	1.9094	0	0.00371033	318	313	PI3,PTX3,LAMC2,AHNAK2,LAMA3,KRT16,COL6A3,FN1,KRT6A,S100A7,SERPINB3,BHLHE40,KRT81,HSPA6,KRT15,LUM,COL1A2,KRT5,CTSK,FAP,CEACAM6,PTHLH,PALLD,COL17A1,PTGDS,ACTA2,SERPINE2,IL6,TNFAIP6,TGFBI,RGS2,MMP1,KLF9,SERPINB5,TGM2,CRYAB,CA12,SPARC,LY6G6C,MYL9,CCND2,SLC2A3,TMEM47,TIMP3,CLU,SERPINE1,MT1A,GJA1,SERPINB2,RRAD,TSC22D3,MUC1,CLIC4,ANXA2P1,SRGAP3,SERPING1,TM4SF1,TFAP2A,VIM,AXL,TUBA4A,BTG1,TPM1,MSN,SFRP1,P…
LINDSTEDT_DENDRITIC_CELL_MATURATION_C	0.485122	1.90938	0	0.00371954	69	67	COL14A1,CLC,TNFSF4,ZEB1,ATF3,RGS1,ALOX15B,CX3CL1,STAT3,MUC1,ALDH2,NFIL3,JAK1,GPR171,FLT3,NID1,S1PR1,PLAGL1,FERMT2,C10orf10,CD86,IL4R,LY75,PRKAR2B,PIAS3,FOXO1,KIF2A,IGF1R,N4BP2L1,UGCG,CTNNA1,LAD1,MMD,STAT5A,CASP3,HLA-DPB1,ARID5A,ANXA3,TRAFD1,TRIP10,ROCK2,STK39,SEMA7A,LGALS9,PTPN1,MGLL,IGFBP4,TRADD,CD200,TFRC,TBC1D8,GTF2E2,TNFRSF11A,CAPG,TOPBP1,SOCS2,GRSF1,TUBB2A,ENPP4,POLR2E,TCF3,MCM5,TNFRSF11B,CY…
SHAFFER_IRF4_MULTIPLE_MYELOMA_PROGRAM	0.547279	1.90802	0	0.00374743	36	35	PRDM1,DDR2,DENND2C,TNFAIP3,CDK6,ELL2,NFIL3,AMPD1,IRF4,P4HA1,DUSP5,ITGB7,PAM,MYC,PIM2,CFLAR,TNFRSF17,CASP3,SLAMF7,CANX,STAG2,CDKN1B,MAN2A1,SCD,ISG20,PHKA1,CCNC,SUB1,GFPT1,UAP1,C11orf24,FBXO16,TUFT1,E2F5,SLC37A4
LU_TUMOR_ENDOTHELIAL_MARKERS_UP	0.616385	1.90731	0	0.00379313	22	22	VCAN,ADAM12,HSPA6,POSTN,MXRA5,TNFAIP6,COL5A3,MMP9,PAMR1,PLXDC1,PMAIP1,LCP2,TWIST1,EGFL6,TNFRSF21,CHN1,STC1,ADAP2,WDR77,RPS11,HOPX,FZD10
BOYAULT_LIVER_CANCER_SUBCLASS_G56_DN	0.666687	1.90614	0	0.00384797	17	17	VNN3,BHLHE40,IER3,CTGF,THBS2,NCALD,RAB27A,PLD1,IL4R,F2RL1,HPS5,NAV2,LGALS3BP,TRIB1,MAFF,QSOX1,AGPAT2
MANTOVANI_NFKB_TARGETS_UP	0.541527	1.90596	0	0.00384797	43	43	CP,SPP1,CXCL1,SLC16A4,C3,CXCL12,PLD4,C1S,IL10,OSMR,SLC26A9,SYN3,VCAM1,CXCL9,LATS2,NFKBIZ,TRIM2,MYC,CCL2,IGFBP7,DUSP6,BCL2,CASP4,VEGFA,STEAP4,INHBB,CDC14B,PRKCE,TRPV6,OPN4,TTYH3,CA2,MTRF1,GTF3C1,ZCWPW1,FLT1,ATP8A2,CCDC64,SLC29A1,PPP1R1B,SAA1,CCL7,FSD1
GAVIN_FOXP3_TARGETS_CLUSTER_P7	0.468916	1.90488	0	0.00390281	90	86	TNFRSF13B,JUN,ENPP1,ARHGAP20,FOS,IL10,ITIH5,ACTN1,MXD1,NT5E,PRG4,EVI2A,EMP1,PRNP,WLS,ADAMTS6,GUCY1A3,GZMK,PDLIM4,NCOA7,BMPR2,AHCYL2,SELP,ECM1,FGD6,GLIPR2,KLRD1,PPIC,GSTA4,TMEM158,LYST,AGPAT4,DST,ANXA1,IFITM3,DENND5A,APP,SPECC1,IGF2R,CYP2S1,HS3ST3B1,FASLG,MYO1E,C9orf152,CYFIP1,HIPK2,TTC39B,XKRX,HECTD2,YPEL2,NTRK3,IFT80,ENC1,LRRC8D,PRF1,GRAMD3,RABGAP1L,TRUB1,KCNK6,IKZF4,APPL2,AMIGO2,MTMR3,SHE,MBNL3…
LANDIS_ERBB2_BREAST_TUMORS_324_DN	0.428564	1.90254	0	0.00400335	149	145	PENK,ADRB3,CCDC80,SRPX,SORBS1,COL3A1,GJB2,COL6A3,DPT,POSTN,LUM,COL1A1,HEPH,CIDEC,COL5A1,COL6A1,ACTA2,CXCL12,GHR,TGFBI,PAPSS2,SDPR,AHNAK,MYL9,HTRA1,GJA1,TSC22D1,ANGPTL2,THBD,SEC23A,RSPO1,FSTL1,CCL11,KLF4,GAS6,EPHX2,GBE1,LAMB1,GNAI1,PLAC8,PRKCDBP,MRC1,COL18A1,MKNK2,PGM1,FEZ2,H6PD,SPTBN1,QKI,VWF,PHLDB1,PPP2R5A,BNIP2,ATP1B3,CFP,HLA-DQA1,NRP1,SNRK,MARCKS,LPIN1,MAN1A1,CRIP1,NET1,MMP3,MAP4,YWHAG,RRAGC,G…
LIU_VAV3_PROSTATE_CARCINOGENESIS_UP	0.476567	1.90237	0	0.00400335	89	89	SERPINA3,SFTPD,AGTR1,ACTC1,IGHM,LEP,GPNMB,IGF1,FN1,TNC,SPP1,CTSK,ARG1,C3,TIMP2,MMP7,ITGB6,TGM2,PLAT,CCND2,CFH,EPHA4,RXRG,TNFSF10,TLR2,LTBP2,STAT1,CYBB,TGFBR2,CCL11,NID1,ADIPOQ,C4B,ITGB2,ABCB4,MME,SERPINB1,CASP1,CTSS,RNASEL,PLOD2,IFIT3,IRF1,TNFSF13B,CD74,MBP,EDNRB,IGKC,WFDC2,CDKN2C,LILRB3,NOV,SAT1,CD1D,TAP1,AMD1,HPR,FCER1G,KLK3,C1QA,TYROBP,PSMB9,HDAC9,BCL2A1,GBP2,LTC4S,LGALS3,PSMB8,ARHGDIB,PSMB10,…
BURTON_ADIPOGENESIS_PEAK_AT_8HR	0.550261	1.90226	0	0.00401249	39	39	IL1RL1,EREG,ITGA5,IFI16,FGL2,TSC22D3,SRXN1,VDR,CD44,ARL4D,CEBPB,SLC16A1,PLAC8,BCL3,KLF5,BZW1,FOSL1,SAMHD1,HMGA2,PPP1R2,RRAS2,TOP1,HSPH1,XPO1,TEAD4,SLC7A6,SLC23A2,PPA1,PRDX6,POR,TUBB2A,NOP56,TIAM1,PRR5,RCL1,UCP2,GSTO1,WDR92,TUBB4B
HOWLIN_CITED1_TARGETS_1_DN	0.55498	1.90203	0	0.00402163	37	35	ATP1A2,CDH11,HGF,THBS1,HIF1A,CRYAB,AR,JAK1,EPB41L2,GALC,IDO1,TMEM30B,SERINC1,MPP5,IER5,MPZL2,ASPH,SLC25A24,PDGFD,ABCB7,TRIM34,BTBD1,CAP1,LIN7C,ANGEL2,NR1D2,VPS53,RNF14,UAP1,TFRC,CITED1,RAD51AP1,AMACR,RAB6B,SYT13
TURASHVILI_BREAST_LOBULAR_CARCINOMA_VS_LOBULAR_NORMAL_UP	0.468095	1.90022	0	0.00409251	94	93	GABRP,MUC6,MYH11,SYNM,CNN1,CYP4X1,EGFR,MYLK,KRT15,KRT5,ISM1,NTRK2,PIGR,LAMB3,ACTA2,ITGA2,PI15,EHF,FHOD3,PGR,PDK4,AMDHD1,WLS,CGNL1,CHL1,PERP,LINC00472,SERPINA1,SFRP1,CCPG1,PPP4R4,KRT14,LAMP2,TRIM2,GPM6B,DMD,DST,KRT17,FBXO3,ADAMTS5,KCTD18,TRIM29,N4BP2L1,CRYZ,TULP4,MEX3C,ESD,ANXA3,PAWR,SGK3,RYR3,PAPOLA,STC2,SMAD2,MPPED2,TOM1L1,RAB1A,KBTBD7,CA2,CDH1,CNOT7,DERA,APLP2,PPP6C,PDZK1,OXTR,FAM76B,MGST1,CYB5…
KHETCHOUMIAN_TRIM24_TARGETS_UP	0.518155	1.90097	0	0.00409475	47	47	CP,SPP1,COL1A1,COL1A2,FOS,TGM2,SPARC,HBEGF,EGR1,SERPINE1,SAMD4A,ITGAV,CD38,EMP1,VCAM1,STAT1,BTG2,CYBB,ITGAL,VIM,TGFBR2,CD44,LAPTM5,CASP1,TGFB1,JUNB,LGALS1,APP,CDKN1A,ICAM1,COL4A2,PDGFA,CDKN2B,COL4A1,FGFR2,HCK,RAI14,CDH1,LGALS3,RBP1,TP53,IGF2,UCP2,H19,KRT18,AFP,BEX1
DELACROIX_RAR_TARGETS_UP	0.520142	1.89949	0	0.00409932	48	47	CP,MSLN,EVX2,BHLHE40,DUSP1,TGFB3,MMP2,RARB,CA12,CTGF,AOX1,FCN1,TM4SF1,NID1,CEBPB,PRSS22,JUNB,ZBP1,BLNK,DHRS3,DUSP6,SKIL,CRABP2,GSR,ESD,SAT1,INMT,TNFRSF12A,NUPR1,MAST2,MLLT6,ATP11A,HMGA1,PRSS8,TYK2,PGPEP1,STK11,TCIRG1,MRPL34,DMP1,CHKA,TNFRSF11B,CAPN5,LIPE,HOXD12,FGF18,PLEKHB1
VALK_AML_CLUSTER_1	0.591037	1.89717	0	0.00421338	28	27	IGHM,DPP4,FHL1,NR4A2,JUN,ATF3,MMRN1,SLC2A3,TRPS1,PRR16,COBLL1,ATP10A,BLNK,MEF2C,MECOM,LTBP3,IRF7,BMI1,PCDH9,SLC38A1,SOCS2,BHLHE41,KIF17,KCNA5,PROM1,SPAG6,SPIB
MARZEC_IL2_SIGNALING_UP	0.442752	1.89777	0	0.00421644	115	111	FGF7,SPP1,WT1,CCR4,TNFSF14,CXCL12,OSM,IL10,CCND2,IER3,BIRC3,CSF2,FGFR1,GADD45B,CD40LG,TNFSF10,STAT3,IL10RA,DUSP7,TNFRSF18,CSRNP1,PHLDA1,HK2,LIF,SPRED1,TNFRSF9,IL24,PTPN7,ADCY9,IL1A,TNFRSF8,TGFB1,FGF2,PDE4A,IL2RB,MYC,IL2RA,DUSP4,HSPA1B,PHLDA2,TNFAIP8,DUSP6,IL18RAP,BCL2,CARD10,TNFRSF1B,VEGFA,TNFRSF21,RHOB,DLST,TNFRSF10A,TNFRSF12A,ACVR1B,RRAS2,MAPKAPK2,SERPINB9,PNP,CISH,ADCY3,CSF2RB,IL13,PRKX,CSF2RA…
APRELIKOVA_BRCA1_TARGETS	0.518523	1.898	0	0.00421644	49	48	NEFL,ACTC1,ACTA2,TAGLN,FGFR1,VIM,TPM1,LXN,ANXA5,WARS,PEG3,RIT1,NUMB,APP,FGFBP1,SFN,QKI,DDX21,DDX3X,ANXA3,DDX24,HMGA2,ROCK2,PSMC1,TFAP2C,DLG1,SARS,SPTAN1,EPRS,EIF2S1,TCEA1,HSP90AA1,EIF3C,STAM,PDIA3,CA2,DDX1,PSMC2,ARF1,ATP6AP1,DNAJA1,RPA2,WNT3,KRT8,ID3,TUBA1A,ACTA1,CKB
RODRIGUES_DCC_TARGETS_DN	0.439124	1.89725	0	0.00424347	121	120	MMP11,SEPP1,IQGAP2,CCND2,RUNX2,RASGRP1,TSC22D3,VWA5A,CD44,BTG1,ELK3,GADD45A,FOXN3,ALDH3A2,KLF7,BACE1,KLF6,HBP1,TRIM2,TRIP11,PTPRG,GSN,SSH1,BICD1,UBR1,TRAK2,GNG2,ATF2,CAT,LITAF,RIOK3,KDM5B,MYO10,MBP,UTRN,CROT,SP3,NR2F1,PIK3CA,TANK,TRIM23,PCDHB16,RAB8B,IFITM1,PRKAB2,FOSL2,LGR5,SNX25,EPS8,BCL6,PKN2,NRP1,ZNF277,PPP3CB,HOXA3,APPL1,LIMCH1,HERC4,ERAP2,CCNG2,ABAT,GLRX,CYP4V2,CREBL2,NNT,GPC4,NUPR1,PTMS,LO…
OLSSON_E2F3_TARGETS_UP	0.592515	1.89556	0.00404858	0.00428494	28	28	CCL20,CA12,AKR1C2,TMPRSS4,AKR1C3,LAMA4,PTGER3,SMG6,FAM46A,CASP7,ECE1,WFDC2,S100A8,TM9SF2,FAM102A,SERPINH1,PVRL1,AKNA,NEAT1,TNFAIP2,MALAT1,ELF3,DAG1,C1orf198,ARPC1A,NSFL1C,ECHDC2,L3MBTL4
ADDYA_ERYTHROID_DIFFERENTIATION_BY_HEMIN	0.493468	1.89415	0	0.00433861	73	70	DDIT4,AKR1C1,JUN,ATF3,IER3,EGR1,DNAJB4,ICAM3,ANGPT1,TXNIP,OSGIN1,PTRF,CXCL2,NPL,FCGR2A,FTH1,ETV5,GYPA,NEFH,CEBPB,PTPN7,KLF6,ITGB5,GTF2I,MCL1,MEF2C,IER5,TXNRD1,HERPUD1,INSIG1,HSPA1B,SLC2A14,NLRP1,RTN4,FECH,SLC43A3,CTSH,TAX1BP1,ADAM10,MYB,MAFG,CPOX,HSPA5,YES1,DHX9,CREM,MOAP1,HBA1,NCOA1,NFYA,MT2A,AAK1,LMO2,ATF5,PIM1,SOCS2,NQO1,NPRL3,PTP4A3,CEBPG,FDXR,SLC27A2,ID2,UCP2,RPP25,BIRC5,GFI1B,HBZ,APOC1,KLF1
GARGALOVIC_RESPONSE_TO_OXIDIZED_PHOSPHOLIPIDS_MAGENTA_UP	0.604553	1.89356	0	0.0043744	28	26	PTGS2,LATS2,GABARAPL1,CSRNP1,PPP1R15A,KLF6,RIT1,ZSWIM6,ABL2,FOSL2,FBXO30,TNPO1,RASD1,KIAA0232,C16orf72,NUP153,BTN2A1,MAFG,BPGM,PTP4A1,HSPA8,DUSP16,PRDM4,MAFF,ZNF844,DNAJA1
SPIELMAN_LYMPHOBLAST_EUROPEAN_VS_ASIAN_2FC_DN	0.620201	1.89253	0.00819672	0.00439689	21	21	IGF1,PSPHP1,ADM,PDE4B,CD38,CLEC2B,NFIL3,ARL4C,CTSS,LPAR6,IL32,DNAJB9,SLC2A5,EXOC5,WFDC2,CLEC2D,MAN2A1,LEF1,STS,TMPRSS3,PTPRO
SCHLINGEMANN_SKIN_CARCINOGENESIS_TPA_UP	0.544289	1.89342	0	0.00441018	42	39	SCGB1A1,BPIFA1,TMCO5A,SPRR2A,SPRR1A,MT1A,RRAD,SLPI,ANXA6,TNFRSF18,JUNB,IL4R,S100A9,RBMS1,ADAR,S100A8,PLBD1,GCH1,RALGDS,KBTBD11,MAT2A,MT2A,RORB,PDPN,LRRC29,CRNKL1,TRNT1,RBM6,PTBP1,STK35,CREB3,ODC1,SRM,SAA1,NME1,EDF1,BOP1,NAA38,FBXW12
MCDOWELL_ACUTE_LUNG_INJURY_UP	0.53379	1.89186	0	0.00441465	45	45	PTX3,COL3A1,TNC,SPP1,DUSP1,ELN,TGFBI,LOX,FOS,ZFP36,CYR61,OSMR,NR4A1,BTG2,SLFN12,TPM1,FCGR2A,ANGPTL4,KLF6,MCL1,IL4R,TXNRD1,NFKBIA,MYC,LITAF,CDKN1A,KLHL2,SFN,SPHK1,LTBP1,STEAP4,S100A8,PTGES,AKAP12,NDUFS1,LRG1,CSTB,EIF1AX,RBM3,PLA2G7,SERPIND1,LCN2,RETNLB,MAL,LTF
LI_PROSTATE_CANCER_EPIGENETIC	0.584899	1.88977	0	0.00452124	30	30	LAMC2,LAMA3,PTGS2,PLAU,CPA3,LAMB3,RARB,CCND2,ESR1,AR,VDR,CD44,HIC1,CAV1,HPSE,EDNRB,APC,CDH13,DAB2IP,CDH1,PXMP4,CDKN2A,RASSF1,RARRES1,GSTP1,MGMT,ESR2,NR1I3,DAPK1,DDX53
LINDVALL_IMMORTALIZED_BY_TERT_UP	0.48563	1.88976	0	0.00452124	78	73	PTGS1,EREG,LUM,PGM5,FHL1,PAPSS2,CALD1,ST5,SLC38A11,A2M,WNT5B,MKX,ADAMTS1,EFEMP1,TMTC1,NAB1,FZD7,CAV1,COL15A1,BMP4,ARMC9,IGFBP7,IGF2R,PELI1,EXT1,USP53,SNX9,ELOVL5,VAMP3,RILPL2,CITED2,TSHZ1,RNF150,ARID5A,TSPAN5,NES,ATP2B1,MDFIC,STC2,TAPBP,BBS7,SLC6A8,CD9,SKIV2L2,SLC22A18,FRMD4A,ASS1,ATP6V0A1,ANXA11,WDR37,ARPC1B,SLC38A2,EHD3,KDELR3,PDE5A,HMGA1,FKBP11,CTSZ,FDFT1,RGS10,TRIOBP,TRIM28,EIF3CL,DKK1,POLE4,…
QI_HYPOXIA	0.433974	1.88979	0	0.00452124	140	136	DDIT4,ZNF469,BHLHE40,DUSP1,CD109,ADM,SLC2A1,LOX,ARRDC3,ITGA11,DIXDC1,CRYAB,NDRG1,KCNB1,IER3,RASL12,CA9,COL12A1,EGLN3,MAP3K1,FZD1,PPP1R3B,FOXO3,NEK1,AMPD3,HK2,P4HA1,RORA,GBE1,MBOAT2,ACAP1,P4HA2,CYP51A1,SOX9,RHOBTB1,PGAM1,PLOD2,GPR146,PLEKHA2,ALDOC,HPSE,KDM3A,EGLN1,PGM1,ELMO1,INSIG1,CDKN1A,CYP2S1,MXI1,ACSS2,PDK1,IL13RA1,TNFSF9,VEGFA,HK1,VLDLR,LPIN1,EFNA1,PLOD1,WHAMM,PFKP,CCNG2,BCL2L11,GCH1,FAM57A,S…
PLASARI_TGFB1_TARGETS_1HR_UP	0.577342	1.88878	0	0.00458342	34	34	PTGS2,BHLHE40,IL6,EGR2,EGR3,CYR61,HBEGF,IER3,NR4A1,SERPINE1,NUAK2,WNT9A,GADD45B,FBLN2,SPSB1,KLF10,CSRNP1,LIF,SMAD7,JUNB,IER5,SPATA13,MAP3K14,SNAI1,HES1,ZMIZ1,CDK5R1,ID1,ID2,SLC20A1,GADD45G,ID4,FGF18,RASL11B
ZHANG_RESPONSE_TO_CANTHARIDIN_UP	0.653149	1.8874	0	0.00462193	19	19	NAMPT,NFIL3,PPP1R16B,FPR1,BTG2,TGFBR2,IPCEF1,NFE2L2,IL1A,PMAIP1,NFE2L1,NFIC,BCL10,LITAF,TRAF3,ZFX,IFRD1,TRIM13,CCL7
AMIT_EGF_RESPONSE_120_HELA	0.489475	1.88667	0	0.00465722	69	66	GEM,CXCL1,TAGLN,HBEGF,JAG1,F3,C8orf4,CXCL2,EPHA2,CLCF1,GADD45A,RUNX3,PHLDA1,PLAUR,ZFP36L2,MCL1,LAT2,IER5,AMOTL2,BCL10,CHST3,DUSP4,CDKN1A,DUSP6,FOSL1,TNFRSF10B,CYTH1,UBXN4,CDC27,NDEL1,SAT1,AREG,JUP,CYP1B1,KDM6B,MAP3K14,SNAI1,IL27RA,EPHB4,NAB2,MAP2K3,CEP104,BIRC2,CDC42EP2,HNRNPH1,DAG1,TGFA,JUND,MAFF,DAXX,MATK,IER3IP1,BDNF,ZNF747,MCF2L,OGFR,PUS3,FOXC2,MVD,IRS2,GDF15,TBL3,VPS37B,RPS10,ARRB1,ARPC4
DELPUECH_FOXO3_TARGETS_UP	0.484879	1.88405	0	0.00480882	68	68	KRT6B,TIMP2,CYR61,KLK10,CLU,MXD1,EMP1,AKR1C2,PDZK1IP1,PIK3IP1,SERPINB8,CTSB,PLAUR,DUSP5,GTF2I,CAV1,GSN,MAP3K5,CDC14A,KIAA0040,SEMA3C,GNB5,CD59,KLF5,PHLDA2,TNFAIP8,PIK3CA,DUSP6,MXI1,GM2A,IGF1R,LGR5,BCL6,UBE2H,TNFRSF21,EDN1,SAT1,MVP,CCNG2,C11orf58,CORO1A,MAX,IGFBP6,CD9,TMEM59,SMPDL3A,KIF3C,HSPA1L,CD55,CDC42EP2,RERE,SLC31A2,TGFA,ABCC5,HSPB11,CLDN4,GRB7,S100A13,HPGD,WDR45,ERBB3,SPAG1,S100P,MARCKSL1,N…
KATSANOU_ELAVL1_TARGETS_UP	0.432914	1.88391	0	0.00482634	169	166	MYH11,SCUBE3,DUSP27,COL11A1,IGF1,SLC16A4,KCNMB1,MMP2,CXCL12,FIBIN,RARB,DSP,TGM2,ATP10D,VNN1,SPON2,NRK,MYOM1,PLEKHH2,FBXL7,POPDC2,DCAF12L1,SLFN12L,EPHA4,ANKRD44,HOXA6,NTN4,ALDH1A3,SPSB1,TXNIP,FAS,SERPING1,CYBB,ADAMTS10,FOXC1,CCL25,GADD45A,FXYD6,CD52,TMTC1,MPEG1,ITGA3,OLFML2B,FOXF1,LAPTM5,IL2RG,NOTCH3,SSBP2,EMCN,CTSS,PLOD2,CTSC,LPCAT2,BMP4,PLEKHA2,IFI44,STOM,ITPRIPL2,C3AR1,PRSS35,LDB2,C4orf3,ALDH1A…
CUI_TCF21_TARGETS_UP	0.551063	1.88197	0	0.00491483	37	37	PENK,ISLR,COL3A1,DCN,VCAN,LUM,FAP,CYP7B1,COL6A1,COL8A2,COL6A2,LBP,CCND2,CFH,EPHA4,IGDCC4,SERPINF1,LHFPL2,CDKN1B,HOMER2,RBP1,CDH6,MEG3,MDK,IGFBP2,NCAM1,HDAC11,CLDN9,HJURP,HMMR,PHGDH,STARD10,CADM1,EMID1,PTN,SOX11,CLDN6
NIELSEN_SYNOVIAL_SARCOMA_DN	0.63066	1.88166	0.0035461	0.00495833	20	20	C7,IL16,CYBB,MYOF,ITGB2,CASP1,CTSS,CD4,RARRES3,PARP14,RNASE6,AIF1,HLA-DMA,NUPR1,IFI35,LGALS9,TRIM38,ARHGDIB,SQRDL,UCP2
SEITZ_NEOPLASTIC_TRANSFORMATION_BY_8P_DELETION_DN	0.582354	1.88155	0	0.00495833	30	30	DDIT4,IL11,L1CAM,COL8A1,MMP1,PXDN,CXCR4,PIK3CD,IL1A,CST6,FKBP9,INSIG1,CDKN1A,CSF3,LIMCH1,PHF20,UBXN7,PSPH,PHF1,SCG5,RCN2,TGFA,FKBP11,SLC2A10,CLIP2,GAD1,UQCRC1,SLC19A2,CDH4,QPCT
ZHAN_V1_LATE_DIFFERENTIATION_GENES_UP	0.56132	1.87879	0	0.00507987	32	32	CXCL12,TIMP2,SEPP1,PF4,TNFAIP3,KIAA0513,BIRC3,ITGA6,CXCR4,AMPD3,RB1,CAT,PPBP,PRCP,MARCKS,ATP6V1B2,FUCA1,FCGRT,TCN2,NUCB2,IFNGR2,NAGLU,HSD17B8,APLP2,B4GALT1,GPX1,SPINT2,DYNLT1,RALY,TIAM1,CST3,S100A4
KIM_GERMINAL_CENTER_T_HELPER_UP	0.495032	1.87876	0	0.00507987	66	62	CXCL13,EGR2,POU2AF1,LPP,CD84,SH2D1A,STAT1,KLHL6,AMPD3,IQGAP1,TBC1D4,ETS1,ZMAT3,NCKAP1,MYH10,PITPNC1,OSTM1,ST8SIA4,CHI3L2,SLC35F5,FEM1B,CPSF2,PTPN14,GIMAP4,BCL6,CASD1,PON2,PPP3CB,PRKACB,ACTR3,MAN1A1,MFSD6,WDR11,HIBCH,PAWR,CREBL2,RUFY1,PRPF38B,ERMP1,STK39,AP1S2,SLC25A46,ANKRD11,DNAJB6,UBTD2,STAU2,PHACTR2,TOX,STAMBP,ZNF518A,MDM4,GTF2H2C,ZNF638,TMBIM4,LZTFL1,PPP1CC,HPRT1,UTP3,WRB,CHGB,TMEM64,KSR2
MURAKAMI_UV_RESPONSE_1HR_UP	0.662659	1.87716	0.00320513	0.00517491	17	17	KRT1,DSG1,KRT6B,KRT10,KRT13,CASP10,KRT14,SEPT7,MAP3K14,PTPRF,CD9,MMP17,NME2,PFDN5,RPSA,NME1,DAPK1
INGRAM_SHH_TARGETS_DN	0.489016	1.87519	0	0.00526994	64	59	IGHM,PTX3,SFRP2,VCAN,EREG,LRRC17,COL1A1,HGF,PGM5,C3,TGFBI,C2orf40,SPARC,CLU,WNT5B,SLPI,CAV2,SFRP1,FAM102B,GAS6,ANGPTL4,MEGF10,MME,ITGB7,GPM6B,AOC3,SLC1A3,EMB,DRAM1,SDC1,CALCRL,GLRX,RET,GNA12,TPPP3,SERTAD1,ENDOD1,EVL,SND1,IL1RN,TYK2,PPM1D,DAXX,MAGED2,BRPF1,CDC37,PLK4,PRDX4,C2orf68,TUBA1A,MRPL54,SEPT12,CRLF1,CCNE1,BAMBI,PTN,POU3F1,OR2S2,DIRAS2
GERY_CEBP_TARGETS	0.432297	1.87459	0	0.00530449	126	125	TGM3,ALDH3A1,PTX3,TMEM45A,DCN,FGF7,VCAN,HIST1H3F,CXCL6,EREG,CXCL1,POSTN,DUSP1,HGF,C3,ACTA2,TNFAIP6,RGS2,FOS,ATF3,NGF,PLAT,CRYAB,HBEGF,IFI16,CLU,GML,SERPINB2,RRAD,SLFN12L,GADD45B,ABCD2,NR1D1,PRNP,BTG2,PER2,KLF4,ANK3,ANGPTL4,DBP,PPP1R15A,HIPK1,PLAUR,JUNB,BAG3,ADSSL1,GPCPD1,DFNA5,DNAJB1,CYB5R1,DNAJB9,MKNK2,DDIT3,HSPA1B,XDH,CD47,SH3GL3,CRABP2,HIST1H2BC,NRP1,SAT1,BAIAP2,S100A8,CD68,HSPA1A,RGS16,RNH1,P…
ENK_UV_RESPONSE_EPIDERMIS_UP	0.400677	1.87228	0	0.00539089	293	281	SPRR2B,PRSS2,AKR1B10,TGM1,KRT16,HTR3A,MYLK,RHCG,KRT6A,S100A7,SERPINB3,TNC,DSC2,G0S2,SLC2A1,CMAHP,EHF,FLNA,OSMR,THBS2,ACTN1,FUT2,COPZ2,IL6ST,CDH3,STAT3,AR,ALDH1A3,CAPN2,GCLM,PLA2G3,TMPRSS4,SERPINA1,DNASE1L3,CXCR2,RAB31,LPXN,SFRP1,FTH1,AMPD3,HK2,ME1,CEACAM3,ANGPTL4,CSF1,IL24,PRSS22,ST6GALNAC2,ITGA3,PDLIM7,SERPINB1,HCP5,CTSB,SLC16A1,KLF7,PGAM1,PYGL,WARS,ETS1,DKK3,M6PR,GALNT6,MPP5,PITPNC1,IL4R,KRT17,…
BOYLAN_MULTIPLE_MYELOMA_PCA3_UP	0.471457	1.87194	0	0.00539953	80	76	PPARGC1A,BHLHE40,CD69,JUN,SLC47A1,PCP4,ATF3,ATXN1,CCND2,PLA2G4A,TRPS1,MT1A,CDK6,KIF13A,ABTB2,SMAD1,TFPI,PLK2,XIST,GPR65,DNAI2,SERPINB1,KLF7,SLC30A1,ADSSL1,RRAGD,CCDC91,ZNF827,SFMBT2,ENAH,CDC42BPB,SHCBP1L,GPHN,RAB30,FABP5,AIRN,KCNQ1OT1,VOPP1,BCL11B,TLN2,LAPTM4B,NRIP1,AIG1,LGALSL,TSPAN4,RET,PM20D2,BHLHB9,CCDC126,OBSCN,MT2A,CERS6,RNF125,PIK3CB,PRSS23,PLLP,TMEM38B,KCNF1,COX6A2,RAB20,EID2,ZFP14,PTPDC1…
WIERENGA_STAT5A_TARGETS_UP	0.430275	1.86992	0	0.00542286	217	204	DDIT4,FCER2,XIRP1,NTSR1,CPXM1,IGFBP5,SPP1,BHLHE40,PLAU,HSPA6,COL6A1,ADM,ANTXR2,FGF11,ITGA2,CD1A,OSM,AK4,CH25H,TGM2,RGS1,MAP1A,NDRG1,CCND2,SLC2A3,CFH,EGR1,STAP1,PGM2L1,NUDT4P1,CSF2,PCSK9,GADD45B,CD40LG,EMP1,ENPP3,TTLL7,TNFAIP8L3,MUC1,NFIL3,IL7R,RNF217,SAMSN1,PTGER2,FPR3,BTG2,BBX,PRDM8,GABARAPL1,BTG1,CCL4L2,PIK3IP1,FCGR2A,PLEKHA4,PHLDA1,CCL22,SQSTM1,TRAF1,GALC,LTB,STK17B,P4HA2,ARID5B,GPR65,CST7,DUS…
GU_PDEF_TARGETS_DN	0.537116	1.86889	0.010929	0.00545718	39	39	KRT6C,KRT75,KRT6B,KRT6A,THBS1,ITGB6,HNF1A,ITGB8,CDH3,FOXC1,FOXO3,KRTAP9-9,ITGB4,PIK3R3,PARVA,FOXO1,INHBB,VEGFC,PIP4K2C,CDH20,SMURF1,PIK3R4,EIF3C,KRT19,TGFB2,KRT3,PIK3CB,CDH1,EIF2B2,EIF1AX,KRT34,FOXA1,KRT8,PI4KB,FZD5,KRT18,FZD10,KRT7,NKX2-5
TIAN_TNF_SIGNALING_NOT_VIA_NFKB	0.605225	1.86723	0	0.00552258	22	21	JUN,FOSB,IER3,EGR1,NR4A1,KLF10,TIPARP,PPP1R15A,KLF6,JUNB,INSIG1,EXT1,HSPA1A,RGS16,PTGES,PDE8B,FZD2,MNT,MAFF,DUSP2,GATA2
BOYAULT_LIVER_CANCER_SUBCLASS_G1_DN	0.539822	1.86819	0	0.0055344	40	40	CYP7B1,TLR3,KLF9,SPSB1,GCLM,CYP4F11,GADD45A,GBE1,CTSB,SLC16A1,ABCB1,BTN3A2,TRIM2,BTN3A3,AIM1,CTBS,ALDH1A1,MBNL2,MPDZ,CDC14B,LAP3,GLRX,SLC39A8,C14orf159,ZNF330,KAT2B,TMED5,AK2,GCHFR,PRSS53,BLCAP,GCLC,ACYP2,ABHD2,SDHB,COQ9,VKORC1,HMOX2,HSD17B10,ZNF593
CHEBOTAEV_GR_TARGETS_UP	0.476844	1.86815	0	0.00554298	77	74	SCRG1,ABCG2,RASSF9,NTRK2,TGFB3,PDGFRA,ENPP1,CMAHP,IQGAP2,SULF2,NR3C1,ST6GAL1,FXYD4,ZBTB16,C2orf88,DNM3,TTLL7,GULP1,EDNRA,TRIB2,FZD1,CPEB3,RECK,P4HA2,DOCK5,SLIT3,PARVA,FKBP5,TMEM140,IFIT2,FLG,RAB11FIP5,ATP1A1,EDNRB,ADD3,TTC28,TNFRSF21,MEX3C,NRP1,TSPAN13,LAP3,CYP27A1,ITPR1,BCL2L11,STC2,KCTD14,ANAPC16,MYB,ASB7,TFAP2E,MEGF6,SLC26A6,BEST2,RRM2,NDRG2,LCORL,SLC43A2,RAMP3,SPOCK2,OLIG1,DDIT4L,HPGD,GNMT,SP…
CLASPER_LYMPHATIC_VESSELS_DURING_METASTASIS_UP	0.624433	1.86796	0	0.00554298	20	19	TNC,TGFB3,ADM,THBS1,SPRY1,LEPR,UNC5B,EDN1,PDGFB,TGFB2,CD200,HOXB5,ENG,PVRL2,PIM1,CXADR,ANGPT2,F11R,ESAM
KIM_WT1_TARGETS_12HR_DN	0.404133	1.86635	0	0.00557371	209	203	CEACAM7,ZFP36L1,TMEM45A,LAMC2,EGFR,FLRT2,DUSP1,CALD1,THBS1,ITGBL1,INHBA,CYR61,CTGF,PMEPA1,RND3,ST6GALNAC5,WNT5B,RHOBTB3,GADD45B,DUSP7,SOD2,KITLG,TGFBR2,NEDD9,CD44,ELK3,PLK2,NFKB1,PHLDA1,TCP11L1,LAMB1,ANKRD55,CD163,PTPN7,PCLO,SMAD7,CORO2B,ETS1,PLAC8,PLOD2,APBB2,BAZ2B,SSH1,MCL1,GLS,CYP24A1,LAT2,OLR1,SEMA3C,IL2RB,MYC,IGFBP7,HERPUD1,IGF2BP3,ZAP70,PLEK2,EXT1,ASPH,ADK,NNMT,WASL,FAM3C,BBS4,RFTN1,MAP4K5,…
BHAT_ESR1_TARGETS_VIA_AKT1_DN	0.456424	1.8627	0	0.00584643	82	78	TNC,EDN2,KLF9,EHF,KIAA0513,ESR1,PDK4,CDH3,CDK6,MKX,CHST15,GALNT10,CPEB4,IL1R1,LAMB1,DBP,CDYL2,ARID5B,RNF144B,ATP1B1,HBP1,BLNK,PTPN21,BCAR3,RBL2,ST8SIA4,PPL,SEMA3E,MEF2D,SYTL2,AFAP1L2,PTPN14,EFNB2,EPS8,UBE2H,SHROOM3,SNTB2,NRP1,ZNF277,PSD3,ZDHHC7,EFNA1,GPD2,GRHL1,ATP8B2,RARG,RAB18,YPEL2,SLC22A23,CREB3L2,INSIG2,LMBRD1,ZMYND8,TGFB2,SPATA7,IGSF3,ZKSCAN1,ALAD,SASH1,SLC16A5,TRIM52,ABCC5,GTF2IRD1,BCL2L1,…
HOLLERN_SOLID_NODULAR_BREAST_TUMOR_DN	0.562371	1.86222	0.0042735	0.00588052	30	30	HAS2,IL1R2,RBMS3,RYR1,SPARC,GJA1,ANKRD44,ADAMTS9,GLI3,NID1,TPST1,P4HA2,LRRC8C,DGKH,AQP1,TSPAN11,TWIST1,IFITM1,ICAM1,PANX1,ENPP2,TRIM35,IGFBP4,PTPRS,RALGPS2,PDPN,TMEM159,BMP2,VASH2,COL2A1
GRAESSMANN_RESPONSE_TO_MC_AND_SERUM_DEPRIVATION_UP	0.415686	1.86158	0	0.00591461	211	205	CP,MYOC,OGN,BOC,CXCR5,COL3A1,ABI3BP,PRELP,PTHLH,COL5A2,WISP2,TACR2,C3,ELN,GHR,TLR3,CDON,SEPP1,SLC24A3,ADCY7,PMEPA1,DDX60,PDGFRB,ANGPT1,CAPN6,PHLDB2,SLFN12L,KCTD12,CRHR1,IRS1,COL5A3,DNM3,RIN2,TLR2,TRIB2,STAT1,DPF3,CEP112,TXNIP,FAS,SOD2,SLFN12,HSD11B1,FSTL1,NEDD9,CPEB3,SP100,CSF1,HHAT,RBM43,RECK,NCK1,PLEC,RNF144B,BGN,LIPA,FCGR3A,DKK3,OAS2,ZBP1,CLIP1,IFI44,PARP3,SMG6,IFIT3,IFIH1,CD2,PARP9,LY75,SP110…
NGUYEN_NOTCH1_TARGETS_UP	0.567513	1.86149	0	0.00592313	29	29	TCAP,SLC12A3,PTHLH,TAGLN,ITGAV,ANXA6,LAMB2,CD4,COL18A1,F2R,ARL6IP5,STAT5A,CANX,SEC62,CNTN1,PSMD10,ABCC8,PCF11,FLOT1,RBP1,HDAC1,BRCA1,HMGCR,SFPQ,SLC4A3,NQO1,PHB2,S100A13,SLC3A1
MURAKAMI_UV_RESPONSE_6HR_DN	0.607433	1.86038	0.00383142	0.00600836	21	21	DSC2,EDN2,IL6,EGR1,KRT10,KRT13,KRT14,ITGB7,TGFB1,MAP3K14,RARG,SMO,NOTCH4,IL13,TGFB2,IFI6,NINJ1,CDK5,VTN,RFC2,ACAN
TONKS_TARGETS_OF_RUNX1_RUNX1T1_FUSION_HSC_DN	0.414268	1.85882	0	0.00601883	187	180	CTSG,CD244,CLC,IGFBP5,FCER1A,MMP2,TGFBI,GPR183,HDC,EGR3,PTPN22,PLXNC1,NOD2,ADCY7,HBB,IL7,CD82,ACTN1,TIMP3,BIRC3,ZBTB16,TSC22D1,TRBC1,RHOH,CD48,IL7R,ITGA6,SLC16A7,IRF8,IL10RA,TMEM156,CXCR4,CYBB,ITGAL,ALOX5AP,TUBA4A,TPM1,FCGR2A,CD52,RUNX3,C11orf21,SLA,BIN2,SLCO3A1,SASH3,RAMP1,CSF1,NEFH,AQP3,DUSP10,FPR2,LTB,S100B,CYP51A1,CST7,LAPTM5,LGALS1,PLAC8,ZFP36L2,SLC16A3,GALNT6,ARHGEF10,PTPN12,SELPLG,LCP2,LAT…
BILD_CTNNB1_ONCOGENIC_SIGNATURE	0.474408	1.85864	0	0.00604422	82	78	VCAN,PTHLH,COL8A2,TNFAIP3,NR3C1,RUNX2,CHD9,GNG12,LATS2,NEK1,PLAGL1,ZNF532,ELF1,IL1A,FGD6,DUSP5,ASH1L,ZMAT3,ATRX,CYP24A1,NEMF,FBXO11,NCOA3,KIAA1033,PIK3C2A,LUZP1,SMG1,QKI,SCAF11,FERMT1,ARL5A,FRYL,TRIM14,TMCC1,KAZN,ANKRD12,ABI2,HIPK2,LRBA,URB1,DYNC1H1,KHNYN,TOP1,MIRLET7BHG,DHX36,ARHGAP29,RBM25,CLN8,NRD1,EPRS,SREK1,ZNF703,PLEKHA1,PNISR,FAM120A,YTHDC1,PHACTR2,COL13A1,SMC3,THOC2,MAPKAP1,SRSF10,DDX52,L…
MURAKAMI_UV_RESPONSE_6HR_UP	0.545481	1.85848	0	0.00604422	37	37	KRT1,DSG1,KRT6B,DSP,PLAT,PRODH,RND3,GADD45A,MAPK6,CASP10,MCL1,CDKN1A,SEPT2,TRAF3,CASP4,TNFRSF10A,MAPK14,TRIP6,SEPT7,PTPRF,CD9,ERCC1,PGF,RAC1,TIMP1,ARHGDIA,XRCC1,HOXD3,CASP6,NME2,CDC37,CYTH2,PFDN5,EVPL,NME1,TRAIP,DAPK1
HINATA_NFKB_TARGETS_FIBROBLAST_UP	0.462189	1.85797	0	0.00604422	84	83	PTX3,EGFR,CXCL6,FN1,ANXA13,CXCL1,IL6,G0S2,GREM1,MMP1,CCL20,MSC,TNFAIP3,IER3,RND3,SERPINE1,SERPINB2,CXCL3,MMP14,SOD2,VIM,NFKB1,GADD45A,MAP1B,ETS1,BTN3A3,FGF2,OLR1,FGF1,GPR37,ABCC1,IRF1,NFKBIA,CCL2,LITAF,TNFAIP8,SPTBN1,SEC24A,VEGFA,ADAMTS3,GABBR1,ICAM1,ARF6,CD83,GCH1,AP2B1,RELB,MTSS1,RABEP1,CD9,TBC1D12,TNFAIP2,ERCC1,BIRC2,NFKB2,CCNH,MAPK9,KDM6A,IL1B,MYBL1,RAC1,TAF15,CTSE,RELA,HDGF,GTF2H4,ARHGDIA,RP…
HINATA_NFKB_TARGETS_KERATINOCYTE_DN	0.600116	1.85673	0	0.00608802	23	22	KLK7,DSG3,CEACAM6,PTHLH,RGS2,THBS1,CALB1,SULT2B1,SCEL,ZNF185,HYAL1,DUSP4,PPL,RUNX1,GPRC5A,CLEC16A,ESYT1,RIMS2,HOPX,UPK1B,DAPK1,KLK6
ZHAN_MULTIPLE_MYELOMA_CD2_UP	0.52927	1.85708	0	0.00608802	45	43	MS4A1,PDZRN4,CD79A,LAMA2,VPREB3,RGS13,TNFSF8,PAX5,ZNF608,CD27,ADSSL1,TRAF5,PNOC,PIK3AP1,RCBTB2,PRDM5,PTPRJ,ITPKB,NF1,MARCKS,DUSP22,RNGTT,PLXNB2,DTX1,SORT1,SLC8A1,CLLU1,DYRK2,TGIF1,RERE,DHTKD1,APLP2,PHLPP2,METRNL,SDC2,FCRLB,CNPPD1,B3GALNT1,SRC,NAGK,SPAG4,BEND5,CNR1
SESTO_RESPONSE_TO_UV_C6	0.524471	1.85569	0	0.00611452	39	39	PTGS1,TNC,TGFBI,RGS2,CELSR2,TSC22D1,TPBG,MMP9,GADD45A,RRAS,PYGL,ITGB5,SEPT2,PTGR1,ATXN10,ARL4A,ACO2,DHCR24,SND1,CD99,JUND,COMMD1,RBP1,GALE,CALB2,XRCC6,FDPS,STK25,DUT,HMGN2,ATF4,POLD2,HNRNPA1,ACAT1,ECH1,ACY1,H1FX,CKS1B,CYB5A
NAKAMURA_METASTASIS_MODEL_DN	0.527717	1.85596	0	0.00613847	43	41	PTPRZ1,NTSR1,PTHLH,C3,AK4,PLAT,PID1,SEMA4B,RUNX2,FAM83A,GLI3,LDLR,TGFB1I1,IRX3,CD44,TFPI,AQP3,MUC2,SERPINB1,EOMES,RRAGD,ALDOC,RAC2,FGFBP1,SFXN3,PLEK2,FABP5,EHBP1L1,UGCG,CAST,POLM,ACER3,DDB2,TTC8,TMEM120A,WIPI2,SNCAIP,OSBP2,PMP22,SLCO4A1,CALCA
BROWNE_INTERFERON_RESPONSIVE_GENES	0.47517	1.85407	0	0.00622311	68	66	TLR3,TRIM22,XAF1,IFI44L,TNFSF10,STAT1,PDZD2,STX11,RGL1,SP100,IFI30,IDO1,CASP1,WARS,IL15,OAS2,GBP1,IFI44,IFIT3,RARRES3,SP110,IFIT2,TYMP,SAMHD1,CYTH1,TRIM14,NMI,BAZ1A,ZBTB20,IFIT5,BST2,PLSCR1,EIF2AK2,PML,UBE2L6,HLA-F,TAP1,TRIM21,GCH1,IRF7,MX1,IL15RA,IFI27,RSAD2,ISG20,IFI35,PSMB9,GBP2,TDRD7,RABGAP1L,MYD88,MX2,PSMB8,IFI6,OASL,RBCK1,LMO2,APOBEC3G,CXCL10,OAS1,CXCL11,GMPR,MELK,CCL8,ISG15,KIF5C
CHEN_LVAD_SUPPORT_OF_FAILING_HEART_DN	0.527017	1.85383	0	0.00625653	42	42	PTGIS,PLAU,CXCL12,G0S2,TGFBI,CRYM,HBB,CCL21,PDE4B,GJA1,RRAD,TNFSF10,TM4SF1,JAM2,KCNJ8,CTSB,PDE4D,CCL2,CLCN3,GIMAP4,NRP1,MARCKS,S100A8,IFIT1,PFKFB2,C6,CACNB2,SLC5A3,APLNR,CD14,LEPROTL1,B3GALT2,F5,PTGER4,ZDHHC11,B3GALNT1,HEY2,PPP1R3C,IDH1,GPR22,ATP1A3,NKX2-5
KONDO_EZH2_TARGETS	0.408916	1.85269	0	0.00633171	245	227	CP,SHISA3,MS4A1,TMEM45A,COL3A1,HLF,HAS2,EGFR,MYLK,ABI3BP,SERPINB3,IGFBP5,ADAM12,COL1A1,NPY6R,FHL1,COL8A1,LY9,ANTXR2,TNFAIP6,SGK1,SIGLEC5,RBMS3,ZEB1,MMP1,KLF9,ITGBL1,CCL20,C1S,ADCY7,SPARC,CTGF,EPHA5,AOX1,SERPINE1,KCNMA1,GPC6,WWTR1,NT5E,PRR16,SAMD4A,GJA1,IQCA1,LMCD1,EMP1,SLAMF6,NTN4,SSPN,GULP1,LOXL4,ITGA6,DPF3,VPS13C,EDIL3,DNAJB8-AS1,PPP1R3B,TFPI,AKAP13,NEGR1,MYO16,TMTC1,FAM43A,ARHGAP5,PCLO,RNF144B…
SARTIPY_BLUNTED_BY_INSULIN_RESISTANCE_UP	0.64965	1.84948	0	0.00659901	19	19	CXCL1,FRMD6,SOCS3,AK4,SERPINE1,NFIL3,PKD2,RGL1,JUNB,LRRFIP1,SKIL,SNTB2,RSAD2,NAB2,MT2A,CERK,PPRC1,CCDC86,WDR92
HOWLIN_PUBERTAL_MAMMARY_GLAND	0.483869	1.8472	0	0.00677442	69	66	OGN,GSTA3,PENK,SFRP4,NPR3,CPXM1,IL1R2,NPY6R,PDGFRA,GAS7,CXCL12,VPREB3,SPRR2A,THBS2,CFH,EGR1,AOX1,KRT10,ANGPTL2,EVI2A,CD37,NFIL3,TNF,ADARB1,HSD11B1,KLF4,FCRLA,DBP,RECK,CTSB,FCGR2B,SLC30A1,S100A9,COL18A1,PTEN,TWIST1,EPS8,PRRX2,MSR1,EPS15,USP15,AREG,INHBB,CYP4V2,ZHX1,SLC6A6,HAL,PI4KA,IDI1,LSP1,FOXA1,CITED1,SMS,LIMD2,FIGF,COMT,MARCO,ELOVL6,APBB1IP,PROM1,CALML5,CCL7,PTN,APOD,PCK1,REG3A
ZHENG_FOXP3_TARGETS_UP	0.577521	1.84466	0.00406504	0.00689582	26	26	PRDM1,RHOH,CD44,COBLL1,P4HA1,ICOS,IFNGR1,FRMD4B,ABCB1,FAM46C,LRRC8C,IRF6,IL2RA,CDC42SE2,SNX9,NRP1,CTLA4,MAP3K8,PRKCH,IKZF2,FAM107B,SNX14,CREM,ARL6,N6AMT2,UBASH3B
GOTZMANN_EPITHELIAL_TO_MESENCHYMAL_TRANSITION_UP	0.48457	1.84441	0	0.00691242	69	68	COL3A1,FN1,TNC,COL1A1,COL5A2,TGFB3,JUN,ACTA2,INHBA,PKP1,CTGF,PLA2G4A,TIMP3,CLU,SERPINE1,GADD45B,FBLN2,OAT,SMAD1,CSF1,PPIC,ITGB1,IL4R,LY75,COL18A1,CCL2,IGFBP7,NR2F1,PROS1,TRAF3,MPDZ,GLG1,EDN1,COL4A2,ZFX,PDGFA,INHBB,MAP4,CYP1B1,COL4A1,TOP1,SNAI1,FURIN,PAFAH1B1,TPP2,CCT6A,RBL1,DCK,TIMP1,RBBP6,SMARCD1,HMGB1,BRCA1,TEAD2,PLK4,CHRNB1,CHEK1,MKI67,NCAM1,ODC1,CENPA,RPSA,MCM3,GATA2,IRGM,S100A6,CCL7,CDH2
MCBRYAN_PUBERTAL_BREAST_6_7WK_DN	0.467949	1.8436	0	0.0069788	79	77	SERPINB11,GSTA3,MYH11,ACTG2,CNN1,VCAN,TNC,PALLD,ACTA2,EGR2,DSP,TAGLN,EHF,ALAS2,ST6GALNAC5,F3,SLPI,NR1D1,IL33,PDLIM4,PER3,SFRP1,PAM,PLOD2,IFIT3,HCAR2,TOB2,MBP,UTRN,SLC1A3,DUSP6,F2R,EPS8,BCL6,SDC1,S100A8,AREG,TNFRSF12A,CISD1,CAP1,IFT57,FBLIM1,BPGM,UHRF1BP1,TGIF1,RNF149,MT2A,LY6D,SFXN1,SLC4A4,IRAK1,TIMP1,LSM14B,UNC50,SNRNP27,UGT8,MPZ,PLA2G7,IGFBP2,MKI67,CDK1,HMGB2,H19,CCNL2,RPS10,CDC20,CCNB1,CA4,ACS…
ZHAN_MULTIPLE_MYELOMA_CD1_VS_CD2_DN	0.505759	1.8425	0.00507614	0.0069909	52	47	ST6GAL1,STAP1,PRKCB,FAM19A5,STXBP6,CXCR4,RAPGEF5,CD27,RASSF6,NEK6,SBF2,OSBPL10,BLNK,TLK1,PNOC,PIK3AP1,BCL10,PRDM5,LAMA5,SLFN11,TNS3,GM2A,CORO1C,TMTC2,CSNK1G3,RNGTT,CD1D,LAPTM4B,NAV2,SEC62,ZNF215,SORT1,RYK,PRKCA,DENND5B,ENO2,KLHL14,BCL11A,UBE2D2,FAM60A,SPINT2,GPR160,C2orf76,NME4,TBC1D1,MGAT3,RAB3B
XU_RESPONSE_TO_TRETINOIN_AND_NSC682994_UP	0.656833	1.84092	0.00645161	0.00701462	17	16	GAS7,ICAM3,TNFSF10,ITGA6,STAT1,CD53,LAMP2,ANXA1,IFITM1,NMI,MYH9,STK10,BIRC2,AP1G2,HDAC1,GSTP1
BEGUM_TARGETS_OF_PAX3_FOXO1_FUSION_UP	0.492722	1.84279	0	0.00703689	60	60	OMD,DPYD,PLN,PCDH7,CLSTN2,SGK1,PLSCR4,PLXNC1,SLIT2,NT5E,EPHA4,ADAMTS1,PERP,TPBG,STX11,KITLG,STK17B,PBX1,PTPRG,DMD,PRKAR2B,SLIT3,SEMA3C,VAV3,ADAMTS5,NR2F1,LGR5,CFHR1,KAT6B,SH3GLB1,LIFR,LTBP1,CDYL,MAP2K5,MAN1A1,CALCRL,MDFIC,SCAMP1,ZNF75D,GOLIM4,LMO4,GNG11,AUTS2,TWSG1,ACADL,FARS2,PCDH17,SCML1,PITX2,CITED1,LRRN3,TUBB1,GNAS,TPK1,DACH1,GPM6A,ID4,PEG10,CNR1,TMEFF1
WANG_ESOPHAGUS_CANCER_VS_NORMAL_UP	0.441468	1.84101	0	0.00705198	121	113	LAMA3,COL3A1,COL6A3,FN1,LUM,SLC16A4,COL5A2,JUN,FOSB,SOCS3,MMP7,ATF3,PF4,TNFAIP3,C1S,SPARC,PMEPA1,NR4A1,SERPINE1,MYADM,C1R,TRIB2,SERPING1,FMOD,MMP9,THY1,IFI30,LAPTM5,IFNGR1,ANXA5,KCNK1,BTN3A3,AQP9,CALU,IFITM3,PECAM1,SMTN,GNB5,PARP14,IGFBP7,MECOM,GCC2,PIM2,SFXN3,DUSP6,IFITM1,TSPAN18,GALNT3,C4A,ECE1,TNFRSF1B,GBP3,CCL4,ITGAM,ARID5A,TNFRSF12A,HLA-A,FCER1G,RGS3,GPRC5B,HLA-DRB5,ICAM2,ENC1,SETD3,CTSH,TBX…
PEDERSEN_METASTASIS_BY_ERBB2_ISOFORM_3	0.631663	1.83915	0.00362319	0.00711227	20	18	EGFR,RGS2,CLCF1,CPEB4,F2RL1,NPC1,VMP1,TFPI2,TNFAIP8,STARD4,MIR22HG,LMO7,PRR15L,ZNF697,ENC1,MYL12A,PKP2,NPY1R
WANG_IMMORTALIZED_BY_HOXA9_AND_MEIS1_DN	0.610548	1.83829	0.00373134	0.00713136	24	22	CD244,GEM,ZBTB16,TSC22D1,MEIS1,EDNRA,IL7R,FLT3,CD27,ITGB7,CD93,CXXC5,OAF,EBF1,LY86,ERG,CALCRL,NRIP1,CD34,SATB1,TMSB10,NRGN
VALK_AML_CLUSTER_15	0.556656	1.83712	0.00431034	0.00715824	31	31	IGHM,KLF9,MEIS1,IGF2BP2,EPB41L2,CD52,HOXB2,SLC16A1,ARHGEF3,SFXN3,SUCLG2,TNS3,RUNX1,DRAM1,CTNNA1,SH3TC1,TBL1X,NDFIP1,GNA12,HSPB1,SEL1L3,BASP1,TUBB6,ATN1,HOXB5,HOXA9,HOXA10,FADS1,ECHDC2,CEACAM8,GRAMD1B
CHARAFE_BREAST_CANCER_BASAL_VS_MESENCHYMAL_UP	0.420725	1.8375	0	0.00717179	121	113	SERPINA3,DSG3,AKR1B10,CLCA2,KRT16,KRT15,KRT5,FOSB,ZFP36,ITGB6,SERPINB5,EHF,MAF,TSC22D3,CDH3,SLPI,MUC1,PDZK1IP1,PPP1R14C,ELF1,RNF144B,GJB3,KCNK1,EPB41L4A,GSN,TMEM30B,PRRG4,BLNK,AIM1,KIAA0040,RBL2,IRF6,LITAF,S100A14,FGFBP1,PPL,PROM2,TC2N,ATP1A1,TRIM29,RNF39,C6orf132,PKP3,LAD1,STEAP4,PRR15L,S100A8,LIMK2,TMEM87A,RHOD,ACSL1,CCNL1,WDR61,TACSTD2,DUSP16,SLC11A2,ELF3,CDH1,MPP7,EPHA1,MYO5B,DRAM2,GRHL2,MBNL…
NAKAJIMA_MAST_CELL	0.520301	1.83518	0	0.00727072	46	46	CMA1,CTSG,GPNMB,CPA3,FCER1A,MAOB,HDC,MS4A2,PLAT,CLU,MT1A,TRIB2,HPGDS,PTRF,VWA5A,CCL2,PHLDA2,CTSD,CYP1B1,CLEC3B,TSPAN4,DUSP14,ENPP2,PRG2,SIGLEC6,ENO2,LTC4S,KIT,LGALS3,TIMP1,VAT1,CALB2,PRDX1,RGS10,CAPG,BRCA1,HSP90AB1,HPGD,GDF15,GLA,ALAS1,FST,GATA2,PEBP1,MT1H,MT3
JIANG_TIP30_TARGETS_UP	0.507978	1.83471	0	0.00728679	46	44	VCAN,DUSP1,ENPP1,CYR61,IER3,JAG1,IRS1,NFIL3,ITGA6,RAPGEF5,AXL,NEDD9,ANXA2,P4HA1,LAMB1,IFITM2,ARG2,STAM2,MALT1,C1GALT1,BCL6,NDE1,CALCRL,PPARGC1B,MMP3,PPP1R2,WEE1,RAB1A,PSMC6,RAD17,HNMT,MGEA5,EEF2,FYN,MTAP,CHST6,NDC80,CD24,IGFBP3,CDK1,TMSB10,IGFBP1,PTTG1,CDH2
FRIDMAN_SENESCENCE_UP	0.468501	1.83365	0	0.00735909	77	77	FN1,IGFBP5,COL1A2,THBS1,MMP1,TNFAIP3,CRYAB,SPARC,IFI16,CTGF,FILIP1L,SERPINE1,SERPINB2,F3,ALDH1A3,STAT1,TGFB1I1,TFAP2A,VIM,RAB31,CD44,TES,RRAS,GSN,RBL2,HPS5,IGFBP7,OPTN,CDKN1A,MDM2,SMURF2,NRG1,SMPD1,RHOB,CITED2,CDKN2B,CYP1B1,IRF7,IGFBP6,C9orf3,RAB5B,MAP1LC3B,MAP2K3,TNFAIP2,IGFBP4,HTATIP2,NDN,IGSF3,CLTB,RAC1,RAB13,HBS1L,PEA15,EIF2S2,CDKN2A,GUK1,IFNG,RGL2,NME2,RABGGTA,TP53,S100A11,ING1,IGFBP3,CREG1,…
MARSON_FOXP3_CORE_DIRECT_TARGETS	0.61823	1.83354	0	0.00735909	19	19	ITK,POU2AF1,PTPN22,SLFN12L,GADD45B,GPR171,IRF8,TNFRSF9,CD2,MYC,MAPRE2,ZAP70,DUSP6,JAK2,IL2,TGIF1,NFKBID,UCP2,S100A6
WEINMANN_ADAPTATION_TO_HYPOXIA_DN	0.5497	1.83234	0	0.00739235	41	39	ALDH3A1,COL3A1,IL6,MMP1,IER3,PLA2G4A,NT5E,TPBG,SOD2,TPM1,IL1A,PLAUR,KCNK1,SLC16A3,COL15A1,DMD,GPR37,IGFBP7,TFPI2,HSPA1B,IL18R1,NNMT,UGCG,MARCKS,VEGFC,STC2,CD55,NRCAM,NMU,EPAS1,ANP32A,SDC4,IGFBP3,ID3,LPL,MEST,HSPA2,CRLF1,CADM1
DER_IFN_BETA_RESPONSE_UP	0.445088	1.82937	0	0.00761587	102	102	IL6,ITGA2,CALD1,HIF1A,C1S,IFI16,TRIM22,ADAM9,STAT1,BTG1,PHLDA1,IQGAP1,MAP1B,ETS2,IFI30,ELF1,PLAUR,LIPA,PMAIP1,B2M,PLOD2,ZFP36L2,OAS2,GBP1,IFI44,IFIT3,PPP3CA,SP110,IRF1,RHOC,IFIT2,IRF2,FOSL1,EIF3A,IFITM1,TEAD1,ELK4,IRF9,CEBPD,TRAPPC10,TRIM14,NMI,DDX21,PARP4,IFIT5,BST2,PLSCR1,ADAR,EIF2AK2,EPS15,PTPN11,CASP8,CD164,IFIT1,CTR9,HLA-E,TAP1,HLA-A,DDX17,TRIM21,GMFB,FUBP1,MX1,EPRS,AP3M2,IFI35,PSMB9,BCLAF1,…
VILIMAS_NOTCH1_TARGETS_UP	0.492104	1.82801	0	0.0076473	52	51	P2RY10,CD69,EGR2,TRAT1,CD28,EGR1,CX3CL1,BIRC3,IL12B,IL10RA,TNFRSF18,CD3G,NRARP,THY1,NFATC1,TRAF1,CD86,LCK,NOTCH3,CCL5,JUNB,CD2,CD7,CD80,NFKBIA,CD74,ZAP70,DDR1,ICAM1,CTLA4,RAG1,DTX1,CD83,CD3D,RRAS2,RELB,IRF7,PTCRA,BCL2A1,GZMB,TOX,BIRC2,NFKB2,HEY1,GZMA,LAT,CARD11,ID2,GATA3,CCR7,RAG2
JAZAERI_BREAST_CANCER_BRCA1_VS_BRCA2_DN	0.530527	1.82836	0	0.00765579	43	41	GABRP,MMP13,SFRP4,RGS1,IL7,WNT2,PMEPA1,PDGFRB,ARHGEF6,PLXNA2,PTEN,FOXO1,POLR2A,RGS16,CD83,RYBP,BMP6,YTHDC2,PDE6A,GOLGA1,NCOA1,SUGP2,SBNO1,ZNF211,SRSF11,ITGAE,BRE,GFM2,CSRP2,RGL2,APEX1,PON1,TRMT6,KDR,CSNK1E,PTPRM,RCL1,SYT17,CD36,TAL1,MAST1
GENTILE_UV_RESPONSE_CLUSTER_D2	0.517578	1.8277	0	0.00766317	41	40	HAS2,GAS1,THBS1,TNFAIP3,PDE4B,NFE2L2,MAP1B,SMAD7,DUSP5,BACH1,RAPGEF2,PHF3,RUNX1,KIF2A,SECISBP2L,ZNF217,VEGFA,EIF4E,SATB2,NRIP1,RYBP,N4BP1,CHD1,NUP153,MAT2A,AUTS2,GTF2E1,PNN,MTMR3,ZBED4,ZC3H4,TIPRL,SNX4,BDNF,ID1,PCGF3,GTF2B,ID2,CENPA,NTF3
POS_HISTAMINE_RESPONSE_NETWORK	0.562385	1.82643	0.00398406	0.00775043	32	32	ADH7,TSPAN7,CAMK2A,JUN,EMILIN1,FBLN5,CEBPB,TGFB1,LOXL1,IL15,ENAH,IGF2R,NNMT,SLC7A1,ALPPL2,GCNT1,CDK2AP1,ARF4,G3BP1,NDST1,TAX1BP3,MED26,ACPP,UPP1,GARS,GABPB1,PFN2,H2AFY,ASNS,TIAM1,LMO1,CAMK2N2
VALK_AML_CLUSTER_10	0.562145	1.82433	0	0.00783601	33	31	SPON1,IGHM,CD22,SNED1,BAALC,CHRDL1,MN1,SPRY1,PPP1R16B,TPM2,SETBP1,ARHGEF17,GNAI1,C3AR1,F2RL1,SPTBN1,RNASE2,CFD,PAWR,RBPMS,MLLT3,FLNB,PRKD2,CRIM1,SORBS3,BCL7A,PIK3C2B,SMAGP,AZU1,NPDC1,EEF1A2
BERENJENO_ROCK_SIGNALING_NOT_VIA_RHOA_UP	0.564685	1.82383	0	0.00785177	29	28	CDSN,CP,TNXB,PTGFR,TWIST2,ATF3,NDRG1,PRRX1,KLK8,ALDH2,EPHX1,ITGB7,GPR137B,PTGR1,PTGES,CD34,TRIB3,RBP1,SEC61A1,PRR13,NQO1,GAST,TSPO,RND2,ACAA2,GTF3C5,CCK,CA6
INGRAM_SHH_TARGETS_UP	0.429347	1.82487	0	0.00786149	127	124	CP,OMD,PENK,ZFP36L1,PI16,DCN,FMO1,DUSP1,NOG,FBN1,SMOC2,TWIST2,ENPP1,GLI1,KLF9,SEPP1,TRIM10,SPRY1,NR3C1,MGP,CTGF,FILIP1L,NR4A1,RASSF8,SGMS2,TSC22D3,THBD,OAT,MR1,KLF10,MAP3K1,EPHX1,NID1,KLF4,NFE2L2,ANKH,GADD45A,RORA,OLFML2B,GPR155,PLAC8,FTL,PTK7,GPCPD1,ARHGEF10,DOCK5,SLC35E3,LEPROT,TEK,IGFBP7,TMEM140,MKNK2,ITPR3,FBN2,IGF1R,AFF4,CFHR1,IFI27L2,ADD3,SNX18,RASSF3,ASAH1,PLSCR1,NCOA6,SIN3A,INMT,FOXD1,TSP…
GARGALOVIC_RESPONSE_TO_OXIDIZED_PHOSPHOLIPIDS_GREY_UP	0.654895	1.82213	0.020202	0.00797002	18	16	NAV3,EMP1,ADAMTS9,ADAMTS1,ARRDC4,RORA,DUSP5,FNIP1,TRIM16,LBH,SOS1,HERPUD2,IRAK2,TFEC,KIAA1522,CCDC68
RODRIGUES_THYROID_CARCINOMA_ANAPLASTIC_DN	0.373266	1.82171	0	0.00800156	537	484	ASB5,AGTR1,SYNPO2,DMBT1,COL14A1,FNDC1,TNS1,ABI3BP,SLC16A4,CTSK,FHL1,NR4A2,CYBRD1,ENPP1,ACTA2,GHR,PAPSS2,SGK1,EGR2,FOS,RBMS3,EGR3,CDON,PLSCR4,KLF9,GLT8D2,MAMDC2,PRKG1,SLIT2,ZCCHC24,FLRT3,SLC7A8,DIO2,ECM2,CFH,EGR1,KIAA1671,TIMP3,ARHGAP24,CACHD1,KCTD12,FAM110B,STXBP6,CSRP1,MEIS3P1,LOXL4,CAV2,GPRASP1,SCARA3,DGKI,LRIG3,CSRNP3,LRIG1,MAP3K1,BANK1,VWA5A,FZD1,MTUS1,FMOD,SMAD1,NEDD9,CD302,AKAP13,KLHDC1,DOK…
YANG_BREAST_CANCER_ESR1_LASER_DN	0.49199	1.82112	0	0.0080067	50	49	DSC2,ARHGEF4,PRNP,CXCR4,FOXC1,ARL4C,PLD1,GPM6B,BICD1,FNDC3B,ANXA1,C1orf106,GPR37,PRKD3,IFNAR2,CYP39A1,FSCN1,ARNTL2,PPP1CB,RSU1,SGCE,PLS3,SEC63,ACOT9,UBE2J1,SYNCRIP,MPP6,SOS1,SNX3,CHI3L1,FXR1,SERBP1,TTLL4,SEL1L3,IFRD1,KIF14,AK2,TCF7L2,ANP32E,RRP1B,HSPA14,UGT8,MCCC1,GSTP1,HDAC2,ST3GAL6,TCP1,ODC1,BBOX1
KAMIKUBO_MYELOID_MN1_NETWORK	0.617211	1.82095	0.00746269	0.0080067	19	19	SGK1,MN1,RAB27A,MTUS1,TCF4,RECQL,NCKAP1,TPM4,VAMP4,CPNE3,MLLT3,RGS12,RAB32,CRIP2,TGFBR1,LRRC58,PCBD2,PGRMC1,GAS2L1
WARTERS_IR_RESPONSE_5GY	0.498425	1.81973	0	0.00806628	47	44	RHOXF2,SDPR,ATF3,RRAD,NOTCH1,WDR63,SNX20,FAS,BTG2,FAM198B,GADD45A,DNAI2,HSPA4L,PLK3,APP,POLH,CDKN1A,MDM2,SESN1,GDNF,ZNF597,FBXW7,PLCL2,TNFRSF10C,DDB2,TP53INP1,VWCE,NGFRAP1,NINJ1,BLOC1S2,BBC3,E2F7,PPM1D,COQ9,THSD1,PCNA,SH2D2A,GDF15,FAM84B,FDXR,HAS3,PHLDB3,CHADL,OR11A1
VALK_AML_CLUSTER_9	0.545142	1.81776	0	0.00812513	35	34	MYH11,MSLN,COLEC12,CD1C,TGFBI,PAPSS2,MN1,SPARC,NT5E,CLEC10A,RUNX3,FCGR2B,RPS6KA2,VSIG4,CD59,DHRS3,FAM105A,NDE1,NRP1,MTMR11,CHI3L1,TPPP3,MGLL,CD81,CBFB,CLIP3,CHST12,BAHCC1,CLIP2,PTPRM,FAM171A1,AK5,EMID1,ST18
BASSO_CD40_SIGNALING_DN	0.473007	1.81855	0	0.00812857	68	65	CDH17,POU2AF1,VNN2,PTPN22,ST6GAL1,CD38,IRS1,TRIB2,BTG2,RAPGEF5,RASGRP2,TRAC,ARL4C,AQP3,CD27,LTB,ITGB7,CTDSP2,DFNA5,BLNK,PRKAR2B,RUNX1T1,PNOC,RAPGEF2,CAMP,GRAP,SLC2A5,CRYZ,BCL6,AIF1,TTC9,GCNT1,UBE2J1,IGFBP6,BICD2,CSF2RB,ISG20,PTP4A2,HDAC9,RNF187,BMP7,RERE,ARHGEF18,HSD17B8,ORAI2,SYK,BIK,NINJ1,LMO3,NCF4,METTL7A,ALDH5A1,ID1,SH2B2,ST3GAL6,ID3,TUBB3,NPAS1,TCF3,TSPO,PTPN18,KCNN3,TRDV2,RIMS3,CNR1
KASLER_HDAC7_TARGETS_1_DN	0.635908	1.81744	0.00769231	0.00813287	17	17	COL6A3,SPP1,C3,SLC2A1,TXNIP,HK2,ITM2B,IGF2R,TANC1,TRIP10,SEMA4A,IGFBP6,EDEM1,PARP16,LGMN,TTC19,PMM1
LEE_RECENT_THYMIC_EMIGRANT	0.396835	1.81838	0	0.00815192	227	208	ITM2A,IGHM,FAM129C,CYSLTR1,NR4A2,JUN,HTR2B,TIMP2,SOCS3,EGR2,TNFAIP3,PXDN,RGS1,ANKRD37,IFI16,PMEPA1,RHOBTB3,LPP,FUT8,CACHD1,SH2D1A,TNFSF10,HEG1,GPR171,TMEM156,VPS13C,NAPSB,SPRY2,GPA33,ANKRD55,MPEG1,NFKBIZ,STK17B,FNIP2,TMOD3,RNF144B,GNB4,FAM126A,TOB1,GNAI1,PLAC8,PDE4D,GPR146,SKAP2,TCF4,ZNF827,MICAL2,USP32,DENND5A,DSG2,CD93,VAV3,SLC25A37,BTBD3,CHI3L2,IGF2BP3,RNASE6,ZC3HAV1L,KCTD18,PAK1,VEZT,SYTL2,TR…
BURTON_ADIPOGENESIS_2	0.460606	1.81809	0	0.00815971	72	72	IL1RL1,TLL1,ITGA5,FGL2,RHOJ,GJA1,SRXN1,CLIC4,SPSB1,VDR,PER2,RASA3,ANK3,MAP3K6,KRT13,IL1R1,LXN,AVPI1,MCL1,FKBP5,GNPTAB,MKNK2,XDH,UGDH,FOSL1,TPM4,SAMHD1,PGD,SDC1,SPHK1,HMGA2,PRKCE,COL4A1,SNAI1,PTGES,IVNS1ABP,SIDT2,TGFBR3,LIMK1,SLC6A6,PTTG1IP,ST3GAL1,BCAT1,HSPH1,SASH1,TEAD4,CAD,SLC7A6,TIMP1,SERP1,PRDX6,GRWD1,CCND3,FTSJ3,RRP1B,SFPQ,RAMP3,RBM14,HSPD1,NF2,TUBB3,NOP56,PRR5,PA2G4,RHOU,FST,SRM,GSTO1,WDR92…
RICKMAN_METASTASIS_DN	0.385607	1.8181	0	0.00815971	261	249	CD177,DSG3,SPRR1B,AHNAK2,DSC3,KRT6A,COX6B2,MALL,PTGS2,KRT5,SLC2A1,PKP1,ADCY7,NDRG1,RAB7B,IFI16,ATP2B4,PITPNM3,PRODH,NDUFA4L2,CAMK2D,MUC1,DUSP7,PERP,MTUS1,CD44,PTAFR,CDCP1,MYO1G,AMPD3,CD209,RNF19B,MMP28,PGAM1,CASP1,KLF13,GFOD1,GJB3,KCNK1,AVPI1,SLC16A3,GBP1,A4GALT,PRRG4,LCP2,DST,KRT17,ZNF750,PCSK7,ITGB4,SGMS1,MPZL2,IRF6,RHOV,NLRC5,NAV1,MKNK2,CDKN1A,ARHGEF12,TNFAIP8,FLJ40288,S100A14,SLAMF8,ZAP70,C1o…
SHAFFER_IRF4_TARGETS_IN_MYELOMA_VS_MATURE_B_LYMPHOCYTE	0.449946	1.81476	0	0.00829862	101	99	FHL1,TIMP2,PRDM1,ZFP36,ATF3,TNFAIP3,NDRG1,NAMPT,NR4A1,CD38,NFIL3,ITGA4,AMPD1,LDLR,CCPG1,P4HA1,CYP51A1,DUSP5,PAM,CAV1,PGK1,MYC,LDHA,DNAJB9,TXNDC5,DDIT3,PIM2,MXI1,PDK1,CFLAR,PIP5K1B,UBE2H,GNG7,BCL2L2,TNFRSF17,PPP2R5C,DNAJC10,CASP3,SLAMF7,BCKDHA,LDLRAP1,PPP1R2,CANX,TRAM1,SEC62,GAA,BMP6,SORT1,UBE2J1,MAN2A1,SSR1,PDS5A,PNP,TM9SF4,ISG20,HSP90AA1,HSPB1,UBE2B,YES1,SLC31A1,MPZL1,CCNC,ELL,SLC38A2,XPOT,YARS,…
MANTOVANI_VIRAL_GPCR_SIGNALING_UP	0.441614	1.81085	0	0.00867548	86	84	KRT1,CP,KLK11,SPP1,CXCL1,SLC16A4,C3,ACTA2,CXCL12,PLD4,C1S,IL10,OSMR,SEMA4B,SLC26A9,SYN3,ITGB8,VCAM1,CXCL9,ARRDC5,LATS2,EPHX1,SOD3,NEGR1,IQGAP1,RORA,GPR18,NFKBIZ,PAM,MYH10,DSG2,LHX6,MYC,CCL2,IGFBP7,DKK4,ZAN,SERINC5,BCL2,CCDC69,PPP2R2A,CYP39A1,VEGFA,STEAP4,GALK2,INHBB,CDC14B,PRKCE,ITPKC,TRPV6,OPN4,GNPNAT1,TTYH3,HTATIP2,CA2,GTF3C1,HOXB7,MGST1,SOCS2,FLT1,ATP8A2,NRF1,DOK6,EPB41L3,TRDN,CCDC64,POLR3H,TA…
INGA_TP53_TARGETS	0.654583	1.81032	0.0176678	0.0087447	17	17	THBS1,FOS,IER3,GADD45A,PMAIP1,TP53AIP1,CDKN1A,SFN,MDM2,SESN1,TNFRSF10B,FASLG,BBC3,BAX,PCNA,CCNG1,IGFBP3
NADERI_BREAST_CANCER_PROGNOSIS_DN	0.643048	1.80906	0.00696864	0.00884469	18	18	OMD,DCN,SMOC2,SPARCL1,C1S,TXNIP,CLDN1,SHOX2,ANXA5,CEBPD,NANOG,CLK4,TGFBR3,REXO2,IFT81,MCEE,SSR2,FBLN1
AIGNER_ZEB1_TARGETS	0.544275	1.80816	0	0.00892929	35	35	PCDH7,GJB2,CDH11,DSC2,TSPAN1,DSP,PMEPA1,CDH3,SCEL,MUC1,GJB3,INADL,TMEM30B,MPZL2,PPL,SFN,SHROOM3,PKP3,EPPK1,TACSTD2,CDH1,MARVELD2,OCLN,CXADR,TSPAN15,SH3YL1,MAL2,F11R,CD24,SYTL1,CLDN7,DMKN,CDH4,CRB3,EPCAM
GHO_ATF5_TARGETS_DN	0.621238	1.80774	0.0102389	0.00899082	16	16	DUSP1,SLC2A1,ITGA2,ITGA5,RND3,RRAS,BTN3A2,ACTN4,YWHAH,TMED9,CCND3,RPN1,ID1,TECR,KIF20A,TRIP13
KATSANOU_ELAVL1_TARGETS_DN	0.406257	1.80662	0	0.00907542	148	143	IL1RL1,ASB5,FGF10,IGSF10,TMEM45A,TBX4,SFRP2,CXCL6,GJB2,SGCD,COL6A1,LAMA2,PDGFRA,COL6A2,TGFBI,AEBP1,SGK1,IQGAP2,PLXNC1,IFI16,OSMR,FGL2,WNT2,CLIP4,PKDCC,SERPINB2,PRG4,ANGPTL2,CDH3,COL5A3,ADAMTS9,CXCR4,EDIL3,TEP1,CD44,ANK3,DUSP10,ETS2,ARNTL,FAM126A,SLCO2A1,GJB3,BTBD11,FAM131B,PITX1,HOXD13,PPBP,HOXD11,CASP12,SIGLEC10,FOSL1,FBN2,PAK1,LAYN,FMNL2,FHL3,NMNAT2,EPS8,DAAM1,GGT7,TTC7A,DLST,INHBB,TGFBR3,SSR1,…
CREIGHTON_ENDOCRINE_THERAPY_RESISTANCE_5	0.359786	1.8059	0	0.00914464	482	440	CEACAM7,CRISP3,CEACAM5,CCDC80,COLEC12,FILIP1,CEACAM6,TSPAN1,ENPP1,FAM129A,TIMP2,THBS1,ZFP36,KLF9,GATA6,KIAA1671,SPIRE1,AOX1,TIMP3,NCAM2,ADAM9,COPZ2,KCNMA1,SGMS2,NFAT5,SAMD4A,PTPN13,PHLDB2,CDH3,PTGFRN,EMP1,ELL2,PRICKLE2,RIN2,FAM110C,MUC1,PRNP,WLS,NXPH1,ARHGEF37,ALDH1A3,EPB41L2,PKD2,PDZD2,EGLN3,FAM198B,MTUS1,ARL4C,MID2,CPEB2,GALNT10,PLK2,ANK3,CCPG1,COBLL1,KIAA0922,MAPK6,INPP1,SPRED1,IL1R1,SH3BGRL,A…
MCBRYAN_PUBERTAL_BREAST_3_4WK_UP	0.39736	1.8051	0	0.00922924	214	207	GABRP,GSTA3,MYH11,CSN3,CNN1,PI16,HAS2,FN1,TNC,SPP1,GAS1,PADI2,SLC15A2,TGFB3,ADM,COL8A1,COL16A1,EGR2,MRC2,DSP,SPRR1A,EHF,CYR61,KCNB1,FBXO32,CLU,TRPS1,FGG,GJA1,CSPG4,EDNRA,PERP,EFEMP1,CD248,MMP14,MAFB,FZD1,HSD11B1,IRX3,GABARAPL1,SFRP1,ANKH,PLK2,GADD45A,CDCP1,PHLDA1,ETS2,ATP8A1,GALC,DBP,GAB1,KRT14,SOX9,LIMA1,GSN,ALDOC,BMP1,CUX1,EPDR1,ABCC3,IRF6,LRRK1,SRPX2,HSPA1B,SOCS6,SLC2A5,MFGE8,PROM2,RUNX1,MLPH,…
AMIT_EGF_RESPONSE_40_MCF10A	0.610379	1.80402	0.00364964	0.00930615	19	19	JUN,ADM,THBS1,FOS,EGR3,ZFP36,CYR61,EGR1,DUSP5,KLF6,LRRFIP1,GNS,MIS18BP1,UNC93B1,BUB1,TUFT1,TIMM44,NDUFB6,HSDL2
GROSS_HYPOXIA_VIA_HIF1A_DN	0.436328	1.80393	0	0.00931384	110	107	LHX9,BHLHE40,ADM,CXCL12,SLC2A1,SGK1,FOS,ZFP36,ATF3,PFKFB3,CYR61,HBEGF,CACNA1H,CTGF,MT1A,C8orf4,KLF10,SAMSN1,SPRY2,PDLIM4,FOXO3,CSRNP1,KLF4,ERRFI1,C10orf10,PNRC1,GBE1,LXN,CAV1,PRKCDBP,DUSP3,MMP8,NFKBIA,SH3BP4,TIAM2,PPL,PPP1R9B,MINK1,KLHL2,SETX,TMPRSS11D,SKIL,LNPEP,PIM3,SIK3,VEGFA,NPEPPS,CPD,LMO7,EDN1,TK2,ARL6IP5,IL18,ZNF143,MYH9,TRAF6,MMP3,RPS6KA5,TRAF3IP2,POU6F1,ACAP2,ATP7A,SSX2IP,SELENBP1,GAPDH,…
RIGGI_EWING_SARCOMA_PROGENITOR_UP	0.366475	1.80382	0	0.00932153	430	410	ALK,CES1,SHISA3,MMP13,ITM2A,ADRB3,UGT3A1,AKR1B10,CLCA2,NPR3,COL11A1,NR0B1,PCDH7,CYTL1,IGF1,KRTAP4-9,IGFBP5,TNC,PTGS2,SPP1,PADI2,WT1,CDH11,SLC15A2,PRELP,MFAP4,HMCN1,KIAA0226L,LAMB3,ENPP1,PTGDS,FAT4,G0S2,PIK3R1,RGS2,C2orf40,CLSTN2,EGR2,FOS,NTNG1,MMP1,GPR17,KCNE4,PTPN22,MAMDC2,SLC24A3,SLIT2,PKP1,SEMA6D,CRYAB,HIST1H2BE,EPHA3,FLRT3,HBEGF,CCND2,ST6GAL1,NRK,HIST1H2BF,PRKCB,A2M,PGM2L1,PRR5L,IL1RAP,JAG1,C…
BILBAN_B_CLL_LPL_DN	0.50808	1.80338	0	0.0093446	42	42	FCRL2,DUSP1,RGS2,FOS,IER3,FGL2,PRNP,ARHGEF6,HIST1H2BG,KLF4,BIN2,JUNB,PMAIP1,MNDA,ANXA1,MS4A6A,KLRK1,ZBTB20,MARCKS,CAPN3,SAT1,DUSP22,TCF7,GLRX,GOLGA8H,ACAP2,FNBP4,EIF4A1,CCNL1,MSL1,PNISR,SUGP2,HOMER3,FYN,SFPQ,SRSF7,ARGLU1,SORL1,ID2,HMGB2,SULT1A1,CNTNAP2
AMIT_EGF_RESPONSE_240_MCF10A	0.607352	1.80193	0.00340136	0.00945228	20	20	PCDH7,PLAU,SLC7A11,PTHLH,PTAFR,MICAL2,DUSP4,HERPUD1,INSIG1,STK17A,TNFRSF12A,B3GNT2,AKAP12,ITSN1,TGFA,GABPB1,SOCS2,GPN2,EHD4,BMP2
DAUER_STAT3_TARGETS_DN	0.488149	1.80058	0	0.00947908	50	50	HSPA6,TLR3,TRIM22,PDK4,DNAJB4,DDX60,TNFSF10,SAMD9,STAT1,HERC6,TRANK1,AQP3,OAS2,IFI44,IFIT3,IFIH1,SP110,ST8SIA4,HSPA1B,TRIM5,IFITM1,OAS3,TRIM14,IFIT5,EIF2AK2,HERC5,PRPF4B,HSPA1A,IFIT1,LAP3,DDX58,IRF7,LAMP3,MX1,PARP12,IFI27,HEXIM1,IFI35,TDRD7,BCL2L13,OASL,USP18,OAS1,PGRMC2,HPGD,ID3,C14orf2,GRB14,ISG15,TMEM97
GOTZMANN_EPITHELIAL_TO_MESENCHYMAL_TRANSITION_DN	0.388494	1.80131	0	0.00949073	206	202	CYP3A7,MMP13,PENK,ZFP36L1,DMBT1,GATA5,CXCL6,WT1,BNC1,CXCL1,KRT15,PTHLH,FHL1,ENPP1,SERPINE2,EDN2,FOS,SEPP1,CFTR,LBP,SPRR1A,EGR1,CD82,CX3CL1,GJA1,SEC23A,TM4SF1,KLF4,CD53,IVL,IL1R1,ROCK1,DBP,ABCB1,PLXNA2,PAM,TOB1,GNAI1,LOR,MRC1,STOM,STAC,CAPZA2,ITGB4,ATF2,KLF3,NFKBIA,MYC,GNB5,HS3ST1,CDKN1A,FGFBP1,MXI1,FOSL1,TNNT2,CLCN3,EPS8,EYA2,UBE2H,CASP4,SLC35A1,ITIH2,SLC9A3R1,NPEPPS,ATP6V1A,PPP1CB,SNAP23,PRKACB,…
BOHN_PRIMARY_IMMUNODEFICIENCY_SYNDROM_DN	0.521352	1.79967	0	0.0095173	40	38	DPYD,DUSP1,VPREB3,F13A1,TNFSF10,INPP5D,MOXD1,NEDD9,GALNT10,LTB,BMP2K,PIK3R3,CHI3L2,VCL,ASAH1,KMO,PLSCR1,TFEB,SLC12A8,RRAGC,TOP1,PKIG,NIPA2,LST1,HES1,CTSH,ATP6V0D1,HCK,DYRK2,TUBB6,CKAP2,CHFR,CDKN2A,KDM4B,SORL1,SNRPN,RABEP2,TLR7
LU_IL4_SIGNALING	0.440346	1.79945	0	0.00953259	94	91	FCER2,BHLHE40,WT1,SLC15A2,CD69,IL6,TLR3,AKAP2,ATXN1,TNFAIP3,CTGF,FGL2,EGR1,CD79B,EVI2A,NFIL3,IRF8,NCF2,SAMSN1,ZBED2,SLA,NFKBIZ,STAT4,CD86,ARAP2,NEK6,CCL5,KLF13,PMAIP1,MAP3K5,RRAGD,IL4R,GNG2,LY75,VMP1,IL2RA,NCOA3,VCL,CTSD,CLTC,CFLAR,BCL6,GSR,PKN2,EBF1,KMO,CCL4,METTL14,HLX,VEGFC,STK4,MTMR9,SIAH2,HLA-DRB5,PHF20L1,HUWE1,CISH,ARPC5,EIF4G1,MGLL,SEL1L3,PDE7A,RGS6,CMTM6,RASGRP3,SMARCA2,APPL2,BCKDK,PPP2CA…
SMIRNOV_RESPONSE_TO_IR_6HR_UP	0.399298	1.79455	0	0.00988548	166	156	ITM2A,CYP4F3,ABCA12,ACTA2,TNFSF4,RAB23,ATF3,SPARC,IER3,DNAJB4,PDE4B,RRAD,MR1,NOTCH1,FAS,BTG2,PLK2,GADD45A,MT1X,INPP1,SLC35D1,CSF1,RNF19B,RAP2B,DLG5,RFX7,PMAIP1,TOB1,SLC30A1,FGF2,DSE,ZMAT3,MYH10,FAM46A,SLC35E3,ZNF654,ITM2B,POLH,DDIT3,CDKN1A,CROT,CES2,CDC42EP4,TRIM23,MDM2,FOSL1,F2R,SESN1,TNFRSF10B,DRAM1,BBS4,TNFSF9,APAF1,CHMP3,MAP4K4,HCAR3,SDC1,CLK1,TM7SF3,DDR1,PODXL,STX6,ZBED1,FZD6,RGS16,PLXNB2,PR…
KARLSSON_TGFB1_TARGETS_DN	0.388941	1.79406	0	0.00996146	207	201	ZFP36L1,CCDC80,SFRP2,KCND3,DCN,GAS1,WT1,COL6A1,PDGFRA,PIK3R1,TGM2,PLAT,NID2,GATA6,CELF2,MET,ACTN1,COPZ2,WWTR1,PTPN13,FUT8,SLC10A6,STAT3,RIN2,CNTNAP1,SPTSSA,BBX,MTUS1,GLUL,EPHX1,GABARAPL1,FTH1,C4B,ZNF185,SYNE2,SH3BGRL,NFIA,PNRC1,ARID5B,CTSB,SLC16A1,LAMP2,KCNC4,WARS,CTDSP2,HBP1,BNIP3L,IFITM2,GSTA4,GSN,RASL11A,SLIT3,LEPROT,ITM2B,RNF11,CTSA,LAMA5,SESN1,STARD4,TNRC6B,SLC39A10,TBC1D2B,CCNI,NBR1,NLGN2,A…
HANSON_HRAS_SIGNALING_VIA_NFKB	0.582164	1.7936	0.00819672	0.00997666	22	22	NPPB,CRISP3,PKP1,C11orf96,SERPINB2,ALDH1A3,ADRA2A,CLCF1,RNF19B,SELPLG,KLF3,COL18A1,LGALS7,SOX5,TSLP,SH3RF1,STK10,TMOD2,PVR,PIP5K1A,CGREF1,ADRA2C
WATTEL_AUTONOMOUS_THYROID_ADENOMA_DN	0.483311	1.79273	0	0.00998489	55	53	IL1RL1,OGN,SFRP4,C7,DUSP1,WISP2,C3,RGS2,ATF3,C1S,CYR61,HBB,CTGF,FGL2,NR4A1,IGLL1,OLFML3,TRBC1,CAV2,LTBP2,CXCL9,ZNF185,PPP1R15A,DUSP5,KLF6,JUNB,CAV1,CD2,FAM46A,KLRK1,KIAA1324,ARL4A,FZD4,RCAN1,ETAA1,PCOLCE2,SFPQ,DFFA,CLDN4,CPPED1,PPP1R7,IL20RA,TRIM45,NPY1R,HMGB3,DUSP2,CXorf57,NELL2,PROM1,PODXL2,SCNN1B,GPR83,RELN
CADWELL_ATG16L1_TARGETS_DN	0.468059	1.79341	0	0.00999186	70	66	TCHH,IGHM,FAM129C,PPARGC1A,SLC15A2,ST6GALNAC1,SULT1C2,SGK1,MCC,PDK4,PER1,CAMK2D,VCAM1,PPFIBP1,LRIG3,NFE2L2,SFRP1,P4HA1,HSPA4L,IGFBP7,ARSK,HSPA1B,CLDN8,USP53,HIST2H2BB,CCDC88C,HSPA1A,H3F3B,SLC22A15,SATB2,GDAP2,VPS39,YTHDC2,CAP1,HAUS2,HAL,SKIV2L2,TTC3,TUBGCP4,RNF187,C15orf57,IVD,RALGPS2,STOX2,NUP62,SPATA5L1,RGS5,DNAJA4,PPIP5K1,DHRS1,C5orf28,ADI1,FAM103A1,C15orf40,RCCD1,D2HGDH,TP53,FANCF,C5orf34,THO…
HOELZEL_NF1_TARGETS_UP	0.421202	1.79167	0	0.0100906	139	133	NTS,PRSS12,IGHM,AHNAK2,PCDH7,PDLIM3,HGF,ODAM,SESN3,ANK2,ITGA2,SPARCL1,CLSTN2,PAPPA,ATXN1,PXDN,IGSF1,CPEB1,IFI16,KIAA0125,MET,RGS13,RND3,SERPINE1,DCLK1,CAPN6,DCBLD2,THSD4,GRIK2,GUCY1A3,FAS,HS3ST3A1,RAB31,PLK2,PHLDA1,CHRM3,CEBPB,STK17B,ARHGAP26,OSBPL6,LIMS3,HSPA4L,RPS6KA3,GLS,PDLIM5,FAM46A,MAP2,NACC2,SYT14,NAV1,DUSP4,PHLDA2,CD163L1,S100A2,HS3ST3B1,SEPT6,TSPAN18,HBE1,UTS2,DRAM1,EPS8,S100A10,MAML2,NR…
SHAFFER_IRF4_TARGETS_IN_PLASMA_CELL_VS_MATURE_B_LYMPHOCYTE	0.45578	1.79129	0.00632911	0.0100981	67	66	TIMP2,PRDM1,ZFP36,ATF3,TNFAIP3,DNAJB5,NDRG1,NAMPT,NR4A1,CD38,ELL2,NFIL3,AMPD1,IRF4,LDLR,CCPG1,DUSP5,PAM,CAV1,AVPI1,DNAJB9,TXNDC5,DDIT3,PIM2,PDK1,CFLAR,VEGFA,TNFRSF17,CASP3,SLAMF7,TNFRSF12A,CANX,TRAM1,BMP6,SORT1,UBE2J1,MAN2A1,SSR1,TM9SF4,SLC12A4,HSPB1,FZD2,PCYT1B,SPATS2,BMI1,SUB1,HSP90B1,GFPT1,UAP1,FKBP11,CCL3,PDIA4,F12,SLC3A2,KRAS,ATF4,C11orf24,ACP1,TUFT1,ITPKA,BSPRY,PABPC4,UCK2,AGPAT2,APOBEC3B,T…
COWLING_MYCN_TARGETS	0.508681	1.79066	0.00549451	0.0101657	43	43	COL11A1,CNN1,GRIA3,IGFBP5,SPP1,SYNC,MMP10,GREM1,SAMD9L,TAGLN,CPXM2,CRYAB,MYL9,CPEB1,PRR5L,COPZ2,FBLN5,HSPB2,ANO4,SLC16A2,SHOX2,ALPK2,MFGE8,COX7A1,GALNT9,PBX3,TK2,LBH,AP1S3,MMP3,DSEL,NLRX1,B4GALT4,APH1B,TUBB2A,C4orf26,DDAH2,BMPER,RND2,MYL5,PRSS30P,PVALB,STMN2
KAAB_HEART_ATRIUM_VS_VENTRICLE_UP	0.385858	1.79018	0	0.0102258	249	244	NPPB,IL1RL1,MYH11,DSC1,AGTR1,ALDH1A2,TSPAN7,ZNF365,PTGIS,ISLR,VCAN,MYLK,DPT,COMP,PLP1,GAS1,COL4A6,VSNL1,FLRT2,PRELP,NTRK2,PRUNE2,WISP2,ADM,ACTA2,PLA2G5,DPYSL3,DDR2,AEBP1,CHRDL1,TAGLN,CACNA1B,CELSR2,NDRG1,CTGF,FGL2,ROR2,CFH,ACTN1,TIMP3,F10,HSPG2,PDE4B,C1R,EPHA4,CSRP1,FBLN2,EDNRA,HEG1,MR1,GPRASP1,CHL1,EFEMP1,TGFB1I1,PDLIM4,VIM,FMOD,SOD3,BTG1,SFRP1,ME1,ETV5,INPP1,IL1R1,SERPINB8,MAP1B,CDK14,STAT4,SMA…
CHEOK_RESPONSE_TO_HD_MTX_UP	0.585191	1.79004	0.0037037	0.0102258	23	22	OLFM4,CTSG,MYLK,FLNA,DEFA4,TRBC1,ARL4C,ANXA2,IL32,S100A9,ATM,ABLIM1,S100A8,TYROBP,SLC1A4,NFKB2,LYZ,BAX,MPO,HHLA1,AZU1,S100A4
WU_HBX_TARGETS_2_DN	0.609326	1.78897	0.00986842	0.0102324	16	16	IL6,MMP1,MAP3K1,TGFB1,KLF6,PMAIP1,NCOA3,PRKCI,PTPN14,IGKC,EIF2AK2,PRKCD,RYBP,IGHV5-78,ACP2,MADCAM1
CHIBA_RESPONSE_TO_TSA_UP	0.497464	1.78915	0	0.0102858	52	52	MMP13,MMP11,LUM,COL1A2,FOSB,TIMP2,FOS,HBEGF,CTGF,TIMP3,PDGFRB,CAV2,SOD3,ITGA7,ITGA3,KRT14,TGFB1,JUNB,BMP4,PECAM1,FBN2,CDKN2C,TRIP6,JUP,VEGFC,ANK1,HLA-A,GLRX,BMP6,CD9,EFNB3,KRT19,RING1,RHOG,MMP19,ARHGDIB,CASP9,NGFR,QSOX1,TP53I11,VTN,FASTK,IGFBP2,PLA2G6,SIVA1,CD36,BAD,BSG,APRT,KRT7,CGB,CD8B
CAFFAREL_RESPONSE_TO_THC_UP	0.526975	1.78927	0	0.0102858	33	33	ZFP36L1,TGFB3,FTMT,EMP1,CPEB4,SERINC1,MYC,HERPUD1,UBR4,SEC31A,IPO7,VEGFA,EXOC2,HIST1H2AC,NEAT1,CDKN1B,PNISR,YY1AP1,NUCB2,RAB5A,KCMF1,ZRANB2,ZNF451,TFRC,FNTA,IMPA1,SLC3A2,CENPL,USP3,MCCC1,SHMT2,ASNS,RPS2
LU_TUMOR_ANGIOGENESIS_UP	0.564604	1.78745	0.0037594	0.0104265	25	25	VCAN,SPP1,TNFAIP6,CCND2,JAG1,ITGAV,FGFR1,NOTCH1,CXCR4,CD44,MMP9,TYMP,VEGFA,EDN1,PDGFA,STC1,HEY1,PTK2,JAG2,FYN,VAV2,EZH2,CCNE1,E2F3,FGF18
ZHANG_TARGETS_OF_EWSR1_FLI1_FUSION	0.442917	1.78619	0	0.0105581	88	87	CES1,CDH11,CD79A,G0S2,EGR2,FOS,AK4,CD1E,ST6GAL1,PRKCB,IL1RAP,SLC17A7,CSRP1,RHOH,JAK1,CAV2,VWA5A,GABARAPL1,WDR47,RUNX3,ME1,STARD13,CEBPB,CDK14,HIPK1,RCOR1,TRIM2,CAV1,WNT5A,LY96,SH2B3,MYC,FNBP1,MYO10,SIRPA,IFITM1,ATP1A1,GLCE,PSEN1,GLG1,CITED2,SORD,PFKP,HLA-E,UBXN7,STAT6,KDSR,DPYSL2,ARHGEF1,HES1,CRIP2,FCGRT,STEAP1,GPSM3,XPNPEP1,SEL1L3,IPO13,IGFBP4,MAN2A2,CD99,SLC1A4,SMARCC1,UAP1,ADO,ZDHHC3,ATF5,CCBL…
HELLER_HDAC_TARGETS_DN	0.379911	1.7865	0	0.0105758	292	282	SSX4,WISP1,SLC7A11,HSPA6,CCR2,HGF,KIAA0226L,SLC47A1,LY9,SULF1,PTPRC,POU2AF1,ATF3,AKAP2,DOCK10,IQGAP2,ADCY7,CD28,CCND2,CELF2,ST6GAL1,HBB,ZEB2,MAF,DNAJB4,WNT5B,GJA1,TRBV21-1,WIPF1,SH2D1A,CLEC2B,RHOH,CD48,INPP5D,FAM65B,CHST15,PPFIBP1,PPP1R16B,GUCY1A3,CAPN2,TPP1,TRAF3IP3,FAS,SETBP1,CYTIP,CD44,ANK3,CCPG1,GADD45A,CD52,SLA,ZNF532,ZBTB38,RORA,SEC24D,CEBPB,SIK1,AIM2,CD180,ELF1,PBX1,LAPTM5,PPP1R15A,IL2RG,C…
WIKMAN_ASBESTOS_LUNG_CANCER_DN	0.558716	1.7848	0.00387597	0.0106291	28	27	CCR2,TRAT1,FGL2,TRBC1,ITGA4,MAFB,MYO5A,CD86,ATM,MS4A6A,GIMAP6,RUNX1,UVRAG,PPIG,MUSK,GLRX,LZTR1,MYO7A,HMGXB3,PRKACA,FBXL12,FKBP1A,FNTA,PRKCSH,PATZ1,SIRT6,NIPSNAP3B
ZIRN_TRETINOIN_RESPONSE_UP	0.600878	1.78227	0.00660066	0.010758	21	20	RARB,NID2,CTGF,THSD4,PLK2,LAMA4,PLAUR,SLCO2A1,RARRES3,CCL2,VMP1,DHRS3,GFM1,AKAP12,RARG,IQCK,SLC38A2,VGLL3,PLGLB1,TAL1
SMID_BREAST_CANCER_RELAPSE_IN_BONE_DN	0.374104	1.77864	0	0.0110822	315	309	CP,DSG1,GABRP,SYNM,KLK7,CSN3,SCRG1,PTPRZ1,PI3,MSLN,IGHM,ACTG2,PTX3,CD22,TMEM45A,LEFTY2,KRT6B,KRT16,IGKV4-1,EGFR,DSC3,KRT6A,MALL,PTGS2,PADI2,KRT81,IL1R2,L1CAM,KRT5,PRELP,PTGFR,AKR1C1,DSC2,IGLV1-40,ODAM,ELN,RAB23,POU2AF1,MMP7,SERPINB5,RYR1,CCL20,PKP1,NFIX,CRYAB,FLNA,IFI16,SLC2A3,IGLJ3,KRT83,CLIP4,KLK10,PLA2G4A,DNAJB4,NDUFA4L2,WWTR1,WNT5B,SERPINB2,CAPN6,IGHD,IGF2BP2,STXBP6,SLPI,CA9,CLIC4,ITGA6,PERP,…
SCIAN_INVERSED_TARGETS_OF_TP53_AND_TP73_DN	0.526506	1.77851	0	0.0110968	31	31	BHLHE40,ATF3,KLF9,ATP2B4,ACTN1,BTG1,TRAF1,BAIAP2,ARF6,PLS3,DDX17,RELB,ETF1,DNAJB6,MORF4L2,CELF1,YWHAQ,HNRNPA3,PREP,BASP1,IFNGR2,NFKB2,EIF1,RELA,HBD,TRIOBP,MT1B,CDK11A,MAEA,TNK2,SLC7A5
SCHAEFFER_PROSTATE_DEVELOPMENT_12HR_UP	0.411796	1.77607	0	0.0113738	116	114	PENK,FGF10,TMEM45A,SFRP2,ASPN,ABI3BP,COLEC12,PDLIM3,COL4A6,FILIP1,MAOB,COL5A2,TSPAN1,TMEM100,SLC2A1,RGS2,KLF9,PFKFB3,AHNAK,EPHA3,PDGFC,PID1,MAF,CYS1,PLA2G4A,NT5E,LMCD1,ADAMDEC1,MKX,ALDH1A3,VCAM1,EFEMP1,EGLN3,SETBP1,VWA5A,GLUL,COL24A1,ERRFI1,MAP3K6,KCND2,STK17B,TP63,SOX9,PGAM1,LAMP2,FZD7,PMAIP1,TRIM2,FNDC3B,ITGB4,PGK1,FKBP5,LRRK1,LAMA5,BDH2,CIDEA,TANC1,ATP1A1,PROS1,CEBPD,SESN1,PDGFD,BCL6,PLCB1,ARL…
VALK_AML_CLUSTER_4	0.542318	1.77415	0.00803213	0.0114679	31	28	TSPAN7,TRAT1,PRR5L,ITGA4,CAPN2,HPGDS,ABCB1,CD7,IL4R,LRP10,KLF2,IGFBP7,DRAM1,CYFIP1,CTNNA1,FZD6,CFD,NDFIP1,TRIB1,IKZF2,UGT2B28,P2RX5,TUBB6,RAB13,HPS4,PMS2P3,TRDV2,B4GALT6
JIANG_HYPOXIA_NORMAL	0.37381	1.77451	0	0.0115124	311	298	NEFL,ACTC1,ZFP36L1,HLF,DUSP1,SYNC,DPP4,JUN,SLC2A1,LOX,ZFP36,AK4,HIF1A,TGM2,CA12,PDGFC,NDRG1,CCND2,SLC2A3,A2M,PRODH,SERPINE1,KCNMA1,NT5E,TSC22D3,IGF2BP2,GADD45B,ELL2,LRP1,EHD2,TXNIP,SOD2,TSKU,BTG1,FTH1,PJA2,CDCP1,RIPK4,ANGPTL4,P4HA1,IFI30,CTSO,PPP1R15A,NEK6,IFNGR1,KLF6,LAMC1,LGALS1,SLC30A1,CAV1,BNIP3L,PLOD2,SDCBP,MCL1,PTPN12,STOM,ALDOC,MSMO1,ITGB4,IL9R,NFKBIA,ZBTB47,SIRPA,SEPT2,PIM2,ZFP91,GNA13,MF…
EPPERT_HSC_R	0.405586	1.77416	0	0.0115342	121	115	NPR3,HLF,GCNT2,COL5A1,CD109,JUN,BAALC,HTR1F,ZEB1,PLSCR4,MCTP1,HIST1H2BE,KIAA0125,RUNX2,LPP,FGFR1,MEIS1,HIST1H2BI,PPP1R16B,GUCY1A3,FLT3,HIST1H2BG,KLF4,TFPI,ELK3,ANK3,INPP4B,PCNX,ATP8B4,HOXB2,SMARCA1,CYLD,FGD5,FRMD4B,ABCB1,PAM,BTBD11,TMEM200A,TCF12,DST,MSMO1,FNBP1,DNAJB9,MECOM,ZBTB4,INSIG1,HOXA5,DUSP6,SPTBN1,FOXO1,DRAM1,FAM3C,RIMKLB,HOXB3,WDR91,HIST1H2BC,MREG,MYO5C,ERG,DDX5,KAT6A,RLIM,MAFK,SLC17A9,…
LEE_METASTASIS_AND_ALTERNATIVE_SPLICING_UP	0.448001	1.7742	0	0.0115342	74	72	MFAP5,TMEM45A,COL4A6,L1CAM,COL6A2,ELN,CYR61,MGP,MET,BTK,COL7A1,FZD1,PLAGL1,FAT1,STAB2,PLXNA2,ITGB5,LGALS1,WNK1,PTK7,BMP1,PLXNB3,TSPAN9,SHC1,SMAD3,TNFRSF1A,F2R,SRPK2,HAPLN3,MAP4K4,NAIP,DDR1,RTN4,PDCD6IP,HIPK2,IL12RB1,LZTR1,PTPRF,C6,LGI3,CEACAM1,LGALS3BP,SMO,BCL2A1,LTBR,NLGN4X,BNIP3,ANKS1B,ADRBK2,SLC1A4,NRCAM,LRRC66,CCBE1,NME6,CAMK1,SH2D4A,IL3RA,PIM1,PPP2R1A,DAP3,CSNK1E,ANKS1A,FASTK,TSPAN33,PTPRM,B…
HUTTMANN_B_CLL_POOR_SURVIVAL_DN	0.470554	1.77051	0	0.0118304	60	57	FCRL2,EGR3,VNN2,ATP10D,GLIPR1,BIRC3,FUT8,ADAMDEC1,SLAMF1,DGKG,ADARB1,BANK1,COBLL1,ZNF532,FRS2,RECK,ATP1B1,CASP1,PLAG1,MEF2C,SOCS5,BACH2,ADK,UTS2,PIP5K1B,ZBTB20,EIF4G3,ZNF280D,MAP2K5,SLC4A7,TCF7,ATP2B1,AKT3,NRIP1,SOBP,RRAS2,SMC5,MTSS1,ABCA1,ZNF652,METTL8,ADAM10,NUCB2,SYNJ2,EAF2,PDE8A,PTK2,MYBL1,USP6NL,TPD52,HELLS,ALCAM,TRDV2,SLC4A8,STAG3,CNTNAP2,ADAM29
GENTILE_UV_RESPONSE_CLUSTER_D4	0.481147	1.77056	0	0.0118304	55	54	BHLHE40,ZFP36,CTGF,FILIP1L,SAMD4A,DUSP7,KLF10,TPST1,MAPK6,ARID5B,FZD7,GNAI1,CLINT1,CHSY1,RAPGEF2,SEC24B,CDC42EP4,SMURF2,DICER1,PPP2R5C,DDX3X,KRIT1,SPEN,ARF6,PUM1,HMGA2,DDX17,UBE2G1,PDCD10,RAB1A,ATP2A2,UFL1,XPO1,BMPR1A,THUMPD1,SLC20A2,PHC2,ATP13A3,USP1,KANK1,USP10,RBM5,SNRNP40,GNE,UAP1,RAD21,POGZ,KPNA2,SIAH1,AURKA,HMGB2,CCNB1,EEF1E1,GATA2
OZANNE_AP1_TARGETS_UP	0.657575	1.76715	0.00996678	0.0121639	18	15	EGFR,MMP1,SPARC,CD44,MMP9,EZR,PRKCQ,MMP3,STAT6,ENPP2,ARPC1B,LGALS3,HDAC3,CAPG,DNMT1
SARTIPY_NORMAL_AT_INSULIN_RESISTANCE_UP	0.528423	1.7666	0.00826446	0.0122363	34	33	EREG,BHLHE40,SLC2A1,SOCS3,THBS1,EGR2,EGR1,SRXN1,SPSB1,PHLDA1,CCL2,AMOTL2,DUSP6,FOSL1,B3GNT2,PTGES,SYNJ2,TUBB6,IER2,SPRED2,STK40,HMOX1,HMGCR,SLC25A28,NOP58,TUBB2A,MAK16,BYSL,NOP56,C12orf45,CDR2,PPAN,CCL7
UDAYAKUMAR_MED1_TARGETS_DN	0.392299	1.76541	0	0.0122673	240	227	NTS,PCDH7,GPNMB,RASSF9,COL1A1,HSPB7,PALLD,FHL1,ADM,SNAI2,RGS2,ATF3,MN1,NDRG1,SLC2A3,ST6GAL1,TIMP3,TSC22D3,MEIS1,GADD45B,CLEC2B,KANK2,ADAMTS1,CDA,TXNIP,FAS,ABTB2,AXL,GABARAPL1,KLF4,BTG1,TFPI,TPM1,PLK2,GADD45A,ETS2,LXN,P4HA2,ADCY9,ARID5B,DLG5,DUSP5,FRMD4B,RHOBTB1,PPP1R12A,JUNB,HBP1,ERAP1,RAB3GAP1,GSN,ADAM17,PPP3CA,SLC35E3,PIK3R3,NFE2L1,KDM3A,SMTN,AMOTL2,INTS6,RIOK3,PTEN,DNAJB9,MKNK2,RHOC,RCBTB2,CDK…
STREICHER_LSM1_TARGETS_DN	0.594988	1.76226	0.0113636	0.0123086	19	19	IL1R2,IL6,ITGB6,IL1RAP,DUSP7,SFRP1,TGFB1,ETS1,FGF2,TNFRSF10B,TNFRSF10A,IL15RA,FZD8,RBL1,E2F7,ID1,FOXC2,FST,ZNF232
HARRIS_HYPOXIA	0.438821	1.76218	0	0.0123086	81	79	CP,MMP13,PTGS2,SPP1,BHLHE40,L1CAM,HGF,COL5A1,TGFB3,JUN,ADM,EDN2,IL6,SLC2A1,FOS,HIF1A,TAGLN,TGM2,CA12,SLC2A3,F3,CA9,VIM,NFKB1,HK2,P4HA1,PLAUR,TGFB1,BNIP3L,FTL,PGK1,TEK,CCL2,LDHA,DDIT3,CDKN1A,TFF3,LRP8,VEGFA,HK1,EDN1,SAT1,PFKP,CCNG2,PDGFB,STC1,CDKN1B,ENPEP,GAPDH,PRPS1,ENO1,HDAC9,XRCC5,BNIP3,PGF,CD99,TGFA,ALDOA,EPAS1,BIK,TFRC,XRCC6,HMOX1,RP1,FLT1,APEX1,ANGPT2,AK3,PFKL,IGFBP3,IGFBP2,IGF2,TXN,TH,MIF,I…
MATTIOLI_MULTIPLE_MYELOMA_WITH_14Q32_TRANSLOCATIONS	0.521317	1.76551	0.00420168	0.0123306	36	34	NTRK2,CX3CR1,CXCL12,VPREB3,PXDN,CCND2,MAF,NUAK1,GUCY1A3,MAFB,CYBB,KLF4,GALNT10,GYPC,ITGB7,IL6R,PYGB,ABLIM1,SORT1,TLR4,DPYSL2,GNAQ,FGFR3,CD99,PKP2,TBC1D9,FAM174B,NGFRAP1,WHSC1,ATP13A2,SRC,CCND1,MAL,KCNMB2
BURTON_ADIPOGENESIS_10	0.55466	1.76465	0	0.0123394	30	29	SDPR,ANXA6,CPEB2,RAB3IL1,TMEM37,MTM1,MBNL1,MSMO1,LRRFIP1,PYGB,VCL,DOCK9,SEPT10,CCNG2,ZFAND6,FAM107B,UBA3,ACADL,HMGCS1,FLOT1,GYG1,ATP6V1C1,FDFT1,SQLE,FDPS,STRBP,NSDHL,LPL,NOL7
AMUNDSON_POOR_SURVIVAL_AFTER_GAMMA_RADIATION_2G	0.40718	1.76186	0	0.012344	171	164	PIK3CG,CALD1,PTPRC,PTPN22,MXD1,WWTR1,LPP,ITGAV,ANXA2P2,KANK2,NCKAP1L,RHOH,INPP5D,SAMSN1,ANXA2P1,HCLS1,PLK2,IKZF1,CD53,SLA,ANXA2,BIN2,MYOF,ZNF532,SLC25A12,LAMB1,SMARCA1,PTPN7,ELF1,NXN,ADCY9,DLG5,FZD7,LAMC1,ANXA5,LAMB2,GPC1,ITGB1,OTUD4,SELPLG,DST,ENAH,DOCK1,CDC42BPB,FKBP9,CD93,CRTAP,SH3BP4,MYC,PLCD4,AMOTL2,MAPRE2,RAC2,SYDE1,SCAF11,CNN3,TJP1,RBFOX2,S100A10,TRIM14,HDLBP,OCRL,CAMSAP2,VAMP3,PML,PLS3,TN…
VANASSE_BCL2_TARGETS_DN	0.449492	1.76317	0	0.0123481	74	71	CR2,CTSG,FN1,ST8SIA6,COL5A1,PTPN22,PLXNC1,CCND2,F13A1,TRPS1,LTA,HERC6,DNASE1L3,AHCYL2,LRRC16A,TRAF1,ABCC1,IL9R,MYC,BCL2,SAMHD1,PTPN14,ELL3,MAP4K4,CFP,CYFIP1,TUBG2,CCR1,NEBL,MARCKS,TCF7,CD1D,RTEL1,MFHAS1,PIK3R4,RBBP9,MPHOSPH9,MUT,CD9,MYB,PGLYRP1,ANXA4,HCST,EXOC1,NEDD4,C19orf12,MCOLN3,CCDC79,USP14,DPH5,C20orf196,C7orf73,LIG3,FEZ1,DENND2D,NFKBID,CMTM3,RASGEF1B,RNF219,ZNF600,C7orf31,PLA2G7,EDARADD,TM…
TONKS_TARGETS_OF_RUNX1_RUNX1T1_FUSION_SUSTAINDED_IN_ERYTHROCYTE_UP	0.485577	1.76236	0	0.0123781	44	44	NTS,ALDH1A2,VCAN,MALL,SLC7A11,CH25H,PLAT,IFI16,EMP1,TM4SF1,PHLDA1,ANXA2,PNRC1,ECM1,KLF6,DUSP6,LILRA2,ZNF217,DDR1,ERG,ARMCX2,RBPMS,ACSL1,HSPB1,GBP2,CREM,CD200,P2RX4,AMIGO2,HOMER3,NRCAM,IL1RN,TCF7L2,TMEM176B,NQO1,ID1,MAGED2,GDF15,SOX4,IL17RB,UCHL1,QPRT,CYP1A1,CRHBP
CHEN_HOXA5_TARGETS_9HR_UP	0.395547	1.75996	0	0.0125353	223	212	GEM,PTGS2,JUN,SNAI2,FOSB,FOS,ATF3,TNFAIP3,CREB5,IFI16,EGR1,BIRC3,BDKRB1,CHD9,TSC22D1,F3,GADD45B,NFIL3,KLF10,FOXO3,NEDD9,JMJD1C,NEK1,LIF,TIPARP,TNFRSF9,CEBPB,ETS2,ARNTL,DUSP5,PPP1R12A,KLF6,JUNB,BACH1,PMAIP1,MCL1,KDM3A,NFKBIA,INTS6,BCL10,STRN3,NEMF,KLF5,ARIH1,NCOA3,RNF111,TANK,DUSP6,PELI1,PIBF1,AKAP10,CDK17,DPP8,NRBF2,SEC24A,FOSL2,TNFRSF10B,ZCCHC6,CLEC4A,DAAM1,VEGFA,MARCH7,CLK1,CAB39,HRH1,LIG4,RLF,…
GAJATE_RESPONSE_TO_TRABECTEDIN_UP	0.454108	1.7596	0.00649351	0.0125849	67	66	GPNMB,KLRC3,IL6,TGFBI,RGS2,DDR2,FOS,ATF3,TNFAIP3,NID2,C4BPA,CLU,FGG,C1R,CLIC4,CXCR4,TXNIP,TM4SF1,CD44,GADD45A,DUSP5,GSTA4,GSN,SRGN,MYH10,ANXA1,MSMO1,IGFBP7,CDKN1A,SEPT6,PROS1,CASP4,UGCG,EML2,VLDLR,IL18,CRIP1,CCNG2,CFD,NNT,NUPR1,OLFML2A,NUCB2,ANXA4,CPE,TAF15,OASL,HLA-C,CSRP2,GARS,CASP9,PHYH,CARS,PCK2,ASNS,CLDN7,TUBA1A,GOLGA8A,ARL6IP1,S100P,TRAPPC6A,CYP19A1,ISG15,CBS,S100A4,FOLR1
YIH_RESPONSE_TO_ARSENITE_C2	0.619189	1.75411	0.00645161	0.0128766	18	18	KRT6A,TGFB3,GADD45A,MCL1,TCF12,ATF2,USP8,SP3,TANK,ABL1,PPP1CB,CAST,BCL2A1,FADD,RAB5A,KIT,PPP1CA,NIT1
BEIER_GLIOMA_STEM_CELL_DN	0.454141	1.75691	0	0.0128967	66	63	GPNMB,TIMP2,FAM167A,HBEGF,FTH1,INPP1,NFKBIZ,LAPTM5,DLG5,KLF7,SOS2,CUEDC1,DUSP3,HLA-DMB,RNF112,CD74,GANC,KIAA0930,HLA-DRA,HLA-DRB1,HLA-DQA1,BCL2L2,HLA-DQB1,IFIT5,LPIN1,FZD6,HLA-DPA1,TLE3,FUCA1,HLA-DMA,BTN2A2,LRCH2,PORCN,ECD,TAF8,EXOC6B,MGLL,MAPRE3,SLC11A2,HNMT,BASP1,USP36,HIF1AN,DHRS7,MINA,SNX21,EIF4E3,AMIGO1,YWHAB,COMMD1,FBXO6,LNX1,TCEAL7,SUPT3H,ZNF717,GPN2,BMP2,IGFBP3,MORN4,CCND1,GLTP,DDAH2,CACN…
DEMAGALHAES_AGING_UP	0.480851	1.75424	0	0.0129408	55	53	GPNMB,SPP1,C3,SGK1,NDRG1,CLU,DCLK1,CLIC4,EFEMP1,IL33,TXNIP,SERPING1,RASA3,MSN,FCGR2A,MPEG1,RNF213,LAPTM5,FCGR2B,ANXA5,CTSS,B2M,HLA-G,LITAF,TMED10,VWF,GNS,C4A,ANXA3,GSTA1,C1QC,C1QB,NPC2,ADIPOR2,C1QA,GBP2,HBA1,HCST,LGALS3,LYZ,PTGES3,VAT1,MGST1,PSMD11,DERL1,PCSK6,GFAP,HIST1H1C,MT1F,S100A6,ADARB2,S100A4,APOD
SMIRNOV_RESPONSE_TO_IR_2HR_DN	0.485067	1.75555	0	0.0129727	55	53	CCR6,GPR15,ADM,ATP10D,IL16,SLC2A3,PLA2G4A,FAM65B,FAM69A,STK38L,MSMO1,KDM3A,ST8SIA4,KLF2,BCL2,APAF1,TMCC1,SLC35A1,JAK2,RSBN1,APOLD1,RAB3GAP2,BBS10,VGLL4,ZNF280D,MLH3,YEATS2,HSPA1A,S100PBP,CCNG2,TTC9,RGS3,SLC5A3,INSIG2,JRKL,STK38,GOLPH3L,BCL11A,PMS1,ZNF248,TSPAN12,MORC2,DEPDC1,ZBTB32,PSRC1,BANP,EPOR,KIF20A,CENPA,AURKA,RAD54B,KCNN3,ATF7IP2
KANG_CISPLATIN_RESISTANCE_UP	0.622059	1.75308	0.0178571	0.0129806	19	18	AHNAK2,TFPI,FTH1,FAM46A,IER5,METTL21B,RAC2,CDKN1A,GRN,JUP,ATP7A,IGFBP6,DALRD3,MAFF,SF3B3,LZTFL1,ZDHHC3,MDK
GRADE_COLON_CANCER_DN	0.525149	1.75294	0.00483092	0.0129875	33	32	CD177,SRPX,MS4A12,SGK1,SEPP1,C2orf88,ADAMTS1,CNTNAP1,PLOD2,MXI1,HELZ,EXD2,EID1,GSTCD,TP53INP2,ATG4C,USP22,EIF4A3,ATXN2L,EPM2AIP1,SLC4A4,ELK1,SRP9,RMND5A,METTL7A,HLTF,PPHLN1,UNG,CD36,BEAN1,CA5A,CCR7
SESTO_RESPONSE_TO_UV_C3	0.606384	1.75431	0.0111524	0.0130127	20	19	PTGS2,DUSP1,ATF3,HBEGF,IER3,RND3,SOX9,PMAIP1,PHLDA2,HIST2H2BE,BRD2,EIF2S1,ATP6V0D1,MYD88,TAX1BP3,IL1B,CYCS,MAD2L1BP,H2AFX
DELYS_THYROID_CANCER_DN	0.384662	1.75108	0	0.0130177	232	227	MYOC,OGN,SYNM,ITM2A,ALDH1A2,TSPAN7,SRPX,PLN,HLF,DCN,CASQ2,FMO1,DPT,SGCD,RASSF9,GAS1,FLRT2,TNXB,AKR1C1,SYNDIG1,FHL1,JUN,CYBRD1,LAMA2,ENPP1,MEOX2,CXCL12,GHR,FOSB,EGR2,FOS,CHRDL1,IQGAP2,CRYAB,EPHA3,CYR61,ZFPM2,DIO2,MGP,ITIH5,HBB,CCL14,FGL2,ROR2,EGR1,DNAJB4,AOX1,SYNE1,CCL21,COPZ2,LRP2,TSC22D3,IRS1,TNFSF10,ALDH2,SORBS2,ADH1B,SETBP1,DNASE1L3,FMOD,IPCEF1,FBLN5,TFPI,SFRP1,FXYD6,MT1X,STARD13,TBC1D4,SLC26A…
ZWANG_EGF_INTERVAL_DN	0.387237	1.75035	0	0.0130224	214	201	AHNAK2,NOS2,PLAU,SNAI2,RNASE7,PIK3R1,PAPPA,ZFP36,KLF9,SOX7,EHF,ST6GAL1,KLK10,TIMP3,SERPINE1,FTMT,ARHGAP24,WNT9A,CORO6,KCTD11,SNORA19,TNFSF10,SLPI,AR,ARHGEF37,SPSB1,GABRB1,KLF10,SAMSN1,CD248,ABTB2,PDLIM4,IRX3,CXCR2,BTG1,AKAP13,PLD1,CPEB3,ZNF608,RIPK4,FYB,CEBPB,DUSP10,ACAP1,HFE,ZC3H12A,PHACTR3,HCP5,SCAPER,MMP28,CHRNA7,JUNB,GJB3,MAP3K12,MXRA7,BMP4,FAM131B,RARRES3,BCAR3,C1orf106,KLF3,PNPO,IRF1,CA5B,U…
BROWN_MYELOID_CELL_DEVELOPMENT_UP	0.398443	1.75102	0	0.0130246	165	159	TCL1A,EREG,CCR2,IL1R2,C3,ANTXR2,TGFBI,SAMD9L,CCND2,EGR1,ACTN1,F10,C5AR1,MXD1,SGMS2,SLFN12L,ABCD2,CLEC5A,TLR2,TNF,FPR1,EDIL3,SLFN12,CYBB,CD44,FCGR2A,G6PD,CD52,CLDN1,IQGAP1,SP100,ITGB2,MPEG1,FPR2,AOAH,GP5,GLIPR2,PLAUR,EMCN,ANXA5,JUNB,ITGAX,PYGL,CTSS,EDAR,GSN,ARHGEF3,MYO1B,MCL1,TIFAB,DEGS1,STOM,ESYT2,NFAM1,PLK3,OLR1,CD80,MMP8,NPC1,ZYX,CAMP,SIRPA,XDH,SIGLEC7,FGR,TNFRSF1A,CLEC6A,IL4I1,CEBPD,SCARB2,GNS…
MILI_PSEUDOPODIA_CHEMOTAXIS_DN	0.386757	1.74985	0	0.0130565	457	435	AKR1B10,MSLN,MMP11,PI16,PTGS1,FGF7,FN1,COL4A6,DUSP1,SNED1,COL5A1,CD109,PDGFRA,COL16A1,SLC2A1,COL4A5,FOSB,TIMP2,EMILIN1,LOX,SOCS3,CALD1,THBS1,FOS,ZFP36,ITGA5,PLAT,TIMP3,SERPINE1,TRPS1,PDGFRB,IL6ST,ACVR1,C1R,CSPG4,NRP2,FGFR1,ANGPTL2,F3,SERPINF1,FBLN2,LRP1,PRNP,WLS,TLR2,ITPRIP,EPB41L2,TPBG,SCPEP1,LDLR,TXNIP,MMP14,CLCF1,PER3,AXL,SOD3,BTG1,PIK3IP1,ATP10A,P4HA1,NFKBIZ,ITGA3,P4HA2,ECM1,CTSB,SLC16A1,SLC3…
JI_RESPONSE_TO_FSH_DN	0.470389	1.74977	0	0.0130633	58	57	VCAN,FN1,COL1A1,DUSP1,OSMR,SERPINE1,EMP1,JAK1,ITGA6,HK2,GPR176,ARHGAP5,PLEC,FGF2,RB1,GNA13,ASPH,GNS,PACSIN2,SNAP23,DDX3X,SPOCK1,PRPF4B,ARF6,PHTF2,CDK8,TOP1,UBE2G1,PANK3,PITPNB,ADD1,PRPS1,PAK2,MAT2A,SERBP1,MED6,KIF5B,ZMYND11,RAB6A,MAP2K1,TFDP1,TMBIM6,RANBP9,YWHAZ,EIF2S3,ATP5A1,GDI2,RRM2,BRCA1,CYB5B,TOP2A,RAF1,KLHDC3,TOP2B,FGF5,CCNF,MAST1
LI_WILMS_TUMOR_VS_FETAL_KIDNEY_2_DN	0.485283	1.74976	0	0.0130633	51	51	IGFBP5,SPP1,CDH11,COL5A1,COL5A2,ITGA2,THBS1,DDR2,SEPP1,INHBA,CX3CL1,TIMP3,ANGPT1,ITGAV,KLF10,FZD1,TGFBR2,RUNX3,SEMA3C,MYC,EGF,IGF1R,SDC1,VEGFA,COL4A2,PDGFA,COL4A1,FRZB,TGFBR3,RARG,GPC4,RET,IGFBP6,DAB2,PELO,AGRN,ERBB2,GNG11,BMP7,CDH1,TGFA,CDH6,LETM1,AGT,APOE,ALCAM,PMP22,GATA3,LHX1,DPEP1,DLK1
CROONQUIST_NRAS_VS_STROMAL_STIMULATION_DN	0.418307	1.75117	0	0.0130682	99	99	ITM2A,HSPB6,CLC,VCAN,COL6A3,POSTN,COL1A2,DUSP1,NR4A2,JUN,COL16A1,ACTA2,SULF1,IL6,FOSB,TGFBI,FOS,SPARC,IER3,CTGF,THBS2,DCLK1,GJA1,TSC22D3,TSC22D1,TPM2,TPM1,C10orf10,LAMB1,LAMA4,PPP1R15A,NOTCH3,PTGER3,NFKBIA,IGFBP7,SBNO2,PIM2,BCL6,FSCN1,SMARCD3,COL4A1,NUPR1,HES1,CENPE,HTT,IGFBP4,TOX,DLGAP5,CD81,ZMIZ1,BASP1,IER2,APOBEC3C,SLC25A4,HIST1H2BJ,CDKN3,CCNA2,RAD51AP1,ARHGAP11A,ID1,PTP4A3,FOXM1,SNRPA1,HIST2H…
CORRE_MULTIPLE_MYELOMA_UP	0.461055	1.74938	0	0.0130906	74	67	PTGIS,DPP4,RGS4,AADAC,ADAMTS12,ITGA2,TNFSF4,FAM167A,ATXN1,SLC24A3,PLAT,GATA6,TRAV8-3,SERPINE1,RHOJ,SERPINB2,MARCH4,ALDH1A3,SAMSN1,RNF145,PDGFRL,TFPI,ADAM23,FAM43A,ANGPTL4,ITGA3,C2CD4A,MYO1D,DMD,HGD,USP53,SNX25,CSGALNACT1,RGS7BP,SLC25A23,FAM155A,MYCT1,AREG,SEPT9,GLRX,PSPH,VEPH1,TLR4,GCKR,SLC22A23,CLCN4,EXOC6B,SCG2,KCNT2,CD200,COL13A1,C15orf48,IL1B,MAFF,CDKN2A,ABCA6,LMO2,ITIH4,GDF15,EIF4EBP1,CLDN11…
NAGASHIMA_NRG1_SIGNALING_DN	0.475337	1.75156	0.00558659	0.0131261	58	54	TCHH,DDIT4,PTHLH,THBS1,OSR2,F3,MAFB,HIST1H1T,CD44,ANK3,CDC14A,GPR87,MPZL2,ZNF292,CTAGE5,GPLD1,PDS5B,APC,KIAA0430,AKAP9,GALK2,B3GNT2,TTLL5,PCDHGA8,PTPRF,RYBP,PEX3,DMXL2,TSC22D2,NUMA1,N4BP2L2,PPP1R3D,ZKSCAN4,PGAP1,ZNF287,ETAA1,ZNF362,MID1,RALGPS2,HMGCS1,RBM15,ZNF248,MBD4,PIP5K1A,SOCS2,SMYD2,TIA1,SOX2,PPP1R3C,CROCCP2,FRAT2,ZNF222,FUT9,ARL14
BAKER_HEMATOPOIESIS_STAT3_TARGETS	0.63097	1.75144	0.00955414	0.0131331	16	16	MMP2,IL6,HIF1A,CCND2,FAS,MMP9,MCL1,MYC,PIM2,BCL2,VEGFA,CCND3,CCNA2,PIM1,CCND1,BIRC5
GROSS_ELK3_TARGETS_DN	0.515709	1.75138	0.00431034	0.0131331	32	31	PTGS2,BHLHE40,IL6,SOCS3,ADAMTS4,SLPI,ACOX2,ADAMTS1,CXCL2,CSRNP1,FTH1,GBE1,PLEK,IFI44,PGM1,PDK1,OAS3,VLDLR,CTH,RSAD2,PRKG2,BNIP3,CNOT7,MAFF,UPP1,FAM162A,RAMP3,HAX1,HOXB9,COPE,HELT
SENGUPTA_NASOPHARYNGEAL_CARCINOMA_UP	0.364878	1.74765	0	0.0132711	294	281	SYNPO2,COL3A1,VCAN,FN1,PTGS2,PLAU,FCGR3B,CDH11,POSTN,ROBO1,COL1A1,COL1A2,FBN1,COL5A1,COL5A2,COL8A1,ACTA2,SULF1,TNFAIP6,PAPSS2,CALD1,INHBA,SPARC,ADAMTS2,GATA6,C11orf96,DDX60,KCNMA1,XAF1,GJA1,ITGAV,KLHL5,PRNP,STAT1,CXCL9,FAS,KITLG,NPL,NID1,FCGR2A,HIVEP1,THY1,ADAM23,TNFRSF9,LAMB1,SLC39A14,FZD7,LAMC1,PMAIP1,OSBPL1A,IL15,MANEA,ASCC3,CTSC,ERAP1,GBP1,COL15A1,FGF2,TMEM200A,GLS,IFIH1,QSER1,NFKBIA,CASK,FKB…
DASU_IL6_SIGNALING_UP	0.472055	1.74661	0	0.0133418	59	58	GEM,COL6A1,COL16A1,IL6,TNFAIP6,EMILIN1,ZFP36,MMP1,HTRA1,IER3,SERPINB2,PLA2G4C,CXCL3,SOD2,RGL1,GAS6,CEBPB,IFI30,PLEC,TGFB1,ZFP36L2,TMEM158,CCL2,CD47,IRF9,HIST2H2BE,DNM1,HSPA1A,SREBF1,MMP3,ATP2B1,HIST1H2AC,HLA-F,TFAP2C,PTGES,TAPBP,AGRN,VEGFB,SORBS3,PDPN,NAGPA,FAM189B,IRAK1,MAFF,MGRN1,ENG,DNM2,CDC25B,KHSRP,NMB,ANPEP,SOX4,MAP2K2,LY6E,FASN,CKS2,FCHO1,STMN2
ANDERSEN_CHOLANGIOCARCINOMA_CLASS2	0.403427	1.74629	0	0.0133687	174	167	OLFM4,KLK7,MSLN,COL11A1,CEACAM5,LAMC2,KRT6B,VCAN,COL6A3,CDH17,GCNT3,KRT15,COL1A2,MXRA5,LEMD1,CEACAM6,TSPAN1,LAMB3,ST6GALNAC1,ITGA2,ITGB6,SERPINB5,SOX21,CTHRC1,KLK10,MUC17,SERPINB2,NRP2,CDH3,SCEL,COL12A1,ZBED2,TMPRSS4,VILL,VDR,CDCP1,HK2,GPA33,GJB5,PLAUR,PMAIP1,GJB3,PLAC8,VSTM2L,KCNK1,SLC16A3,DHDH,GALNT6,CST6,SIX4,MYOM3,KRT17,USP54,OLR1,GPR87,SLC6A20,KLF5,MECOM,HSPA1B,CYP2S1,FGFBP1,ALDH3B1,SFN,SLC6…
LEI_HOXC8_TARGETS_DN	0.611233	1.74593	0.00704225	0.0133957	17	17	CNN1,SPP1,GAS1,ACTA2,TAGLN,ADAM19,SERPINF1,PLAGL1,FAM43A,ELMO1,KRT19,ASS1,CXCL10,NQO1,GREM2,NCAM1,ANKRD1
DOANE_BREAST_CANCER_ESR1_DN	0.476261	1.74492	0	0.0134902	48	47	GABRP,SCRG1,MSLN,KRT6B,KRT16,EGFR,KRT5,DSC2,MMP7,SERPINB5,CRYAB,SLPI,SOD2,FABP7,FOXC1,SFRP1,GJB3,CHST3,IGF2BP3,ARNTL2,S100A8,MPP6,TTLL4,ASS1,LY6D,MID1,BCL11A,UPP1,ROPN1B,MIA,PAX6,UGT8,RARRES1,ELF5,TTYH1,PSAT1,BBOX1,EN1,ART3,VGLL1,PGBD5,GABBR2,HRASLS,SOX11,ZIC1,COL9A3,GAL
SABATES_COLORECTAL_ADENOMA_DN	0.371778	1.74446	0	0.0135374	291	272	SI,ATP1A2,CP,OGN,CEACAM7,CD177,CR2,CTSG,MYH11,MFAP5,XPNPEP2,ABCG2,SYNPO2,IGHM,SCN7A,CNN1,AFF3,MS4A1,LMOD1,TSPAN7,PCDH7,CYTL1,MYLK,ASPN,TNS1,GPNMB,SORCS1,TRPM6,ABI3BP,IGF1,FN1,DPT,C7,CYP3A4,COLEC12,PLP1,RSPO2,FLRT2,MFSD4,L1CAM,DUSP1,GCNT2,MFAP4,ABCA8,SCARA5,TMEM100,CCL19,MS4A12,MEOX2,CXCL13,CXCL12,ANK2,GHR,BCHE,FCRL3,VPREB3,RSPO3,C2orf40,CMAHP,FAM107A,ADCY2,CHRDL1,DOCK10,LRRK2,MAMDC2,UNC5C,CPNE8,S…
NIELSEN_GIST	0.43787	1.74352	0.00884956	0.0136251	98	93	SYNM,NPR3,MRVI1,FOS,PDE1A,SPRY1,ETV1,ANKRD44,KANK2,GUCY1A3,BBX,AMPD3,LRCH1,HSPA4L,NEK6,ABCB1,ZMAT3,RNF141,PRKAR2B,CRTAP,ENTPD1,C4orf3,BTBD3,DNAJB9,TNFAIP8,NUDT4,ZCCHC6,ABCC4,RGS7BP,CLN5,TMEM204,STK17A,SYNJ1,PRKCQ,ANO1,KCTD7,CTDSPL,RBPMS,ADH5,PWWP2A,IMPAD1,EXTL3,HSPA8,MAGEA10,SPRY4,CUL5,CDC42EP2,CD81,SKP1,CA2,SLC12A2,INPP5A,ISCU,KIT,TBC1D20,ORAI1,APLP2,KDELR2,KAT2B,WWP2,SLC4A4,STIM2,DNAJB12,TTC1,M…
TSENG_ADIPOGENIC_POTENTIAL_DN	0.488343	1.74207	0.00970874	0.0137404	46	44	SFRP2,COL6A3,FMO1,COL6A1,SNAI2,ENPP1,TGFBI,SPARCL1,IL6ST,GJA1,CAPN6,TSC22D1,THBD,LPAR1,ADAM23,IL1R1,DKK3,AOC3,PPL,SIX1,SESN1,ITIH2,NRP1,CDKN2C,COL4A2,HLX,POPDC3,GHITM,RAB9A,NMB,CMBL,B3GALNT1,RAMP2,HSBP1,PHKA2,SMS,TSPAN6,CST3,EBF3,EPHB6,ART3,GAS2,PAX3,FABP4
KIM_LRRC3B_TARGETS	0.536468	1.74216	0.00877193	0.0138004	30	30	CXCL1,IFI16,CXCL9,SERPINA1,FTH1,CCL5,B2M,IFITM2,OAS2,IFI44,CD59,CD74,GM2A,HLA-DRB1,EEF1A1,HLA-DQB1,HLA-DPB1,IFIT1,HLA-E,TAP1,HLA-A,TAPBP,IFI27,HLA-B,LYZ,PSME2,HLA-C,EIF3E,ISG15,C9
KANG_IMMORTALIZED_BY_TERT_UP	0.429472	1.74138	0	0.0138344	89	87	SCN11A,ACTG2,LAMC2,LEFTY2,GRIA3,PCDH7,TNC,COL4A6,POSTN,COL8A1,C3,COL6A2,ELN,DOCK2,PDGFC,SERPINB2,CSPG4,VCAM1,ZNF460,COL7A1,TFAP2A,LAMB1,LEPR,IFI30,ITGA3,P4HA2,BGN,TGFB1,IL21R,FGF2,SKAP2,WNT5A,TRPV2,CACNA2D1,NNMT,HPD,APPBP2,AP4E1,ICAM1,CDK13,PDGFB,LARS2,ZNF45,CLN8,SLC6A6,PCDHB8,ENO1,PPP1R3D,TGFB2,DHX9,BNIP3,CDC42EP3,NRCAM,MAPK9,CTSZ,NSMAF,CLMN,RHEB,GPR162,TJP3,BCL2L1,BDNF,RARRES1,CHRNA3,DOT1L,CDK7…
WANG_BARRETTS_ESOPHAGUS_AND_ESOPHAGUS_CANCER_DN	0.489555	1.73871	0.00480769	0.0140882	37	37	KRT1,SLURP1,KRT4,KRT6A,SERPINB3,SPRR2C,LY6G6C,SULT2B1,EMP1,CDA,NEDD9,ARL4D,ANXA8,ECM1,PAX9,ANXA1,PPL,S100A2,LGALS7,TRIM29,CRABP2,PGD,CSTA,RARG,OBSL1,ALOX12,MAFG,CSTB,VAT1,TPD52L2,NFRKB,CBR3,FDXR,ST3GAL4,MAL,GPX3,RELN
ACEVEDO_FGFR1_TARGETS_IN_PROSTATE_CANCER_MODEL_DN	0.373167	1.73739	0	0.0142417	308	299	MYOC,OGN,MYH11,SYNM,P2RX1,HSPB6,SYNPO2,ACTG2,CCDC80,CNN1,DES,SLC2A4,LMOD1,TSPAN7,LAMA3,RBFOX3,SORBS1,LCT,HLF,MYLK,ABI3BP,DPT,GXYLT2,PDLIM3,GAS1,COL4A6,ATP12A,KRT15,KRT5,PRELP,ISM1,FMO3,FHL1,COL17A1,LAMB3,ACTA2,G0S2,MRVI1,PIK3R1,RSPO3,CALD1,SDPR,TSPAN2,PCP4,ASB2,CHRDL1,ATXN1,TAGLN,TGM2,TACR3,SLC24A3,TCF21,EPHA3,MYL9,FLRT3,FLNA,NDRG1,CCND2,VNN1,SLC7A8,JPH2,EYA4,MYOM1,FHOD3,RGS13,INHA,COPZ2,SLC26A3,…
FONTAINE_FOLLICULAR_THYROID_ADENOMA_DN	0.454283	1.73509	0	0.0144819	68	66	IGSF10,DPP4,GFPT2,ABCA8,S100A12,FAM107A,SPDEF,DCLK1,CD38,SCEL,NOTCH1,LPAR1,CCL11,KLF4,HCLS1,CLDN1,IFI30,ECM1,KLRD1,MAP2,MYC,KLRK1,IL2RA,WAS,CD47,ELK4,FABP5,SPI1,S100A10,CASP4,ZNF217,CD274,LILRB3,MAN1A1,RPS6KA5,PTGES,SENP6,ATR,FAM117A,CTIF,EPRS,PITPNA,GPI,ZMYM6,BNIP3,TMEM14B,MDH1,BAP1,RGS19,MLLT1,RBBP4,GLRX2,CITED1,ZNF275,KPNA2,VDAC1,TTC7B,CLDN7,CLGN,C1QBP,COX7B,PICK1,PCSK6,PLCG2,S100A6,SYP
HUMMERICH_BENIGN_SKIN_TUMOR_UP	0.615959	1.73207	0.0148148	0.0148557	18	18	TGM3,KRT16,KLK9,SPRR2A,SLPI,KRT13,GSTA4,S100A9,FABP5,S100A8,GLRX,FAM57A,USP25,DROSHA,RHOG,SERPIND1,ZNF205,GSTO1
ZHAN_MULTIPLE_MYELOMA_PR_DN	0.491716	1.73027	0.00540541	0.0149102	44	43	DPYD,ANKRD44,JMJD1C,SYNE2,GAB1,ARID5B,CYLD,TBC1D10C,NR3C2,INADL,FGF2,BAZ2B,BLNK,MAP2,BCL10,CBX7,ARHGAP18,ZHX2,FGD4,TMEM167B,RSBN1,ZBTB20,SH3GLB1,SMAP2,TK2,EPS15,TFEB,MOB3C,PLCL1,PRDM2,CNTN1,DDHD2,PHF1,SATB1,SLC7A7,RASGRP3,MEI1,KAT2B,SOCS1,UBE2QL1,ALCAM,PWWP2B,DUSP26
MACLACHLAN_BRCA1_TARGETS_DN	0.61075	1.72832	0.0129032	0.0152156	16	16	KRT4,KRT5,COL8A1,COL16A1,ZYX,CD59,SEMA3B,ACTB,FRZB,CD9,BAK1,GRB2,RXRB,BAX,PIN1,CCNB1
VART_KSHV_INFECTION_ANGIOGENIC_MARKERS_DN	0.403471	1.72618	0	0.0153462	138	135	NPPB,LEP,PTGS1,EREG,IGF1,C10orf55,CXCL1,HGF,MMP2,PDGFRA,THBS1,OSM,PHEX,DIXDC1,SERPINB5,HAND2,EPHA3,PDGFC,IL17F,CTGF,CFH,WNT10A,EPHA5,TIMP3,PDGFRB,ANGPT1,NOTCH2,WNT5B,ITGB3,NRP2,FGFR1,EPHA4,NOTCH1,CXCL2,EPHA2,FZD1,CXCR2,BTG1,LPXN,HSPB2,SFRP1,WNT2B,FGF6,ANGPTL4,RAMP1,FRS2,STAB2,PLXDC1,NOTCH3,FZD7,TGFB1,FGF2,EPHA8,F2RL1,CCL2,EGF,PTEN,STAB1,LAMA5,CSF3,TYMP,EPHB2,VEGFA,EPHB3,EPHA7,RHOB,TIE1,PROK2,WNT7…
TENEDINI_MEGAKARYOCYTE_MARKERS	0.438869	1.72654	0	0.0153869	66	65	IL11,CXCL1,JUN,CXCL12,IL6,FOS,PF4,PDGFC,ITGB3,GP9,STAT3,STAT1,CXCR4,RASGRP2,IL1R1,TGFB1,CCL5,MCL1,GP1BA,MYC,PPBP,RASA1,MECOM,IL6R,BCL2,FLI1,JAK2,VEGFA,BCL2L2,STAT5A,CASP3,CBFA2T3,MAPK14,PDGFA,PDGFB,CDKN1B,MPL,CD9,BAK1,MYB,MAFG,JARID2,KIT,IL1B,JUND,TBXA2R,GATA1,IL11RA,CCNE2,CCND3,CDKN2A,CASP9,CBFA2T2,IL3RA,PIK3C2B,CDK2,CDK1,NFE2,BAD,CCNB1,GATA2,TAL1,CCNE1,ITGA2B,GP6
ENK_UV_RESPONSE_KERATINOCYTE_DN	0.357401	1.72561	0	0.0154119	485	482	PTPRZ1,PCDH7,FAT2,TNC,BHLHE40,VSNL1,FLRT2,PTHLH,COL16A1,SERPINE2,SLC2A1,RGS2,FOS,KLF9,CELSR2,ADCY7,CCND2,SLC2A3,RND3,WWTR1,ARHGEF4,BIRC3,IFI44L,IRS1,PKD2,EFEMP1,RAPGEF5,SEC23A,SVIL,FOXO3,TGFBR2,CD44,SFRP1,SP100,GBE1,MYO5A,FAT1,SMARCA1,AKAP11,CDK14,ADCY9,TROVE2,TP63,CYP51A1,HSPA4L,DLG5,DUSP5,SLC16A1,ADRB2,KLF7,CSNK1A1,LAMP2,ITGB5,BNIP3L,ERAP1,WNK1,MBNL1,LYST,MCL1,CLIP1,IFI44,PRKAR1A,ATRX,MAP3K5,DF…
RIZ_ERYTHROID_DIFFERENTIATION_12HR	0.483631	1.72542	0.00512821	0.0154447	43	43	JUN,FOS,KLF9,HAND2,GATA6,ESR1,EGR1,TSC22D1,PAX5,AR,NOTCH1,PTRF,SMAD1,HAND1,FOXB1,HIC1,PAX9,KLF6,BACH1,IRF6,PIAS3,TEAD1,PBX3,POU6F1,MLLT3,NAB2,SATB1,NDN,HR,HDAC5,HOXA4,ZNF22,KEAP1,TEAD2,ZFP14,ZFP37,NR1H3,TFCP2L1,SIX6,DLX5,ARNT2,ARX,SPIB
HAHTOLA_MYCOSIS_FUNGOIDES_SKIN_UP	0.380833	1.72536	0	0.0154447	177	174	ITM2A,LRRC15,COLEC12,CPA3,NTRK2,CCL19,FLNA,CCND2,CFH,NUAK1,LMCD1,TSC22D3,SERPINF1,KANK2,IL7R,VCAM1,HPGDS,TXNIP,TM4SF1,FOXO3,MGAT2,CD52,SLA,JAM2,P4HA1,CASP1,SNX6,TRIM2,GSN,TCF4,RECQL,TRAK2,UPF2,CAPZA2,DENND5A,MFAP3,ZNF292,LDB2,SNCA,CASK,FBXO11,RCBTB2,SP3,TNFRSF1A,EIF3A,PRKCI,DPP8,CNN3,PDGFD,CLEC4A,MAP4K4,MKL2,HLA-DQA1,SF3B1,LAMP1,LY86,NUCKS1,TNPO1,MARCKS,MED13,ERG,LBH,UBE2Z,BARD1,ITPR1,CALM1,RBM25…
MIYAGAWA_TARGETS_OF_EWSR1_ETS_FUSIONS_UP	0.371003	1.72426	0	0.0155892	259	251	CES1,AKR1B10,MALL,PADI2,SLC7A11,CDH11,CD79A,DPP4,HMCN1,KIAA0226L,ELN,G0S2,EGR2,NTNG1,KCNE4,PTPN22,ADRA1D,TGM2,CRYAB,ZEB2,PGM2L1,IL1RAP,JAG1,PTPN13,TSC22D3,FGFR1,SLC17A7,KCTD12,SSPN,JAK1,ARHGEF6,LRIG3,DPF3,FAS,MAFB,ADARB1,XG,EPHA2,TM4SF1,HOXA13,NID1,FBLN5,HSPB2,AKAP13,ANKH,SLC12A6,CLDN1,SYNE2,FAM43A,ITGB2,KIAA1462,RNF19B,OPN3,CDK14,ADCY9,LRCH1,TNNT1,HIPK1,RAB11FIP1,FZD7,RCOR1,PAQR5,PPARA,RARRES2,G…
LIAN_LIPA_TARGETS_3M	0.447427	1.72152	0	0.015852	59	58	CD244,GPNMB,IL1R2,LY9,SLC40A1,RGS1,CLEC4D,FCN1,MAFB,FABP7,CXCL2,CXCR2,FCGR2A,MYO5A,MPEG1,XIST,CLEC4E,CTSB,FCGR2B,SNX6,S100A9,C3AR1,MMP8,FKBP5,CAMP,UTRN,SLC11A1,CLEC6A,CFP,CCR1,MSR1,STEAP4,CD68,TREM2,C1QC,FCER1G,C1QB,SEMA7A,IGSF6,C1QA,SLC15A3,TNFAIP2,NEU1,MMP12,ATP6V0D2,MMP19,HMOX1,ACP5,PLA2G7,DNMT3A,GDF15,MS4A7,CD5L,MARCO,TLR7,IRG1,APOBEC1,SPIC
TURASHVILI_BREAST_NORMAL_DUCTAL_VS_LOBULAR_UP	0.44082	1.72061	0	0.0158744	68	63	GABRP,PTX3,KRT6B,NR4A2,FOSB,ATF3,CELF2,PMEPA1,CX3CL1,MR1,FRMD4B,VPS13B,MYO1D,ACACB,GALNT3,MAP4K5,CLCN3,RPE,KRT23,EPPK1,COQ10B,PBLD,USP25,LRCH3,PDE4DIP,PHF20L1,KLF11,DNAH1,COL27A1,PNMAL1,SLC25A45,SMAD5,ZYG11B,SMG8,ADNP,SPATA5L1,ZBTB8A,MAFF,MTAP,ERI1,GATM,TRNT1,CHML,RBBP4,PPHLN1,DCAF8,GLUD2,RBM26-AS1,RFXAP,CCL28,ZNF250,FAM49A,DBR1,MAK16,MTMR4,ST3GAL6,EXOSC8,HRSP12,ZSWIM7,SMUG1,ZNF823,TMPRSS3,SKP2
HERNANDEZ_ABERRANT_MITOSIS_BY_DOCETACEL_2NM_UP	0.428585	1.72137	0	0.0158849	81	78	BNC2,KLRC3,COL5A1,NR4A3,IL6,PIK3R1,TIMP2,SGK1,IQGAP2,IFI16,THBS2,MAF,FILIP1L,IL1RAP,SERPINF1,SH2D1A,NTN4,THBD,LINC00472,RAB31,PDZK1IP1,PPP2R3A,HOXB2,PXK,SSBP2,LPAR6,IFI44,LCP1,CHST11,CASP7,PRKD3,DDIT3,IGF1R,USP4,PLA2R1,N4BP2L1,HIST2H2BE,TYRP1,NRG1,RASGRF1,MARCKS,VLDLR,WRN,PTPN3,MCAM,CD3D,ZFP90,TGFBR3,SLC6A8,TMEM50B,BTRC,SLCO4C1,MYB,CDC42EP2,PRSS23,MLANA,FOLH1,EPAS1,NR1H2,ARHGDIB,NIPAL3,HMOX1,VHL,…
MASRI_RESISTANCE_TO_TAMOXIFEN_AND_AROMATASE_INHIBITORS_DN	0.584263	1.72032	0.011583	0.0159267	20	19	ACTG2,L1CAM,WISP2,SNAI2,CALD1,ITGB6,TAGLN,CTGF,FHOD3,NT5E,EFEMP1,AQP3,KRT17,TNS3,FBN2,FHL2,EPAS1,APOD,PCSK2
HIRSCH_CELLULAR_TRANSFORMATION_SIGNATURE_DN	0.412677	1.71829	0	0.0162535	103	97	COL4A6,CALD1,THBS1,ATP10D,SPARC,HTRA1,CHD9,KANK2,PTPRK,TPM2,PTRF,SPRY2,PDLIM4,SFRP1,RAMP1,DLG5,ARHGEF17,TOB1,SLCO2A1,CAV1,GBP1,DMD,TCF4,MYH10,AIM1,DST,NFIC,TNS3,KIAA0930,TCEAL1,GALNT7,EPS8,ATP1B3,IFIT5,PRKACB,RGS20,RAP2A,SPATS2L,DSTN,PLS3,NAV2,MAMLD1,COMMD8,DPYSL2,NR2F2,SYNCRIP,PTMS,HEXIM1,LASP1,BCLAF1,KIAA0100,WDR73,UBP1,TGFB2,TTC3,CRIM1,C1orf216,ZMIZ1,DDX46,DROSHA,DCAF6,PARN,RUSC1,STARD7,DENR,A…
SHI_SPARC_TARGETS_UP	0.549002	1.71572	0.00729927	0.0163394	24	24	PIK3R1,MMP1,SEMA6D,PRKCB,GADD45B,TGFBR2,MME,PPP1R15A,SEMA3C,DDIT3,MDM2,ABL2,ARHGEF5,SEMA4F,RAB2B,MZB1,ANKRD11,RAB27B,ARHGAP23,PPP1R3C,AHRR,MRRF,ADAMTS13,SEMA6A
WORSCHECH_TUMOR_REJECTION_UP	0.459136	1.71664	0	0.0163778	56	54	IGHM,CXCL1,ITK,TAGAP,IFI16,IL17F,IL7,IL36G,IL1RAP,NFAT5,IL7R,TNFSF11,IRF4,CXCL2,CLEC10A,CCL11,CCL22,TLR6,NFKBIZ,IL1A,IL2RG,LCK,CCL5,KLRD1,IRF6,IL23R,EBF4,IFITM1,IL4I1,FASLG,TNFRSF1B,MSR1,CCL4,IFIT1,STAT6,TLR4,STAT2,GZMB,MX2,IL1B,NKRF,IFNG,NKIRAS2,TNFRSF4,CCRL2,CCR10,CXCL11,CKLF,ALCAM,IL17RB,IL5,CCL1,IL31,TLX1
WANG_RESPONSE_TO_GSK3_INHIBITOR_SB216763_UP	0.362008	1.71584	0	0.0163973	397	354	VIT,IGF1,SLC7A11,ST8SIA6,SLC15A2,SESN3,TIMP2,ARRDC3,PRDM1,PTPRC,PLXDC2,ATXN1,PTPN22,ATP10D,CREB5,HIST2H2BF,MYOM1,FGL2,PRKCB,NCAM2,XAF1,DTNA,EVI2A,CD84,MYO18A,CD37,CD48,ALDH2,MR1,IL10RA,NCF2,EVI2B,CXCR4,TRAF3IP3,TLR1,ALOX5AP,GIMAP2,NBEAL1,IPCEF1,CPEB4,PLD1,AMPD3,KLHDC1,AHCYL2,KIAA0825,PCNX,ATP8B4,FYB,MYO5A,IFI30,AMICA1,RNF213,RASGRP4,ZNF366,SCAPER,CTSB,C1RL,LIMA1,SLC2A9,TET2,LHFPL2,ITGB7,CASP1,SSB…
LIU_SMARCA4_TARGETS	0.46161	1.71581	0	0.0164102	64	60	MFAP5,COL3A1,PLN,IGF1,SLC15A2,MMP2,TAGLN,AHNAK,CRYAB,SPARC,ZFPM2,CA10,MKX,SH3PXD2A,KLHL6,CD53,ANGPTL4,ECM1,IFITM2,LPCAT2,IL32,PARVA,EBF4,CCL2,DHRS3,ITPR3,IFITM1,EHBP1,KCNQ1OT1,C10orf54,BST2,PODXL,RMST,GPRC5A,ARFGEF2,TMEM130,NUPR1,LGALS3BP,IFI27,LRRC61,LGALS9,SPRY4,PEA15,UPP1,EGFLAM,ATP8A2,CASC2,CAMK2N1,EFHB,S100A13,ID3,GDF15,BCAM,PIPOX,ATP8B5P,C1orf204,NOS1,TAL1,CRYAA,TAGLN3
HAHTOLA_MYCOSIS_FUNGOIDES_SKIN_DN	0.556921	1.71581	0.0078125	0.0164102	27	26	KLK7,DSC2,KLK10,TNFSF10,ITGA6,ECM1,CSNK1A1,CAT,PRKCI,HLA-DQA1,HLA-DQB1,GRN,DSTN,N4BP1,SCFD1,LGALS3BP,BCLAF1,ANXA4,SMC3,LLGL1,B4GALT1,EIF1AX,WSB2,TOP2A,C1QBP,ZWINT
DORN_ADENOVIRUS_INFECTION_12HR_DN	0.521945	1.71603	0	0.0164493	33	33	IL6,SGK1,IER3,COL7A1,NFE2L2,KYNU,LIMA1,SDCBP,MCL1,CCNK,HIST1H2AE,TXNRD1,NFKBIA,MYC,EFNA1,TNFRSF12A,FHL2,CD83,SYNCRIP,BACE2,H1F0,MAP2K3,FUBP3,ELF3,HNRNPH1,SH3BP5,SRSF5,EWSR1,ANPEP,TOP2A,CCND1,TRAF4,HIST1H4B
ICHIBA_GRAFT_VERSUS_HOST_DISEASE_D7_UP	0.420742	1.71667	0	0.0164561	107	104	PTGS1,CXCL1,PLD4,LBP,IFI16,FGL2,NAMPT,IL6ST,MT1A,IRF8,VCAM1,STAT1,CXCL9,FAS,CD53,MPEG1,NFKBIZ,RNF19B,WARS,CTSS,PLAC8,GBP4,GBP1,SERPINA10,IFIT3,LCP2,AIM1,HLA-DMB,LY75,IRF1,NFKBIA,FKBP5,CCL2,LITAF,CD74,IL18R1,SLC11A1,XDH,TMSB4X,TFF3,SAMHD1,CDC42SE2,GIMAP4,HLA-DRA,HLA-DRB1,HLA-DQA1,HLA-DQB1,AKAP9,MSR1,ICAM1,LY86,UBA7,SNX10,IFIT1,PROCR,TAP1,COL4A1,C1QC,C1QB,N4BP1,HLA-DMA,IRF7,RPS6KC1,TAP2,IL18BP,TAPB…
WARTERS_RESPONSE_TO_IR_SKIN	0.426925	1.7141	0	0.0164805	83	75	COMP,TGFBI,SDPR,PAPPA,SERPINB5,TRIM22,DNAJB4,PALM2-AKAP2,DEPDC7,PPFIBP1,NOTCH1,WDR63,FAS,BTG2,FAM198B,TMEM173,HSPA4L,ZMAT3,CABYR,POLH,CDKN1A,CES2,TMTC3,MDM2,GM2A,SESN1,DRAM1,MAGT1,RTTN,MICALL2,NEAT1,RRM2B,BTG3,ANKRA2,FBXW7,PRF1,PLCL2,TNFRSF10C,FRMD4A,ICAM5,FBXO22,DDB2,ETV7,JAM3,RPS27L,TP53INP1,VWCE,CDX1,NINJ1,BLOC1S2,BBC3,E2F7,TRIAP1,PPM1D,ZNF79,RAD51C,TP53TG1,THSD1,SCN9A,ZNF219,SNHG8,CCNG1,ASGR1…
AMIT_EGF_RESPONSE_480_HELA	0.393569	1.71384	0	0.0165253	164	158	ACTC1,PTGS1,EGFR,MALL,PLAU,IL11,SERPINE2,ITGA2,TGM2,ITGA5,HBEGF,OSMR,PMEPA1,ACTN1,SERPINE1,DCLK1,FGFR1,ITGA6,DUSP7,TPBG,TM4SF1,NEDD9,CD44,MT1X,INPP1,PDLIM7,PLEC,FAM50B,PLAUR,ITGB5,ZFP36L2,TMEM158,BIN1,PDLIM5,KRT17,MICAL2,BCAR3,CHST11,PARVA,SMTN,ZYX,EGLN1,SLC25A37,DUSP4,RHOC,MBP,PHLDA2,ITPR3,SFN,SYDE1,EXT1,NUDT4,TRIO,TBC1D2,TNFRSF21,LAMP1,SPHK1,CDYL,COL4A2,CTNNB1,FOXD1,NET1,SERPINH1,GPRC5A,TNFRSF1…
SARTIPY_BLUNTED_BY_INSULIN_RESISTANCE_DN	0.612595	1.71227	0.00993377	0.0167814	18	17	MMP11,PDK4,ACVR1,GADD45A,DBP,HERPUD1,SESN1,UBE2H,MPDZ,CDKN1B,RARG,NUPR1,RALGDS,RERE,TRIB3,INTS9,CDK1
MILI_PSEUDOPODIA_HAPTOTAXIS_UP	0.343561	1.71188	0	0.0168327	518	495	PALLD,STON1,DDR2,SDPR,DIXDC1,SAMD9L,HIF1A,CCND2,IFI16,NR3C1,CELF2,NAMPT,DNAJB4,WWTR1,XAF1,SAMD4A,DCLK1,PHLDB2,DTNA,IGF2BP2,KANK2,CAMK2D,GULP1,BEND6,MID2,PJA2,INPP1,SPRED1,ARHGAP5,SH3BGRL,NFIA,MYO5A,ROCK1,TBC1D8B,CFL2,LIMS1,DOCK11,TROVE2,SHOX2,SBF2,PPP1R12A,MIB1,MEF2A,SNX6,UBLCP1,PIP4K2A,MBNL1,SETD7,ATRX,RPS6KA3,FAM179B,EFR3A,CTTNBP2NL,TCF12,AGFG1,PPP3CA,DCAF5,CAPZA2,ATF2,FNDC3A,CLOCK,STAG1,INTS6,…
STEARMAN_TUMOR_FIELD_EFFECT_UP	0.522501	1.71055	0.00446429	0.0169579	36	34	PTGS1,SPP1,CTSK,SOCS3,IQGAP1,MPEG1,LAPTM5,ITGAX,CTSS,SERPINA10,LY75,SIRPA,CTSD,SCARB2,CLEC4A,NOV,SAT1,CD68,CMIP,WDR81,CHI3L1,CSF2RB,LRG1,MYO7A,CD200,CSTB,PLD3,CTSZ,ACP5,ITIH4,LCN2,F7,LPL,APOC1
CHUNG_BLISTER_CYTOTOXICITY_DN	0.48095	1.71105	0.00505051	0.0169671	44	40	P2RX1,GAS7,SLC40A1,KIAA0513,IRAK3,PRKCB,FAM65B,BIN2,RGS18,MNDA,RBL2,FBXO3,NIN,MED13L,VCL,PPM1A,CFP,ADD3,SNAP23,CSTA,PRAM1,HIST1H2AC,STXBP5,MAML3,PCMTD1,MAX,FBXO38,GCA,CDC42EP3,PDLIM1,PDK3,KAT2B,FKBP1A,GRB10,NBEAL2,SNN,C12orf76,HIST1H2BK,RAP1GAP2,SELL
SENGUPTA_NASOPHARYNGEAL_CARCINOMA_WITH_LMP1_UP	0.341415	1.70593	0	0.0175192	408	385	ESRG,CP,PSG5,CRISP3,IGSF10,PTX3,CYP4X1,SFRP2,IGFBP5,TNC,PTGS2,SLC7A11,POSTN,HEPH,AKR1C1,SYNC,PTHLH,TNFRSF19,ODAM,SESN3,MEOX2,SLC22A3,SULF1,MMP10,GHR,GREM1,NEXN,C1orf168,PAPPA,RBMS3,MMP1,MCTP1,CFTR,SAMD9L,RGS1,PLAT,EHF,CALB1,IRAK3,GJB6,CFH,NAMPT,FXYD2,XAF1,SHISA2,PTPN13,EPHA4,ZBED6,DNM3,KLHL13,CDC42BPA,ADAMTS1,ZPLD1,FABP7,GNG12,TFPI,CPEB4,CAPN13,IQGAP1,CHRM3,USP37,TMTC1,PDC,NBPF10,MEGF10,NFIA,LPAR…
FAELT_B_CLL_WITH_VH_REARRANGEMENTS_UP	0.468398	1.70495	0.00549451	0.017684	48	47	EGR3,FGL2,CLIC4,DUSP7,DGKG,TLR1,RAB31,PLAGL1,CTDSP2,SCRN1,EFR3A,CAPZA2,NPTN,RHOC,RUNX1,MXI1,EMP3,PIP5K1B,N4BP2L1,BCL6,JAK2,GABBR1,SPEN,CBFA2T3,TBL1X,FOXO4,HLA-F,NPC2,MTSS1,ADORA2A,RAB6A,HNRNPA3,MNT,BMI1,DENND4B,NCF4,SUN1,SAP18,ARFRP1,SRSF2,ING1,CPT1B,ID3,CDKN2D,TUBA1A,YIF1A,CACNA1A
MCBRYAN_PUBERTAL_BREAST_6_7WK_UP	0.383403	1.704	0	0.0178171	197	192	CP,SFTPD,IGHM,PI16,MS4A1,SLC2A4,SORBS1,TNS1,IGFBP5,PRELP,PIK3R1,TIMP2,DPYSL3,NFIX,TPSB2,CCND2,KCNB1,ZEB2,PRRX1,FGG,IL6ST,JAG1,NFIL3,EPB41L2,EHD2,SOD2,PTRF,SOD3,ANKH,CSN2,ATP8A1,XIST,LAMA4,ECM1,SOX9,LCK,LIPA,ETS1,WNK1,MEF2C,STOM,CUX1,FTO,ABCC3,NFIC,SH2B3,EGLN1,PTEN,SIRPA,IL6R,TAOK1,SLC2A5,KDM5A,RUNX1,GM2A,QKI,WASL,FAM84A,CYTH1,FSCN1,HDLBP,SECISBP2L,ZBTB20,SNTB2,TPR,AKAP9,CPD,RASSF3,PRKACB,STAT5B,P…
NICK_RESPONSE_TO_PROC_TREATMENT_DN	0.540055	1.70137	0.0078125	0.0182734	27	24	ITPR2,SSFA2,ERAP1,TLK1,SPG11,AHCYL1,ATP6V1A,ICAM1,ZFX,ERAP2,UBR5,FUBP1,PRKAB1,BRD1,ETNK1,RTF1,ZNF665,FLOT1,MAFF,EIF2S3,ALOX5,CASP9,DYNC1LI1,NFYC
BOYLAN_MULTIPLE_MYELOMA_PCA1_UP	0.413725	1.69981	0	0.0185523	101	98	CP,CD177,CTSG,SPON1,IGHM,ABI3BP,CCR2,MFSD4,C3,NBEA,ELANE,TGFBI,ITK,HDC,IFI16,CACNA1H,FGL2,ZBTB16,ELL2,FPR1,ITGAL,MMP9,CPEB3,LPAR4,FYB,LTB,RECK,STAT4,CCL5,FAM46C,ZBP1,IFITM3,S100A9,APP,IL2RB,F2RL1,VAV3,CAMP,IL18R1,XDH,WIPI1,PLIN3,F2R,SLC25A24,GIMAP4,FSCN1,ZBTB20,GIMAP8,PLSCR1,TNFRSF17,S100A8,CHST1,CXCR6,PAWR,CD3D,NKG7,ARHGAP6,ARMCX2,OSBPL3,IGSF6,ARMCX3,CD9,ISG20,LRG1,PGLYRP1,PRG2,TFEC,RASGRP3,CPE,…
MULLIGHAN_MLL_SIGNATURE_2_DN	0.363525	1.69964	0	0.0185587	281	270	OLFM4,MYH11,MUC4,ITM2A,CSN3,NPR3,TSPAN7,NAV3,CYTL1,DPT,HGF,NTRK2,PTHLH,MMP2,SERPINE2,EDN2,BAALC,EGR3,SLC18A2,HIF1A,SLC24A3,LAX1,CD1E,BARX2,MN1,SPARC,SPRY1,IFI16,STAP1,ITGAV,FGFR1,RHOH,CLIC4,JAK1,STK32B,PPP1R16B,HPGDS,PTRF,TGFB1I1,CXCL2,TM4SF1,TGFBR2,TFPI,NUDT11,STAT4,ARAP2,ATP1B1,LHFPL2,ABCB1,LOXL1,USP34,LAMB2,PMAIP1,BTN3A3,IFI44,ATRX,GLS,WWC3,MRC1,STOM,MACF1,RPS6KA2,APP,RUNX1T1,KTN1,VAV3,GNPTAB,…
TORCHIA_TARGETS_OF_EWSR1_FLI1_FUSION_DN	0.352874	1.69883	0	0.0186172	321	304	CMA1,ITM2A,HLF,GJB2,GCNT2,TNFRSF13B,SDPR,PTPRC,SIGLEC5,DOCK10,ATXN1,IQGAP2,TGM2,PLXNC1,DOCK2,NR3C1,CELF2,F13A1,PDE4B,ANGPT1,RHOBTB3,ITGB3,KRT10,KLHL5,MEIS1,KCTD12,WIPF1,ELL2,NCKAP1L,GGTA1P,TRIB2,GPR171,BCL2L15,EPB41L2,NCF2,KCTD1,ITGAL,GNG12,LATS2,SVIL,SSFA2,VIM,PER2,CXorf21,RUNX3,HK2,SPRED1,RGS18,ATP8B4,ARRDC4,KIAA1462,ACAP1,CD27,MAGI3,CDYL2,IL31RA,LRCH1,PBX1,IFNGR1,NAB1,LHFPL2,PLXNA2,WWC2,LIPA,L…
DOUGLAS_BMI1_TARGETS_DN	0.359141	1.69829	0	0.0186424	314	303	DSG3,COL3A1,SLC7A11,SLC16A4,COL1A2,COL5A2,SESN3,ENPP1,ACTA2,RARB,SGK1,PLSCR4,ATP10D,TNFAIP3,PDE1A,WNT10A,CLIP4,PGM2L1,IL1RAP,CLU,SEMA3A,BIRC3,LPP,SLFN5,IL7R,MR1,LRIG3,STAT1,CSRNP3,TPP1,HERC6,CPEB4,MRGPRX3,KATNAL1,SP100,MAPK6,ZFYVE26,SQSTM1,TNFRSF9,KLHL28,NFKBIZ,LANCL1,DDX60L,TROVE2,ARNTL,FGD6,BTN3A1,M6PR,GPR137B,LCP1,SERINC1,IFIT3,OTUD4,IL32,DUSP3,PPP3CA,COG5,RNF141,SLC35E3,EPDR1,STK38L,VPS36,MFS…
MASRI_RESISTANCE_TO_TAMOXIFEN_AND_AROMATASE_INHIBITORS_UP	0.561548	1.69913	0.0107143	0.0186664	20	20	KLK11,FHL1,ABCA12,SULF1,MGP,PGR,GJA1,CYP26B1,DMD,RMST,AREG,GREB1,AGR2,TFF1,MYBL1,PDZK1,METTL7A,ELOVL2,NPY1R,ATRNL1
ZWANG_CLASS_1_TRANSIENTLY_INDUCED_BY_EGF	0.398862	1.69743	0	0.0186689	516	486	MIR29A,SHISA3,MIR27A,CD244,MIR23A,DDIT4,PTX3,EPGN,LAMC2,LAMA3,ZNF365,KRT16,MIR221,HAS2,PCDH7,ADAMTS15,SERPINB4,EREG,MGAM,TNC,RASSF9,PLAU,COL4A6,BNC1,PALLD,GAPT,JUN,LAMB3,SNAI2,EDN2,SULF1,CALD1,THBS1,SGK1,EGR2,ZFP36,ITGB6,HIF1A,DENND2C,RNF212,CPNE8,HERC3,OSR2,LY6G6C,CYR61,KIAA0513,PGM2L1,FILIP1L,MET,PALM2-AKAP2,IL6ST,ARSI,RASSF8,NFAT5,SERPINB2,TSC22D1,ITGB8,GADD45B,HIPK3,CSRP1,SLPI,CAMK2D,ENTPD7,A…
SEKI_INFLAMMATORY_RESPONSE_LPS_DN	0.555514	1.69883	0.0111111	0.0187108	23	21	MMP11,G0S2,THBS2,C1QTNF2,DBP,GDF10,CORO2B,RAB3D,SUCNR1,ABLIM1,WNT4,PDLIM2,SYNPO,SELENBP1,PLEKHA6,SEPT4,PALM,SLC16A9,BMF,ATOH8,BAMBI
DAVICIONI_MOLECULAR_ARMS_VS_ERMS_DN	0.380455	1.69572	0	0.0188138	182	170	ITM2A,TMEM45A,CACNA1G,ISLR,NAV3,EGFR,HIF3A,COLEC12,COL5A2,MFAP4,MMP2,LAMA2,FAM129A,FAT4,EMILIN1,RBMS3,GLT8D2,ZFHX4,OLFML1,TRIL,NUAK1,TRPS1,PRR16,PTPN13,OLFML3,IGF2BP2,KCTD12,FAM110B,GULP1,WLS,TRIB2,DUSP7,SCARA3,CREB3L1,TPBG,LPAR1,CSRNP3,CD248,PDGFRL,TSKU,RGL1,PLK2,INPP4B,CYP26B1,TP63,SLC39A14,FZD7,ZFP36L2,BMP4,PLAG1,FNDC3B,BMP1,LHX6,CRTAP,PARVA,SEMA3B,TSPAN9,NYNRIN,DUSP4,SLC1A3,CDC42EP4,TNFRSF1A,…
BIDUS_METASTASIS_DN	0.379242	1.69575	0	0.0189074	161	151	FLJ22763,TLR5,DUOX2,FBXO32,SPON2,ACTN1,F13A1,PRRX1,CLU,C15orf59,RIN2,GGTA1P,MR1,PPFIBP1,ITGAL,NPL,VWA5A,GABARAPL1,TFPI,RGL1,AKAP13,CKMT2,SLA,SASH3,ATP8B4,TBC1D8B,RNF213,GYPC,STK17B,RNASEL,GALNT6,PLEKHA2,BIN1,SELPLG,ACACB,MS4A6A,AQP1,SLC25A37,TRPV2,TOB2,SIRPA,STAB1,KLHL2,TNFRSF1A,PDK2,SLC25A20,COX7A1,CFLAR,R3HDM1,DRAM1,ZCCHC6,INO80D,HLA-DRA,ZBTB20,CNRIP1,TULP4,CHPF2,TMC5,CLEC11A,DISP1,MVP,SGK223,A…
PEDERSEN_METASTASIS_BY_ERBB2_ISOFORM_6	0.519604	1.69358	0.0148699	0.0191385	29	28	SERPINA3,MCTP1,MGP,PDK4,FAM83B,AOX1,ITGB2,GUCY1B3,LOXL1,IL2RB,SACS,PROM2,KMO,SGK223,TAF1A,UGT2B28,RAB27B,AMIGO2,SLITRK6,CCDC68,SOCS2,GDPD1,SDR16C5,CAMK2N1,SYTL4,RNF32,GSTM3,RBM24
CROMER_TUMORIGENESIS_DN	0.472711	1.69308	0	0.0191685	51	51	SLURP1,ADH7,TGM3,MYH11,KRT4,ALDH3A1,MUC4,CEACAM5,KRT15,CEACAM6,FHL1,CLU,EMP1,SCEL,MUC1,UGT1A4,SFRP1,ZNF185,KRT13,AQP3,MYH2,ECM1,LILRB1,CEL,PPL,TFF3,PGD,HLA-DQB1,CLEC3B,CEACAM1,SELENBP1,NUCB2,GMDS,GNE,IL1RN,ALDH9A1,NBEAL2,COX6A2,SPINK5,PLA2G2A,SMAGP,HOPX,S100P,PSCA,PTN,AQP5,APOD,MAL,MSMB,SLN,MYL1
HUANG_GATA2_TARGETS_UP	0.383289	1.69192	0	0.0193487	149	146	CD244,AKR1B10,CPA3,GCNT2,PIK3CG,IQGAP2,IL16,NDRG1,IRAK3,CLEC4D,GLIPR1,FUT8,KCTD12,EVI2A,NEURL3,GPR171,SAMSN1,TXNIP,DGKG,CYTIP,ALOX5AP,TGFBR2,RAB31,GABARAPL1,CD44,BTG1,LPXN,ANKH,FCGR2A,CCPG1,SLC12A6,ANXA2,C10orf10,SQSTM1,GAB1,CLEC4E,PLEC,P2RY14,FCGR2B,LGALS1,B2M,HBP1,PLAC8,GSN,ADSSL1,SRGN,SELPLG,LAT2,UBA6,CD93,RAB44,ST8SIA4,CDKN1A,TNFAIP8,MYO1F,IFITM1,CD47,EMP3,SPI1,N4BP2L1,RAB38,RIN3,SAT1,AFF1,AC…
HERNANDEZ_MITOTIC_ARREST_BY_DOCETAXEL_2_UP	0.431551	1.69147	0	0.0194232	64	63	IL1RL1,ITM2A,PLAU,LUM,CD69,KLF9,SEPP1,PLAT,THBS2,MAF,NT5E,SOD2,GADD45A,MT1X,PHLDA1,CSF1,SQSTM1,ARRDC4,LAMA4,TMEM158,LCP1,IL32,PRKD3,KLRK1,SGCB,ELMO1,S100A2,CD47,MCU,TPR,TYRP1,CD68,HIST1H2AC,CD3D,MAP7,ABCA1,DMWD,MBOAT7,MTA3,MT2A,TFF1,ARPC1B,PRSS23,RGP1,HMGA1,HHEX,C11orf68,MGST1,SLC1A5,ASNS,DCT,PLK1,GATA3,HIST1H4B,HIST1H4C,MARCKSL1,CKS2,LAMA1,ETV4,SPTSSB,TYR,APOH,FOLR1
MARSON_FOXP3_TARGETS_STIMULATED_UP	0.527944	1.69121	0.00823045	0.0194605	29	29	ZFP36L1,TNFRSF19,TNFSF14,THEMIS,ITK,POU2AF1,PTPN22,BTLA,GPR171,TMPRSS11E,CYTIP,LPXN,CRTAM,CDYL2,ANXA1,EEA1,MBP,ZAP70,SLC25A24,JAK2,IL2,MLLT3,ADAM10,TGIF1,KDM2B,PTGER4,PHF6,DAP,SLC17A6
ALONSO_METASTASIS_EMT_UP	0.500847	1.69092	0.00847458	0.0195413	36	36	SERPINA3,VCAN,LUM,CX3CR1,MMP2,SEPP1,SPARC,FGG,ITGAV,EMP1,CLIC4,FZD1,TUBA4A,SMARCA1,CTSB,SDCBP,DSG2,EDNRB,ANLN,ENC1,PRKCA,RAB1A,MFAP1,APLP2,ENOPH1,RRAGA,RAN,PFN1,CD63,TUBB3,TUBA1A,SPA17,TUBA3D,HMMR,CDH2,TUBA3C
HOOI_ST7_TARGETS_UP	0.42825	1.69091	0	0.0195413	94	84	FLNC,PI3,DPYD,CDH11,FHL1,LAMB3,SNAI2,NEXN,ATF3,CALB1,RUNX2,GLIPR1,SERPINE1,IL6ST,ADAMTS6,IL7R,CDA,LPXN,INPP4B,AHCYL2,KIAA1462,IL31RA,ARHGAP26,IL15,IL32,SLC35G1,ACACB,GPR87,LHX6,MED13L,NAPEPLD,ARHGAP18,WASL,UGCG,PODXL,TRIP6,ANXA3,TBL1X,CYP2U1,COL4A3BP,OGFRL1,MAP3K14,TNKS2,KLHL29,STON2,ZNF616,KLHDC10,PCGF5,ENDOD1,CLCN4,TNPO3,BAIAP2L1,RGMB,TMEM168,MEGF6,SOX30,ZNF385D,TGFA,CCBE1,NLN,MYO6,RFWD3,METTL2…
MONNIER_POSTRADIATION_TUMOR_ESCAPE_DN	0.355784	1.69052	0	0.0196034	373	356	CP,OGN,MSLN,ZCCHC13,COL6A3,LRRC17,BHLHE40,GCNT2,COL5A2,COL6A1,JUN,CYBRD1,ENPP1,SGK1,FOS,KLF9,TGM2,SULF2,ADCY7,ANKRD37,CYR61,ST6GAL1,CTGF,EGR1,C16orf54,RND3,AOX1,CLU,WNT9A,TSC22D3,OLFML3,ENPP3,GGTA1P,PRNP,EPB41L2,C8orf4,RNF217,TMCC3,KLF10,STAT1,FAM69A,EGLN3,VWA5A,FSTL1,NRARP,ERRFI1,ARHGAP9,PLD1,LOXL2,TMEM37,MYCBP2,RBM43,NFKBIZ,IFI30,PIAS1,TBC1D8B,DBP,STK17B,GJB5,CTSO,ARID5B,SMAD7,PPP1R15A,SHOX2,RR…
TAVOR_CEBPA_TARGETS_UP	0.466718	1.6896	0.0104712	0.0196495	48	48	PTX3,ARG1,KCNMB1,RGS2,PTPRC,CCND2,KIAA0513,GLIPR1,SERPINF1,NFIL3,CXCR4,BTG2,SOD2,RAB31,BTG1,GBP1,CD7,ANXA1,S100A9,C3AR1,LITAF,KLF5,TANK,VCL,HCAR3,ARHGEF5,SERTAD2,PTPN3,GCH1,AKAP12,LST1,ACSL1,TRIB1,SECTM1,BCL2A1,EXTL2,CA2,BIK,IL1RN,FIG4,HMOX1,ARC,SPINT2,DYNLT3,GGH,SERPINI1,MLC1,EEF1A2
COULOUARN_TEMPORAL_TGFB1_SIGNATURE_UP	0.401239	1.68923	0	0.019699	109	108	DDIT4,BHLHE40,CXCL1,SLC40A1,SGK1,NGF,PLAT,IER3,CTGF,PMEPA1,SERPINE1,CLIC4,ITGA6,VIM,NBEAL1,BTG1,NFE2L2,IQGAP1,PDLIM7,SMAD7,FGD6,SOX9,IFNGR1,LIMA1,NAB1,IMPACT,UNC5B,FCHO2,BCL3,DUSP4,TFPI2,GJA5,TMSB4X,SKIL,FOSL2,EPG5,MAML2,TNFRSF1B,KCTD3,SMURF2,NRP1,DDR1,CPD,LMO7,ALS2,EXOC7,SPATS2L,UBR2,NET1,PDGFA,SPPL2A,C9orf72,TBCEL,AMD1,PLEKHA3,RPS6KC1,ARHGAP29,UAP1L1,DHX32,PICALM,VCPIP1,LPGAT1,SLC6A8,ERGIC1,PDC…
WANG_ESOPHAGUS_CANCER_VS_NORMAL_DN	0.406809	1.68683	0	0.0198982	101	100	CR2,ALDH3A1,GJB2,EREG,MALL,KRT5,S100A12,PLXNC1,CRYAB,ALDH1A3,DUSP7,EPHX1,ARL4C,ST6GALNAC2,STK17B,STAT4,DUSP5,PGAM1,GPC1,DNAJB1,HECTD1,NCOA3,SLC1A3,PPP4R1,GM2A,ADK,FOSL2,CNN3,OXCT1,ASCC1,PPP2R2C,HCAR3,SLC9A3R1,NRP1,CAST,DDX3X,PCYOX1,WWP1,STIM1,TSPAN5,FPGT,TBC1D10A,ATXN3,NRBP1,ADIPOR1,TRIM37,AMFR,ENDOD1,PITPNA,KIF1C,ALDH4A1,RAB6A,NUCB2,YWHAQ,NCOA1,STK38,AP3S1,C5orf22,PGF,MAPKAPK3,RAC1,GOLGA2,MLLT4,…
HADDAD_T_LYMPHOCYTE_AND_NK_PROGENITOR_DN	0.433979	1.68727	0	0.0199339	63	60	CTSG,SPON1,VCAN,HGF,PALLD,G0S2,ELANE,GPR183,F13A1,SERPINF1,IL7R,TRIB2,IRF8,TNF,RAB31,MME,LTB,PLEK,CST7,CSF1R,ITGB7,LGALS1,ARHGEF10,BLNK,CD7,MS4A6A,IL6R,SLC2A5,RNASE6,CEBPD,CCR9,NPTX2,LY86,S100A8,CSTA,CRIP1,CFD,NRXN2,HAL,LEF1,TYROBP,HCK,LGMN,LYZ,RRM2,MCM4,CD24,KIF15,BZRAP1,SCN3A,PRTN3,ZWINT,TRAF4,MPO,CDC20,AZU1,MS4A3,CCR7,DNTT,VPREB1
CHYLA_CBFA2T3_TARGETS_UP	0.346045	1.68714	0	0.0199463	387	374	DSG1,BPIFC,CTSG,ITM2A,SERPINB10,PTGS1,GRIA3,MGAM,CD300LG,CX3CR1,GAS7,PLD4,ELANE,TGFBI,TMEM119,VPREB3,HDC,SIGLEC5,MDGA1,MCTP1,F2RL2,LBP,CCND2,CELF2,ITIH5,CLEC4D,PRODH,F13A1,F10,RASSF8,IGLL1,SGMS2,C1R,SERPINB2,CHD9,TSC22D3,KLHL5,GADD45B,ABCD2,P2RX7,EMP1,SLPI,CLEC5A,SLAMF1,GGTA1P,CD48,WLS,GPR171,CDA,ARHGEF6,NCF2,EVI2B,HIVEP3,PTGER2,NRG4,CXCR4,EGLN3,KCNIP3,NPL,CLEC10A,RAB27A,VILL,RASGRP2,MTUS1,HSD11B…
SCHAEFFER_PROSTATE_DEVELOPMENT_AND_CANCER_BOX4_DN	0.511388	1.68698	0.00429185	0.0199772	32	32	CHD9,NFIA,CTSO,CSNK1A1,MYO1B,VPS36,TOB2,GCC2,EIF3A,TNRC6B,ELOVL5,REST,EIF2AK2,CANX,NRIP1,PRPF40A,ZNF462,SSR1,BCLAF1,CDC37L1,PSMC6,HNRNPC,SMARCA2,TMED2,IER2,SRSF9,SFPQ,PPHLN1,SYMPK,ZNF664,MANF,LRPAP1
NING_CHRONIC_OBSTRUCTIVE_PULMONARY_DISEASE_DN	0.405041	1.68549	0	0.0200767	121	118	ZFP36L1,CCDC80,SORBS1,COL3A1,GAS1,BHMT2,COL1A1,PDGFRA,C3,TIMP2,SLC40A1,SPARCL1,SIGLEC5,C5AR1,SH3PXD2A,FAM69A,EHD2,MMP14,CD52,FERMT2,SIK1,IFI30,ARHGAP26,CST6,AOC3,CALU,IFITM3,CAT,AHCYL1,CBX7,SEPT2,FGR,CSF3,CD47,CNN3,CORO1C,AKAP9,USP9X,C10orf54,PPP2R5C,S100A8,UBE2L6,MLXIP,YWHAG,DAZAP2,CFD,CANX,GLRX,SBDS,SERINC3,STK24,LAPTM4A,SH3BP2,IGFBP6,MAP1LC3B,ACER3,FCGRT,SELT,KCND1,ATP2A2,HSPA8,RAB6A,EIF1B,SRE…
YOSHIMURA_MAPK8_TARGETS_DN	0.353154	1.68483	0	0.0201139	366	355	CRISP3,SPON1,LEP,NPR3,COL11A1,PTGS1,SRPX,VIPR2,HIST1H3F,FN1,IGFBP5,BHLHE40,PLP1,ATP12A,DPP4,COL5A1,ARG1,PRUNE2,NR4A2,ADM,PDGFRA,MEOX2,IL6,GREM1,PAPSS2,HRH2,ZEB1,GULOP,AHNAK,GATA6,DIO2,F13A1,TIMP3,PDE4B,IL6ST,JAG1,DCLK1,ACVR1,C1R,FGFR1,PTGFRN,EMP1,PRICKLE2,CD48,VCAM1,LTBP2,KLF10,BPIFB4,LDLR,GCLM,CD5,EGLN3,ABTB2,CD3G,FMOD,SMAD1,GADD45A,ALDH3A2,NFIA,P4HA1,MYCBP2,MYH2,CYP51A1,SLC16A1,ITGB7,LIPA,SEL1L…
TOMLINS_METASTASIS_DN	0.574016	1.68389	0.0254545	0.020163	20	20	FOLR3,TNFSF10,LPAR6,MATN3,TMEM131,ABCC4,TM9SF2,MIA3,TMEM87B,PCM1,UBE2J1,CTBP2,TMEM50B,MESDC2,KDELR3,IER2,CTSZ,GRIP1,PVRL2,TMEM98
RASHI_NFKB1_TARGETS	0.573629	1.68339	0.0173611	0.0202727	19	19	CXCL1,TNFAIP3,BIRC3,BTG2,CXCL2,CSF1,IRF1,NFKBIA,DUSP6,MDM2,MAP3K8,RELB,TNIP1,DUSP16,IFNGR2,NFKB2,LCN2,NFKBIB,C19orf48
AMUNDSON_DNA_DAMAGE_RESPONSE_TP53	0.604674	1.68317	0.01	0.0202909	16	15	TRIM22,BTG2,BTG1,LIF,CDKN1A,MDM2,CTSD,TNFSF9,PLXNB2,XPC,DDB2,PHLDA3,PPM1D,ST14,CCNG1
FRIDMAN_IMMORTALIZATION_DN	0.504572	1.68306	0.00411523	0.0203031	34	33	IGFBP5,SPARC,HTRA1,IFI16,CTGF,FILIP1L,SERPINE1,ALDH1A3,TGFB1I1,RB1,HPS5,IGFBP7,OPTN,CDKN1A,CYP1B1,IRF7,IGFBP6,C9orf3,MAP1LC3B,MAP2K3,IGFBP4,HTATIP2,NDN,AHR,CLTB,CDKN2A,TP53,IGFBP3,CREG1,IRF5,TSPYL5,HSPA2,CXCL14
DUTERTRE_ESTRADIOL_RESPONSE_6HR_DN	0.411902	1.68187	0.00826446	0.0204981	91	90	AHNAK2,TGFB3,SESN3,STON1,NBEA,CRISPLD2,ITGB6,KIAA0513,NR3C1,NUAK1,CDK6,EFEMP1,EGLN3,GALNT10,TFPI,IL1R1,SALL4,KYNU,MME,CDYL2,ARID5B,RNF144B,LIMA1,SSBP2,MYO1B,BLNK,PARP9,AIM1,EFHD1,IRF6,SH3BP4,ST8SIA4,UTRN,TNS3,HPS3,PLA2R1,DRAM1,MMP16,FAM84A,TMTC2,LMO7,ZDHHC7,EFNA1,RND1,CCNG2,UACA,CLEC2D,DNAJC15,BAK1,ZNF467,ERBB2,EPB41L5,ZNF704,TGFB2,RCAN1,FAM171B,PLEKHF2,RAB27B,NPHP3,CDKL5,KAT2B,KLHL24,EPAS1,MTAP,…
KAN_RESPONSE_TO_ARSENIC_TRIOXIDE	0.391644	1.68183	0	0.0205042	123	120	PTPRZ1,AKR1B10,DDIT4,VCAN,GPNMB,IGFBP5,SLC7A11,IL11,HSPA6,AKR1C1,RGS4,GFPT2,PTHLH,JUN,ADM,PDGFRA,THBS1,DPYSL3,ATF3,AK4,CRYAB,NDRG1,MGP,SERPINE1,JAG1,TSC22D3,KCTD12,DIRAS3,DCBLD2,CLEC2B,IL7R,CAV2,AKR1C2,LDLR,FABP7,GABARAPL1,ARL4C,KLF12,PLK2,CCPG1,MT1X,PHLDA1,AKR1C3,GPR65,PPP1R15A,SLC30A1,GPM6B,BNIP3L,TMEM158,RIT1,PGK1,SACS,INSIG1,DDIT3,IGF2BP3,WIPI1,EFNB2,TRIM16,PODXL,LGALS8,GRN,NES,GLRX,STC1,ARHG…
BALDWIN_PRKCI_TARGETS_UP	0.500084	1.6817	0.00913242	0.0205225	35	34	WISP2,SEPP1,ATP2B4,TRIB2,HFE,MEF2A,MPP5,AQP9,NEK9,IFITM1,TDO2,FOSL2,MPDZ,RHOB,NOV,SLC4A7,SEPT11,GMFB,SLC35A5,TGOLN2,SLK,PAK2,SLC11A2,OXTR,TFDP2,EIF1AX,EIF4EBP2,SDC2,ATP6V1G1,ADA,CBX6,MAZ,TMEM106C,TSPAN6
MCBRYAN_PUBERTAL_BREAST_5_6WK_UP	0.406137	1.6797	0	0.0208454	116	115	SFTPD,PENK,HAS2,SPP1,KRT5,SLC15A2,SCARA5,FHL1,BCHE,PFKFB3,PDGFC,NDRG1,PDK4,RND3,ST6GALNAC5,CLU,STXBP6,ENPP3,EDNRA,TPM2,KITLG,CSN2,CD8A,ELF1,ATP1B1,PAM,LIPA,KCNK1,ARG2,CCNK,DSG2,KTN1,HSPA1B,SOCS6,CLDN8,PROM2,MLPH,SLC25A24,GALNT7,EZR,HLA-DQA1,DNAJC12,TNFRSF21,MBOAT1,NIPAL2,PRKAG2,S100A8,TCF7,NET1,RNF2,MMP3,GRHL1,PAWR,CYP4V2,TFAP2C,CISD1,WEE1,SIAH2,ATP7A,UBE3A,SOX13,GOLPH3,TMEM14C,TPP2,MYB,FBLIM1,UH…
MARSON_FOXP3_TARGETS_UP	0.435423	1.67894	0	0.0209673	66	63	DDIT4,CELF2,SLC2A3,ITGAV,IRF8,VIM,EPHX1,PDZK1IP1,CD44,ARHGAP9,RAMP1,SH3BGRL,ECM1,ETS1,MCL1,LRRC8C,CD2,RCSD1,MAPRE2,MBNL2,MKNK2,DUSP4,RAC2,GM2A,SWAP70,SAMHD1,PDLIM2,S100A10,SNX18,SLC9A3R1,CRIP1,MYH9,RGS16,NRIP1,STK10,MYO1C,NKG7,CORO1A,SERINC3,PNP,TGFBR1,OSBPL9,MALAT1,CD81,BASP1,PSMB8,PPM1B,CSNK1D,PLIN2,NCF4,CAPG,ZNF260,TNFRSF4,CD24,TIAM1,TNK2,HADH,XCL1,ITM2C,CYB5A,ENO3,S100A6,S100A4
KANG_DOXORUBICIN_RESISTANCE_DN	0.587771	1.67773	0.0175439	0.0211745	19	18	NFAT5,CLIC4,TMEM106B,NCOA3,KIAA1033,ASXL2,CEBPD,TJP1,PCYOX1,WWP1,TBL1X,ATP2B1,RB1CC1,SIKE1,PTP4A2,CRIM1,NR1D2,PSAT1
WOOD_EBV_EBNA1_TARGETS_DN	0.468991	1.67651	0.0110497	0.0213092	47	47	MFAP5,MYLK,GPNMB,PTGS2,C4BPB,WISP2,TGFBI,RGS2,SGK1,CLEC2B,SLC16A7,TPM1,IQGAP1,MACF1,UGP2,IL13RA1,CALCOCO2,ABCC4,IPO7,SPHK1,GOLGA4,ACTR2,SPOCK1,AKAP12,MAP7,TAX1BP1,KIF5B,GNAQ,ABCE1,ADAP2,SLC39A6,P2RY6,PSMB8,IDI1,KDELR2,RAB13,EPB41L3,NUDT2,ALCAM,MEST,S100P,DYNLT3,SLC27A5,ACAA2,TSPAN8,DPM3,INSL4
SESTO_RESPONSE_TO_UV_C7	0.424147	1.67462	0.00675676	0.0214006	68	67	TCN1,VSNL1,AKR1C1,MMP10,MMP1,PLA2G4A,ITGA6,MT1X,LIF,EPHX2,PAM,LGALS1,CTSC,GSN,ITGB1,PRCP,FGFBP1,ALDH3B2,IFITM1,ADK,CEBPD,CRABP2,PGD,ATP1B3,SDC1,RSU1,ESD,ACSL1,SRD5A1,MTHFD1,CBR1,CKAP4,HSPA5,HSD17B4,AARS,ASS1,IDH2,MLH1,YARS,BLVRA,NCAPD2,PLCD1,PLP2,HMGB1,CDKN3,CDC25B,HNRNPA2B1,SLC1A5,PPIB,ATIC,EXOSC7,PTMA,MT1E,CIRBP,PCK2,ASNS,RPL3,TK1,KIAA0101,AKR1A1,TAF10,ODC1,H19,CDC20,STMN1,UBE2C,ETV2
WESTON_VEGFA_TARGETS_6HR	0.451945	1.67327	0	0.0214844	59	57	ART4,VCAN,GEM,COL6A3,POSTN,COL1A2,FAP,COL5A1,MMP2,COL6A1,ELN,HTR2B,C1S,NID2,MGP,ESR1,ROR2,TNFSF10,VCAM1,VIM,THY1,BGN,BMP4,F2RL1,CCL2,TFPI2,SP3,FGFBP1,ADORA2B,NNMT,CFHR1,FHL3,RHOB,SAT1,SGCE,BCKDHA,SHC3,PRKAB1,SLC6A8,GJA4,RGS5,DIRC2,OXTR,BDNF,SULT1E1,SDC4,UNG,IGFBP3,SEMA5A,MEST,KRT18,CCL7,FBP1,AQP7,PVALB,ANKRD1,ISL1
OSWALD_HEMATOPOIETIC_STEM_CELL_IN_COLLAGEN_GEL_DN	0.353169	1.67405	0	0.0214967	275	258	CES1,TMEM45A,TNS1,SPP1,HSPA6,CCR2,CX3CR1,SP140,CALD1,THBS1,PF4,PTPN22,MMRN1,CR1,SLC2A3,NCAM2,NFAT5,SERPINF1,TRBC1,ALDH2,MEOX1,TMEM156,GUCY1A3,TXNIP,EGLN3,MAP3K1,AXL,PTAFR,CCPG1,GADD45A,MT1X,BMPR2,GYPA,P4HA1,ZNF322P1,GPR18,TSPAN32,RECK,P4HA2,TMOD3,CYLD,IL2RG,RRAS,PLAUR,FCGR2B,SOS2,MEF2A,KLF13,KIAA1109,ERAP1,SLC16A3,MXRA7,MAP3K2,IFI44,OTUD4,PLAG1,RRAGD,AGFG1,ALDOC,ZBTB1,TLK1,PMP2,ANKRD6,MSMO1,TM6SF…
DASU_IL6_SIGNALING_SCAR_UP	0.506889	1.67464	0.00809717	0.0215029	30	30	TNC,ZFP36,MAF,NT5E,IRS1,MOXD1,MME,ADCY9,PLEC,MYO1D,ZFP36L2,TMEM158,CIC,PPL,CDC42EP4,PBX3,LTBP1,DNM1,SREBF1,PKIG,CLEC3B,ACAP2,AGRN,LARP1,MGRN1,CDC25B,TPX2,CCNB1,UBE2S,FCHO1
GENTILE_UV_RESPONSE_CLUSTER_D5	0.491354	1.67394	0.0045045	0.0215087	39	37	NAV3,FERMT2,HOXB2,LHFPL2,ZFP36L2,PIKFYVE,DDIT3,NCOA3,ZHX3,FOSL2,DLX2,ATP6V1B2,VEGFC,PKP4,SS18,DUSP11,SRF,HOXD8,DYRK1A,PITPNB,MAML1,STAM,HSPA8,FADD,MPHOSPH6,MLX,UBTF,LBR,TLK2,JMJD6,TARDBP,SRSF3,PNO1,MRFAP1L1,UBE2N,RAF1,FGF5
CROMER_METASTASIS_DN	0.412931	1.67135	0	0.0217833	81	80	MALL,VSNL1,COL17A1,SERPINB5,PKP1,CELSR1,KLK10,PRODH,CAV2,DUSP7,TPBG,SVIL,TUBA4A,RAB31,ST6GALNAC2,ITGA3,TP63,NCK1,PLEC,GJB3,CAV1,BMP1,ITGB4,KLF5,PHLDA2,MINK1,SFN,TRIM29,TNFRSF10B,CARD10,KAZN,IMPA2,LAD1,TRIM16,BAIAP2,UBE3C,PFKP,JUP,TICAM1,LMNA,MBD2,FLNB,AFG3L2,TMEM183A,ALDH4A1,MAST4,IGSF3,DDB2,CUL1,SLC20A2,CEBPZ,DTX2,ALDOA,TTLL12,ISG20L2,EPAS1,ATP5A1,SH3GL1,UBE2M,PSMD8,VDAC3,S100A11,GSTP1,SDC4,NOP2…
SCHAVOLT_TARGETS_OF_TP53_AND_TP63	0.609775	1.67044	0.013468	0.0219746	16	15	VCAN,SERPINB5,FAS,EPHA2,CASP1,PMAIP1,CDKN1A,SFN,MDM2,PODXL,RRM2B,TP53I3,BAX,PCNA,FDXR
PLASARI_NFIC_TARGETS_BASAL_DN	0.593529	1.6691	0.0180505	0.0222496	18	18	MFAP4,PDGFRA,SLIT2,EPHA3,MEOX1,PIK3AP1,INSIG1,EPHB2,STARD4,FLI1,NOV,IGFBP6,ENPEP,AHR,LSS,RBP1,EBF3,RPL39L
TONKS_TARGETS_OF_RUNX1_RUNX1T1_FUSION_GRANULOCYTE_DN	0.586709	1.66847	0.0291262	0.0222696	17	17	CPA3,FCER1A,HDC,MS4A2,IL10RA,ALOX5AP,ENTPD1,NCF1C,CYP1B1,PILRA,ADAM8,ALOX5,CAMK1,KRT86,GDPD5,PMP22,PDE4C
BONOME_OVARIAN_CANCER_SURVIVAL_SUBOPTIMAL_DEBULKING	0.324838	1.66851	0	0.0223632	510	493	CILP,AGTR1,ITM2A,ABCG2,ADAMTSL3,LEFTY2,LMOD1,TSPAN7,CAMK2A,HIST1H2BB,DCN,C7,IGFBP5,ADAMTS8,SERPINB7,HEPH,MAOB,ABCA8,SLC47A1,PDGFRA,SNAI2,GPR68,MEOX2,FAT4,PIK3R1,PAPSS2,RARB,SOCS3,SPARCL1,ZEB1,SEPP1,SPDEF,SLC24A3,ZCCHC24,HIST1H2BE,PDE1A,CR1,PDZRN3,ECM2,IRAK3,HIST1H2BF,TMEM47,FILIP1L,DNAJB4,SYNE1,IL6ST,NT5E,ZBTB16,RHOBTB3,KRT10,IRS1,GULP1,HIST1H2BI,EDNRA,CAV2,GPRASP1,DUSP7,EFEMP1,LPAR1,VPS13C,ANXA6…
BROWNE_HCMV_INFECTION_6HR_DN	0.381711	1.66778	0	0.0223767	160	155	LAMC2,P2RY10,BHLHE40,GAS1,GLI2,STON1,PIK3R1,SGK1,DSP,TCF21,ADCY7,MN1,OSR2,CREB5,NR3C1,IL7,RND3,ETV1,ITGB3,MEIS1,PSG3,THBD,ITGA6,CEP112,TXNIP,ARL4C,SMAD1,S1PR1,C10orf10,DUSP10,BDKRB2,TROVE2,ARID5B,NCK1,BACH1,TRIM2,MTM1,FGF2,BICD1,PRKAR2B,F2RL1,AMOTL2,DOPEY1,SMAD3,CDC40,DUSP6,PHF3,ADORA2B,MDM2,CFLAR,MED21,TLE4,PARP4,SCAF8,RPE,ITGAM,YLPM1,LRIG2,FAM168A,FPGT,HMGA2,PHF20,TTC9,CDKN1B,SLC22A4,CEP68,WEE1…
FRASOR_RESPONSE_TO_ESTRADIOL_DN	0.429507	1.6676	0	0.0224005	82	79	DDIT4,KRT81,DUSP1,TGFB3,COL4A5,PXDN,SLIT2,NDRG1,IER3,RND3,CLU,MUC1,TRAF3IP3,TM4SF1,PLK2,KIAA0922,IL1R1,LAMB1,IFI30,KYNU,LHFPL2,KLF6,LAMB2,BMP4,MYO1B,BLNK,RBL2,ASB9,LITAF,DUSP4,SMAD3,GNS,HIST2H2BE,SMPD1,MMD,EFNA1,ANXA3,GPRC5A,INHBB,TTC9,STC1,ENC1,SELENBP1,CTSH,PRPS1,INSIG2,BAK1,ERBB2,ALDH4A1,TGFB2,STXBP1,RENBP,SLC16A5,FOLH1,GNE,ABCG1,BIK,ABCC5,MB,MXD4,NFRKB,DBN1,PPP1R3C,MATN2,FMO5,CD24,HIST2H2AA3,…
SHIN_B_CELL_LYMPHOMA_CLUSTER_3	0.521507	1.6666	0.0179372	0.0224493	28	28	CXCL13,ZEB2,MAF,FZD1,NFKB1,NFATC1,LTB,CD86,LCK,TGFB1,WNT5A,FGR,TNFRSF1A,BCL2,JAK2,IL2,IL18,CXCR6,TNFSF13,NFKB2,HHEX,CCND3,CBX5,LFNG,ID2,LRMP,CCND1,CADM1
EPPERT_CE_HSC_LSC	0.50245	1.66638	0.00966184	0.0225026	41	39	HLF,BAALC,HTR1F,PLSCR4,KIAA0125,MEIS1,PPP1R16B,GUCY1A3,FLT3,TFPI,ELK3,INPP4B,HOXB2,SMARCA1,FRMD4B,ABCB1,MECOM,HOXA5,SPTBN1,DRAM1,HOXB3,MYO5C,ERG,KAT6A,PRKCH,CACNB2,WBP5,RBPMS,YES1,RNF125,SLC25A36,BCL11A,TMEM38B,SOCS2,ZNF165,SPINK2,ALCAM,DAPK1,CRHBP
YAO_TEMPORAL_RESPONSE_TO_PROGESTERONE_CLUSTER_16	0.430436	1.66468	0	0.0227334	79	75	ACTC1,CNN1,TMEM45A,SRPX,COL3A1,PCDH7,VCAN,COL6A3,COL1A1,COL1A2,FBN1,COL6A1,SMOC2,COL6A2,PYGM,SPARC,ACTN1,PCOLCE,ANXA6,TFPI,PDLIM7,CYP51A1,BGN,PTGER3,PRKCDBP,AOC3,MSMO1,COL18A1,CRTAP,GPX7,FEZ2,STRA6,SH3BGR,SARDH,FABP5,TNNT2,NPTX2,COL4A2,COL4A1,MAOA,NDP,MFAP2,DAB2,GAPDH,AGR2,CALM3,DMPK,KDELR3,PCP4L1,IDI1,REXO2,BZW2,SQLE,ADAM15,PFN2,FEZ1,AKT1S1,TP53,DBN1,FADS1,NME4,PRAF2,CD2BP2,FAM132A,GUSB,BCL7C,ME…
BOYLAN_MULTIPLE_MYELOMA_D_DN	0.417357	1.66441	0	0.0227805	78	72	GAS7,AHNAK,CCDC88A,CSRP1,IL7R,CHST15,PPP1R16B,CYBB,ABTB2,CD44,IPCEF1,CD52,ATP10A,IFFO1,ARHGAP26,ARAP2,CASP1,LGALS1,GSN,TIFAB,AIM1,CASK,CASP7,IL2RA,BCL3,CYTH4,NCF1C,ARHGAP21,DRAM1,IFI27L2,LIFR,CTNNA1,MB21D1,MARCKS,STK3,ITGAM,PBX2,EZH1,CTDSPL,PRKRA,DENND1C,UTY,PHKA1,NAB2,CSTF2T,KSR1,TDRD7,ANXA4,RPGRIP1,PIWIL4,NFKBIE,DDX3Y,CMPK2,ATP11A,MAGED1,SH3BP1,PSTPIP2,ABHD8,EHHADH,MTCH1,PPP1R3E,FLOT2,UPB1,S100…
FINETTI_BREAST_CANCERS_KINOME_GRAY	0.602417	1.66428	0.0154321	0.02281	15	15	HIPK1,CSNK1A1,TLK1,CDK17,TWF1,SNRK,CSNK1G3,SCYL2,PRPF4B,NEK4,DYRK1A,SLK,CHUK,TRIM33,MAP4K3
SARTIPY_NORMAL_AT_INSULIN_RESISTANCE_DN	0.55763	1.6642	0.0107914	0.0228159	21	19	ADRB3,PTGFR,ZBTB16,TXNIP,GAB1,CCNG2,ABCA1,METTL20,SIX5,TAB3,PIK3C3,NR1D2,B3GALT2,KLHL24,FBXO45,MKRN1,TCTA,HMGB2,C16orf74
ONO_FOXP3_TARGETS_DN	0.453649	1.66319	0	0.0230045	42	42	RUNX2,TNFSF8,SLFN12L,CD84,SLAMF6,CDK6,IL21,GPR171,IRF4,CXCR4,RUNX3,FOXN3,P2RY14,CASP1,IL17A,CCL5,EOMES,IL4R,RBL2,CDKN1A,HAVCR2,BCL2,FASLG,CASP4,CXCR6,TGFBR3,SEMA4A,IGFBP4,RBL1,PARP1,GZMA,CCNA2,IL17RA,TNFRSF25,IL4,HNRNPA1,TCF3,CCNF,SGOL1,E2F1,FFAR2,SELL
NIELSEN_LEIOMYOSARCOMA_UP	0.596761	1.66301	0.00719424	0.0230635	18	17	COL7A1,CXCL9,MME,AIM2,PLEC,CCL5,LOXL1,MICAL2,SLAMF8,HLA-DQB1,PLOD1,MTR,VEGFC,HOMER2,CAPG,SH3BGRL3,KCNN4
WESTON_VEGFA_TARGETS	0.396288	1.66206	0	0.023097	108	104	ART4,VCAN,GEM,COL6A3,CXCL1,POSTN,COL1A2,FAP,COL5A1,MMP2,COL6A1,ELN,MMP10,HTR2B,MMP1,C1S,NID2,MGP,ESR1,ROR2,NR4A1,PDE4B,TNFSF10,VCAM1,EFEMP1,CXCR4,VIM,HCLS1,THY1,BGN,BMP4,IL32,F2RL1,CCL2,TFPI2,SP3,FGFBP1,ADORA2B,TRIM23,FOXO1,PRKCI,VWF,NNMT,CFHR1,FHL3,RHOB,SAT1,TIE1,SGCE,BCKDHA,MMP3,GALNT1,UBD,RALA,FUCA1,BMP6,CEACAM1,HEXA,ICAM2,SHC3,PRKAB1,PNP,IFI27,SLC6A8,HEMGN,CD9,CD34,GJA4,PGF,MRPL19,RGS5,DLEU2,…
WIERENGA_STAT5A_TARGETS_DN	0.36144	1.66099	0	0.023247	213	199	CTSG,LGALS7B,MYLK,ST8SIA6,FCER1A,GAPT,MSRB3,EFHC2,EMILIN1,SDPR,PLXDC2,SLC24A3,DENND2C,CR1,IFI16,KIAA0125,IL7,ACTN1,ANGPT1,MEIS1,CD84,SERPINF1,GP9,MILR1,SH3PXD2A,IRF8,ADRA2A,FCN1,NOTCH1,TPM2,STX11,SCPEP1,CXCR4,SLC9A9,NAPSB,BANK1,PLEKHG3,RBPMS2,ILK,NAT8B,KLHDC1,ZNF185,RGS18,EPHX2,PLCB2,SELP,TSPAN32,PLEK,PBX1,TMC8,FERMT3,LHFPL2,ITGB7,GUCY1B3,ITGB5,GFOD1,ETS1,ARHGEF3,GP1BA,BIN1,ASAP2,EXOC3L4,TMEM55A,…
BENNETT_SYSTEMIC_LUPUS_ERYTHEMATOSUS	0.503835	1.66087	0.0176211	0.0232879	31	30	XAF1,IFI44L,TNFSF10,STAT1,SERPING1,FPR2,OAS2,IFIT3,IFITM3,CAMP,RNASE2,PLSCR1,EIF2AK2,S100A8,TAP1,IRF7,MX1,LGALS3BP,AGRN,IFI35,CKAP4,C2,TDRD7,MX2,APOBEC3C,OASL,DEFA3,OAS1,LY6E,ISG15
BONCI_TARGETS_OF_MIR15A_AND_MIR16_1	0.401423	1.66058	0	0.0233755	91	90	HAS2,FGF7,SPEG,GHR,RSPO3,PAPPA,CCND2,PCDHAC2,HSPG2,BTG2,CPEB2,PLAGL1,WNT2B,CYP26B1,KCNJ2,RECK,SMAD7,FGF2,PCDHAC1,PLAG1,MACF1,TLK1,FOSL1,LUZP1,RASSF5,SOX5,BCL2,BPTF,EFNB2,ADAMTS3,BCL2L2,CPD,WWP1,HOXA3,USP15,CRKL,SNX16,KPNA3,HMGA2,AKT3,PTPN3,GPR63,UBE2V1,WEE1,KDSR,PRKAR2A,ACVR2A,MAP2K4,PAFAH1B1,BTRC,BMPR1A,KIF21A,CDC42,SPTLC1,PRDM4,EPT1,WBP11,UBE4B,KANK1,MOB4,PTCH1,WSB1,PPRC1,KCNAB1,ZNF423,KIF23,TG…
DER_IFN_ALPHA_RESPONSE_UP	0.417418	1.66035	0	0.023428	74	74	COL16A1,IL6,C1S,IFI16,TRIM22,STAT1,FAS,BTG1,IFI30,LIPA,PMAIP1,B2M,PLOD2,ZFP36L2,OAS2,SDCBP,GBP1,IFI44,IFIT3,PPP3CA,SP110,IRF1,RHOC,IRF2,IFITM1,IRF9,TRIM14,NMI,BST2,PLSCR1,ADAR,PML,EPS15,CASP8,CD164,IFIT1,HLA-E,VEGFC,TAP1,HLA-A,DDX17,TRIM21,MX1,IFI35,PSMB9,POLR2B,SMAD4,SKP1,MX2,PSME1,PSMB8,TEAD4,TRIM26,IFI6,OASL,PSMB10,SRP9,HLA-C,XRCC6,BBC3,EIF2B1,RBBP4,BAG1,SRSF2,PDXK,OAS1,GMPR,CYCS,SSBP1,MAP3K10…
SEIDEN_ONCOGENESIS_BY_MET	0.402899	1.6602	0	0.0234514	88	86	EREG,ADAM9,CLIC4,ITGA6,STAT1,SEC23A,SH3BGRL,P4HA1,LAMB1,IFNGR1,PLOD2,MBNL1,SERINC1,AIDA,GLS,NCKAP1,MSMO1,F2RL1,RIOK3,PTEN,ARHGEF12,UGDH,CSDE1,IFITM1,SLC25A24,TMX1,EPS8,IPO7,GNAI3,PPP1CB,GBAS,ACTR3,CAPZA1,ANXA3,FAM208B,PLS3,HAT1,TRAM1,SCP2,HNRNPH2,PAPOLA,COMMD8,MMADHC,CD46,SEP15,SRP72,TCEA1,HSP90AA1,SERBP1,TMEM123,MBIP,CCT6A,YME1L1,HNRNPA3,ANXA4,EIF5,SLC39A6,SPTLC1,RRM1,CERS6,AASDHPPT,SLC38A2,PDE8…
LI_INDUCED_T_TO_NATURAL_KILLER_DN	0.390768	1.65863	0	0.0237258	116	114	ART4,IGHM,PRELP,DPP4,COL5A1,MMP2,COL6A1,C3,ACTA2,CXCL12,PLD4,LOX,ST6GAL1,PRKCB,ACTN1,ITPR2,OLFML3,SH2D1A,ALDH2,TRIB2,TXNIP,PDLIM4,EPHX1,TPST1,SLA,RAMP1,FYB,ETS2,CD27,TSPAN32,BGN,NOTCH3,ETS1,CD6,CD2,NAV1,PDK1,CRYL1,FAM169B,MARCKS,BCL11B,CTLA4,PRKCD,HIBADH,TCF7,PPARGC1B,DTX1,STK4,POU6F1,SETD1B,CD3D,RAPGEF3,PPP1R1C,MAPK1,DGKA,ARHGAP15,HLA-L,TTC3,SATB1,LMAN2L,LY6D,NISCH,CD81,BRD3,SLC5A9,NCK2,LLGL1,TA…
KYNG_DNA_DAMAGE_DN	0.363977	1.65841	0	0.0237667	195	194	PSG2,ZFP36L1,CNN1,COL3A1,IGF1,FN1,PRELP,CD69,HGF,TGFB3,SERPINE2,LOX,PAPPA,NGF,CRYAB,NDRG1,CTGF,EGR1,RHOBTB3,SERPINB2,NRP2,ITGB8,FBLN2,RIN2,ADAMTS1,FAM69A,CXCL2,ITGAL,PDGFRL,VIM,TPM1,GADD45A,CD53,MT1X,KRT13,INPP1,CEBPB,ST6GALNAC2,LIMS1,PBX1,CYP51A1,IFNGR1,LCK,CSNK1A1,ITGB5,BNIP3L,GBP1,TMEM158,FGF2,ITGB1,TCF4,ATRX,ANXA1,CALU,SEMA3B,CREBBP,SGCB,TFPI2,MINK1,CSDE1,IRF2,ALDH3B2,PRKAB2,PPP2R2B,NNMT,TNFR…
RIGGINS_TAMOXIFEN_RESISTANCE_DN	0.367433	1.6581	0	0.0238251	220	215	SERPINA3,ZFP36L1,COL3A1,IGFBP5,PDLIM3,AKR1C1,PALLD,PIK3R1,RGS2,DSP,ATXN1,SERPINA5,ESR1,NAMPT,DDX60,ADAM9,IL6ST,GJA1,CDH3,EMP1,TNFSF10,GULP1,MUC1,PRNP,ACOX2,AKR1C2,STAT1,CXCR4,TM4SF1,RAB31,NEDD9,KLF4,CD302,INPP4B,MYOF,NBPF10,FAT1,AKAP11,CTSO,ARID5B,HSPA4L,SOX9,VPS13B,NAB1,LAMP2,PYGL,PMAIP1,IFITM2,APBB2,EFR3A,PTPN12,IFIH1,RARRES3,AIM1,PDLIM5,UBA6,RPS6KA2,EFHD1,IFITM3,DSG2,SEMA3C,CASK,RAPGEF2,VAV3,B…
KLEIN_PRIMARY_EFFUSION_LYMPHOMA_UP	0.451769	1.65715	0.00518135	0.0240353	51	50	CFI,PRDM1,IQGAP2,IL10,ALDH1L1,MUC1,DAZL,IRF4,LDLR,VDR,TFPI,P4HA1,AQP3,TNFRSF8,HSPA4L,PAM,SELPLG,NCOR2,IL2RB,CASP7,DPY19L1,VEGFA,PLOD1,SRGAP2,EIF4A1,ATP2A2,GPI,ZMYM3,GANAB,NFIB,RPN2,GTF3C1,GZMA,LTA4H,ADAM15,RABGGTA,PTP4A3,DHX30,VARS,ILF3,CFHR4,ALG3,GUSB,BCAP31,GPAA1,GLDC,CTRL,SULT1A1,AGPAT2,TPO
BERENJENO_TRANSFORMED_BY_RHOA_FOREVER_UP	0.561467	1.65682	0.0141844	0.0241054	19	19	DCN,PDGFRA,TIMP3,MT1A,GADD45A,GBE1,LXN,AQP1,ALDH1A1,DDIT3,PRRX2,NR1D2,DHRS7,NGEF,TMEM176B,PMP22,TMEM176A,HSD17B11,CDO1
SAKAI_TUMOR_INFILTRATING_MONOCYTES_UP	0.509587	1.6563	0.0162602	0.0241988	27	27	CACNB4,TGM2,ITGB3,CA9,CDC42BPA,LIMS1,TEAD1,NSF,WASF3,NEBL,NRG1,SPEN,SEMA4C,GRIP2,FLNB,PIP5K1C,MAML1,BTRC,ITGA9,NPHP4,ATN1,HDAC5,HDAC7,MAPK8,KIF17,PFN1,SH3GL2
ONDER_CDH1_TARGETS_3_UP	0.592641	1.6553	0.0164474	0.0244207	17	17	KLF9,KCNMA1,ZBTB16,TSC22D3,LEPR,FTL,WIPI1,ALDH6A1,RNASE4,CYP1B1,STC2,PRKCA,CRIP2,KDELR3,MAGED1,MAGED2,TCEA2
BOYLAN_MULTIPLE_MYELOMA_D_CLUSTER_DN	0.478342	1.65518	0.00490196	0.0244441	40	40	TSPAN2,ASB2,CCDC88A,ADAM19,CSRP1,IL7R,PPP1R16B,LXN,ARFGAP3,LGALS1,TRIP11,GSN,AIM1,CASP7,FARP2,ARHGAP21,CTNNA1,STX2,STK3,PBX2,CTDSPL,PRKRA,ANO6,LASP1,PHKA1,CAMKK2,RPGRIP1,CUL7,NFKBIE,SH3BP1,PSTPIP2,CCND3,TRAPPC9,RSPH1,CEP250,BCL2L1,MTCH1,PPP1R3E,SLC37A1,BRDT
ISSAEVA_MLL2_TARGETS	0.439881	1.65471	0	0.0245375	62	59	NPR3,PCDH7,PLAU,FLRT2,L1CAM,COL5A1,FHL1,LAMB3,HSPB3,AHNAK,A2M,C5AR1,TRGV9,NT5E,CSPG4,MEOX1,FSTL1,AXL,NEDD9,SLCO3A1,LOXL2,LOXL1,GSN,PRKCDBP,KRT17,HPSE,SNCA,SEMA3B,PPL,PPP2R2B,TRIM29,TNNT2,IL18,CRIP1,DENND3,IGFBP6,CRIP2,CD9,HDAC9,ELF3,HMHA1,TJP2,SLC16A5,BMP5,SMAD6,OAS1,VTN,TAGLN2,DKK1,ALCAM,SCHIP1,LMO1,ENO3,DUSP9,CADM1,TNNC1,INSL4,COL9A3,FABP3
PEDRIOLI_MIR31_TARGETS_DN	0.33555	1.65198	0	0.0250572	418	390	ABCG2,MMP11,ABCA4,TSPAN7,PCDHGC5,MLIP,FAT2,SGCD,SPP1,BHMT2,SLC7A11,FLRT2,ROBO1,AKR1C1,NR4A3,DSC2,AADAC,NR4A2,COL17A1,LAMA2,PCDHA13,PTGDS,TNFSF14,SERPINE2,CXCL12,MMP10,GVINP1,OR6A2,HRH2,MMP7,SAMD9L,CCL20,MMRN1,HTRA3,TNFAIP3,NOD2,CACNA1H,MYOM1,FGL2,MAT1A,LYVE1,PLA2G4A,PDK4,CX3CL1,TIMP3,CLU,BIRC3,CHD9,RRAD,PLA2G4C,P2RX7,EMP1,PSG3,ADAMTS9,SCARF2,TLR2,VCAM1,NCF2,SAMD9,NOTCH2NL,AKR1C2,GUCY1A3,CCIN,PDZD…
PLASARI_TGFB1_SIGNALING_VIA_NFIC_10HR_UP	0.435266	1.64738	0	0.0258689	54	52	MYH11,CPXM1,FGF7,RGS4,PAX1,GVINP1,MRVI1,SPARCL1,UNC5C,PLEKHH2,PDK4,IL1RAP,F3,EPHA4,CD38,VCAM1,PERP,FAS,SLMAP,CSF1,GPM6B,IFI44,XRN1,OLR1,MPZL2,SEMA3C,IL18RAP,KDM5A,PCSK5,EPHA7,PLSCR1,ANO1,RICTOR,GJB4,ENPP5,CHODL,ORAI2,NFIB,RGS5,NRN1,ARC,STEAP2,CELSR3,PARM1,TMTC4,TBX3,CYP2J2,C9orf116,AIF1L,COL2A1,NNAT,CLCA1
BARRIER_COLON_CANCER_RECURRENCE_UP	0.467577	1.64523	0.00456621	0.026266	42	41	ITM2A,SULT1C2,CFH,SCEL,GPR171,ANXA2,TRIM2,FAM46A,HGD,FOXO1,DNAJC12,NDEL1,EXT2,COPS8,YIPF1,UGGT1,SEC62,WDHD1,AHI1,SRP72,ERGIC2,XPNPEP1,POLD3,NME7,ANG,METTL9,SAR1A,ARL1,KDELR3,THOC2,YIPF6,RPN2,PSMC2,PWP1,TIMM17A,PDHB,IER3IP1,CIAO1,SLC18A1,CNPY2,SLCO4A1
BROWNE_HCMV_INFECTION_14HR_DN	0.336187	1.64481	0	0.0263419	298	287	SLC10A2,OLFM4,MUC4,ZFP36L1,PRSS12,LAMC2,AHNAK2,HAS2,EGFR,FGF7,SGCD,PLAU,GAS1,BLK,PDGFRA,HSPB3,STON1,CXCL13,G0S2,PLA2G5,ITGA2,PAPSS2,THBS1,RBMS3,CMAHP,ST5,MAP1A,ZCCHC24,MET,PRRX1,SYNE1,SERPINE1,ETV1,NOTCH2,MT1A,RHOBTB3,DTNA,IL12B,IRS1,SPN,FAM65B,TPM2,LPAR1,TRAF3IP3,LDLR,FAS,PIK3CD,AXL,LPXN,NEK1,AKAP13,INPP4B,ANXA2,HIC1,SLC25A12,KIAA1462,ITGA3,UBL3,PDE1C,HIST1H2AI,SLC16A2,PLEC,RRAS,PLAUR,SLC24A1,AR…
PARK_APL_PATHOGENESIS_DN	0.459059	1.64422	0	0.0264762	50	48	CES1,GPNMB,ELANE,SERPINB2,CYBB,RAB27A,GLUL,RAB31,BTG1,IFI30,JUNB,MNDA,LYST,SRGN,IL32,APP,PECAM1,FKBP5,ZYX,SIRPA,CTSD,SMOX,SPI1,ASAH1,COL4A2,MCAM,CORO1A,SRF,PRKCA,CKAP4,NEU1,GPI,NFKBIE,SRPK1,LYZ,LSP1,VAT1,RNASE3,PPP5C,PRCC,QSOX1,PRTN3,SLC29A1,S100P,SLC20A1,NR2F6,CEBPA,GAL
TAKAO_RESPONSE_TO_UVB_RADIATION_DN	0.395726	1.64362	0.00925926	0.0264879	98	96	CES1,ADCYAP1,ADM,G0S2,RGS2,AEBP1,ZFP36,TNFAIP3,NDRG1,CCND2,IFI16,FAM110B,CAMK2D,TXNIP,ELK3,ANXA2,SERPINB8,SLC39A14,KCNC4,CLINT1,MCL1,DNAJB1,CYP24A1,KLF5,BZW1,TNFRSF1A,FOXO1,TP53BP1,CEBPD,TJP1,RBBP8,RFTN1,CCNI,PKN2,UGCG,CAST,MARCKS,ESD,GTF2H1,CD164,VRK2,HIST1H2AC,DAZAP2,EIF4H,OGDH,GMFB,MKNK1,WTAP,PITPNA,ATXN2,DHCR24,PUM2,AARS,PRMT5,MORF4L2,PSEN2,TCEB3,ARPC1B,CBFB,NFKB2,LSS,KANK1,USP10,EXOSC10,NOP1…
GENTILE_UV_RESPONSE_CLUSTER_D1	0.575849	1.6439	0.0070922	0.0265405	18	18	DDIT4,GEM,DUSP1,GREM1,RND3,ITGA6,ASPH,STXBP3,CASP3,PHTF2,WEE1,GNA12,TOPBP1,STX3,ZNF117,SNRNP35,NOP16,E2F3
RODRIGUES_NTN1_AND_DCC_TARGETS	0.495255	1.64332	0.00456621	0.0265519	35	33	CDH17,ITGA2,FOS,KLF9,EGR1,CAMK2D,KLF10,MT1X,TBC1D4,ETS2,NFKBIZ,PPARA,ARHGEF3,BCL3,PIK3C2A,AKAP10,NF1,KIF13B,MMD,NEAT1,MAML3,MALAT1,MT2A,ELF3,SNX5,MT1E,H2AFY,H19,PDE4C,CDKN1C,MSX2,MT1F,RAB26
SCHAEFFER_PROSTATE_DEVELOPMENT_48HR_DN	0.346649	1.64372	0	0.0265989	428	411	KRTDAP,KRT75,ZFP36L1,SYNPO2,CCDC80,NR0B1,CACNA1G,IGF1,ADAMTS8,TMEM132C,GAS1,RSPO2,NTRK2,PTHLH,MFAP4,TGFB3,PALLD,NR4A2,COL8A1,TWIST2,ENPP1,CXCL13,SULF1,ELN,NBEA,FIBIN,MMP10,TNFAIP6,GREM1,ANTXR1,C1QTNF7,TGFBI,ITGA11,ABCC9,THBS1,SPARCL1,DDR2,TSPAN2,PAPPA,RBMS3,MRGPRF,NTNG1,DIXDC1,ZNF521,HIF1A,INHBA,CPXM2,LBP,SLIT2,NFIX,SOX7,PDE1A,CREB5,GLIS2,NDRG1,NID2,SPON2,ESR1,EPHA5,PRKCB,PMEPA1,FILIP1L,TRIL,PRR5…
MORI_EMU_MYC_LYMPHOMA_BY_ONSET_TIME_DN	0.589497	1.64306	0.0232558	0.02661	17	17	PTPN22,IL6ST,SLA,NFKBIZ,KLF6,ITGB5,DEGS1,CBX7,C10orf54,GAA,CREB3L2,HSPA5,HIP1,HSP90B1,SURF4,PVR,WDR13
NAKAMURA_METASTASIS_MODEL_UP	0.463493	1.64256	0.0193237	0.0266914	45	41	MALL,NTRK2,COL17A1,PADI3,HCLS1,AKAP13,KRT13,LAPTM5,DUSP5,GJB3,SLC16A3,DUSP3,PGK1,HS3ST1,FOSL1,PABPC4L,DDX24,FRMD8,FKBP10,ADCY3,GGA2,TOLLIP,TUBB6,FOLH1,BLVRA,PDK3,STX4,HOXB7,GRK5,MEPCE,DYNLL2,NOB1,TUBB2A,CMTM3,HTRA2,ACD,TYRO3,HIRIP3,DPCD,HPDL,PDE10A
TSAI_RESPONSE_TO_IONIZING_RADIATION	0.371037	1.63979	0	0.026945	149	147	FN1,PLAU,CD79A,NR4A3,COL6A1,ITGA2,DPYSL3,SGK1,PTPN22,CCL20,MSC,TCF21,TNFAIP3,HBEGF,CCL21,BIRC3,TSC22D3,FGFR1,TNFSF10,CDK6,IRF4,STAT1,FAS,BTG2,AXL,KLF4,BTG1,NFKB1,RORA,ROCK1,TRAF1,TNFRSF8,KRT14,IFNGR1,CASP1,JUNB,ARL2BP,KLRC2,RB1,CCNK,NFE2L1,CD80,NFKBIA,IL2RB,MYC,CD59,DDIT3,NCOA3,CDKN1A,TNFAIP8,SMAD3,TANK,DUSP6,IFITM1,IRF9,CFLAR,CCNI,RPS6KA1,JAK2,MED21,CCR1,CLK1,EP300,CCL4,STAT5A,COL4A2,DLX2,PTPN11…
MAHAJAN_RESPONSE_TO_IL1A_UP	0.41262	1.64026	0	0.0270169	81	80	PTPRZ1,LMOD1,SERPINB4,DUSP1,PDGFRA,IL6,THBS1,PCP4,CCL20,HBEGF,IL6ST,CSF2,SERPINB2,AR,IL7R,COL7A1,STAT1,FSTL3,CXCL3,SOD2,CXCL2,NEDD9,IL1A,STAT4,SLC16A1,CCL5,PPARA,BEST1,RB1,MAP2,MYC,TFPI2,PIM2,GFRA2,IFIT2,SPTBN1,SDC1,RHOB,ERG,ITGA1,ACVR1B,MAFK,MAP3K13,ADORA2A,IL15RA,CHST7,SECTM1,BAK1,ISG20,RIPK1,TNFAIP2,CCNT1,MYB,MMP12,MERTK,LTC4S,NRCAM,IL1B,B4GALT1,OASL,AKR7A3,NFRKB,EFS,FLT1,RAB11B,KDR,PTP4A3,TRI…
SUBTIL_PROGESTIN_TARGETS	0.47744	1.63742	0.0083682	0.0272194	36	36	DUSP1,JUN,ITGA2,ATF3,CYR61,IL6ST,AR,GADD45A,MAP3K3,EGF,GM2A,CEBPD,TP53BP2,MAP4K5,RPS6KA1,DNAH1,SOS1,ECI2,BCAS2,HDAC9,SAP30,GRB2,BNIP3,BCAR1,UCHL5,TGFA,KAT2B,ABCC5,NME2,BCCIP,H1FX,CCND1,POLR2K,HMGB3,CDKN1C,RASL10B
KAYO_CALORIE_RESTRICTION_MUSCLE_UP	0.412516	1.63793	0	0.0272459	95	94	DES,SLC2A4,COL3A1,COL6A3,FN1,PLAU,GAS1,CPA3,HSPA6,LUM,COL1A1,COL1A2,FAP,NR4A3,LAMA2,ELANE,CALB1,FLNA,PDK4,HSPG2,ITGB8,LRP1,FAS,TGFBR2,CD302,HCLS1,CCR5,TOB1,TCF12,MYH10,CUX1,CCL13,APP,KLRK1,TANK,EMP3,FABP5,CNN3,CCNI,BCL6,SOX15,KL,MYH9,PHKG1,CYB5R3,ACTB,C1QB,CLEC3B,LIMK1,MTMR11,RYK,RASA2,SPTAN1,SNTA1,DRD2,ZKSCAN3,CKAP4,ARCN1,IGFBP4,RGS6,ZNF211,NAGLU,IER2,DHX38,ACTR1B,STX4,VAT1,ENG,RBP1,CALB2,UPP1,G…
NIELSEN_GIST_VS_SYNOVIAL_SARCOMA_UP	0.562546	1.63727	0.0170648	0.0272482	19	19	CPXM1,COL6A3,COLEC12,GAS1,ADAM12,COL1A2,PCOLCE,FOXD1,ZIC2,ENC1,BMP7,ADNP,MEG3,SSX4B,SOX4,MFSD3,DLX5,COL9A2,PRAME
GRYDER_PAX3FOXO1_ENHANCERS_KO_DOWN	0.321454	1.63698	0	0.0272942	428	428	ALK,SPOCK3,WBSCR17,VIPR2,ADAMTS15,SORCS1,GXYLT2,GAS1,NOG,PRUNE2,LAMB3,SERPINE2,KANK4,ANK2,BCHE,SOCS3,DPYSL3,CDON,ATF3,KLF9,ADAMTS14,AKAP2,DOCK10,PRKG1,TNFAIP3,SULF2,PXDN,PKP1,MN1,CCND2,NR3C1,CELF2,PID1,MAF,MCC,MET,RGMA,NOTCH2,ACVR1,NRP2,PHLDB2,MEIS1,ITGB8,CSRP1,DNM3,THSD4,STAT3,C16orf45,OAT,CHST15,ALDH1A3,LRIG3,RNF145,STX11,SETBP1,GNG12,VIM,PPP1R3B,ARL4C,NFE2L2,ERRFI1,TPST1,ACTR3C,GADD45A,ETV5,LO…
BROWNE_HCMV_INFECTION_12HR_DN	0.393812	1.6362	0	0.0274152	101	96	CMA1,FGF7,LRRC17,ATP12A,FLRT2,JUN,PDGFRA,CXCL12,ATXN1,ST5,SPRY1,ECM2,THBS2,SERPINE1,RIN2,GLI3,GZMK,VWA5A,ZNF516,SERPINB1,VPS13B,TRIM2,SSH1,MAP3K5,AIM1,RUNX1T1,LDB2,BAG2,DHRS3,RUNX1,RBMS1,ICK,UGCG,ACSL3,ZNF415,STK17A,TSPAN5,NMT2,SIPA1L1,INPP5B,FHL2,AKT3,UBR5,DENND3,MYH8,MAMLD1,TBX5,DAB2,PAFAH1B1,EXOC6B,ZMYND8,PTP4A1,MAST4,RABGAP1L,DLC1,MID1,ZMIZ1,NR1D2,MGEA5,PAIP1,TTLL1,FYN,U2SURP,HNRNPH3,TBC1D8,N…
RAMALHO_STEMNESS_DN	0.419856	1.63536	0.00684932	0.0276398	74	71	CMA1,GAS7,PLD4,PAPSS2,PTPRC,HDC,PRKCB,SLFN12L,EVI2A,HSD11B1,CD53,ITGB2,NHSL2,MPEG1,CTSB,CSF1R,CTSS,ARG2,GSN,ADSSL1,BIN1,BMP1,PPP3CA,LAT2,EFHD1,SIRPA,SLC11A1,ZAP70,NIN,ABR,CD47,ABLIM1,CEBPD,HBA2,PPP2R5A,CLEC4A,NRP1,LY86,CD68,FAM101B,CORO1A,AP2A2,ZDHHC14,TYROBP,ROGDI,EVL,KCNAB2,PGLYRP1,MESDC2,ACVRL1,B4GALNT1,HSD17B8,CBX4,RGS14,RGS10,RBMX,RTN3,RNASEK,GRINA,MLLT11,ST3GAL6,NCAM1,CST3,CYFIP2,GRIA2,WDR9…
SCHUETZ_BREAST_CANCER_DUCTAL_INVASIVE_DN	0.412359	1.63486	0	0.0277435	84	82	ACTG2,LAMA3,DSC3,PADI2,MMP10,CELSR2,CELSR1,DTNA,PERP,RAPGEF5,SERPINA1,TM4SF1,PDZK1IP1,PLK2,OPN3,TP63,KRT14,RAB11FIP1,CADPS2,DST,ZNF750,IER5,KIAA0040,PRKAR2B,GPR87,VAV3,ALDH3B2,MLPH,KIAA1324,CEBPD,GALNT7,DNAJC12,AREG,LRBA,ABAT,CFD,PTPRF,SORT1,ARHGAP29,STC2,ACADSB,MYB,DEFB1,AUTS2,MAST4,HOOK1,SLC1A4,SHANK2,FAM174B,TMED5,TBC1D8,PEX7,MYO6,TJP3,MRPS30,ZDHHC11,PDCD4,IL20RA,MAGED2,ISOC1,LETM1,EPN3,WFS1,M…
GARGALOVIC_RESPONSE_TO_OXIDIZED_PHOSPHOLIPIDS_BLUE_UP	0.375765	1.63391	0	0.0279508	136	120	HSPA6,ATF3,INHBA,HBEGF,SPIRE1,MXD1,TSC22D3,F3,SRXN1,NFIL3,SAMSN1,CXCL3,KITLG,CPEB4,ETV5,RORA,KLHL28,FRS2,HSPA4L,PLAUR,NFATC2,BACH1,PMAIP1,BAG3,DNAJB1,SAV1,CREBBP,KLF5,DNAJB9,HERPUD1,DDIT3,ZNRF3,GNA13,FOSL1,KLHL21,PPP3CC,TNFSF9,SESN2,RNF24,EID3,CNST,MIR22HG,SMCR8,STK17A,KIF1B,VPS37A,CASP3,HSPA1A,CCNG2,ZC3H12C,MAFK,WDR20,RELB,RYBP,C16orf72,HSPB8,FGFR1OP2,SMURF1,ZBTB43,ZNF264,PNP,TRIB1,VCPIP1,SOS1,P…
FLECHNER_PBL_KIDNEY_TRANSPLANT_OK_VS_DONOR_DN	0.466915	1.63376	0.00505051	0.0279796	41	41	SLC2A3,GADD45B,TRAF3IP3,CD53,ARFGAP3,ANXA5,PTPN12,LYN,LY96,FLI1,ABL1,MIR22HG,MAPK14,DDX5,EID1,TRAF3IP2,CANX,UBE2E3,MKNK1,AMFR,BCLAF1,DNAJB6,NFYA,AHR,ETFA,CDC42EP3,IL1B,MYL12B,PYROXD1,ZBED4,IMPA1,SQLE,ANP32E,RHEB,ITSN2,RAB11A,USP7,PPP1R10,PAPD7,ATP6V1G1,PAX8
MAHADEVAN_IMATINIB_RESISTANCE_UP	0.548343	1.6334	0.0187266	0.0280833	23	21	SPANXB1,SPANXC,CYTL1,SERPINE2,GREM1,PDGFC,AXL,KYNU,DKK3,ALDH1A1,MYO10,NNMT,SPOCK1,CRIM1,SLC1A1,CD24,SCN3A,HSD17B2,BAMBI,SPANXA2,CXCL14
BOYLAN_MULTIPLE_MYELOMA_C_DN	0.436339	1.63342	0	0.0280833	59	55	SPP1,JUN,ATXN1,RGS1,TSC22D1,EGLN3,KIF13A,MYOF,XIST,SERPINB1,KLF7,ABCB1,KLF6,SLC30A1,PLOD2,PDE4D,BICD1,DOCK5,SFMBT2,ENAH,NFIC,ZSWIM6,TANC1,RAB30,KCNQ1OT1,VOPP1,TNFRSF21,BCL11B,SAT1,FZD6,MAP9,LAPTM4B,MAGEH1,NRIP1,AIG1,CERS6,SOAT1,RNF125,C3orf33,LINGO2,RAB20,EID2,IFT43,AK7,RNF43,IRS2,ZBTB10,APOE,CKB,G6PC3,BPIFA2,KCNN4,B4GALT6,SMR3A,TMEM191B
CHEBOTAEV_GR_TARGETS_DN	0.392032	1.63143	0	0.0285325	120	117	ZFP36L1,PDZRN4,KCTD4,CACNB4,IGFBP5,PDLIM3,FLRT2,COL1A2,PALLD,CXCL12,RSPO3,NEXN,CRISPLD2,CH25H,SOX21,PLAT,MYL9,CPEB1,THBS2,FAM19A5,PLA2G4A,SYNE1,ARSI,CHSY3,RHOBTB3,PHLDB2,TSC22D1,IGDCC4,AR,BCL2L15,IRF4,JAZF1,SORCS3,RASA3,FAM26E,SMARCA1,ATP8A1,HSD17B13,IL2RG,SAMD12,LOXL1,GPM6B,MXRA7,FKBP14,FAM20C,CHIC1,ANKRD6,VAV3,PRKD1,DPY19L1,GFRA2,SARDH,MOB3B,SLC39A10,PTPN14,GDNF,TSLP,CNN2,CLEC11A,LIMCH1,LRP4,EF…
HASLINGER_B_CLL_WITH_6Q21_DELETION	0.565392	1.63138	0.0175439	0.0285498	20	18	HIST1H2BM,HIST1H2BI,HIST1H2BG,ARHGAP1,RAP1GDS1,NUP98,MAP3K7,SEC63,HIST1H2AC,CEACAM1,SNX3,MDN1,HIST1H2BD,UFL1,HIST1H2AG,EXOSC10,CAPG,HIST1H2AL
HEIDENBLAD_AMPLICON_8Q24_DN	0.453396	1.63088	0	0.0286823	46	44	COL5A2,IRAK3,HIVEP3,TPP1,MYOF,PRICKLE1,LAPTM5,NEK6,GPC1,LRP10,CFHR1,TULP4,BTAF1,NT5DC1,CNKSR3,SEC63,VAPA,BTBD9,NAPG,MYL12A,KIAA1147,ADAM8,ETHE1,DNAJB6,FZD4,NT5C2,COPB2,RBM33,PYROXD2,LPP-AS2,SRSF11,HPS1,SLC9A8,SLC14A1,KLC1,COMMD6,XRCC1,GSTK1,SAP18,ATF4,MMRN2,MDK,RABEPK,KCNN4
BERTUCCI_INVASIVE_CARCINOMA_DUCTAL_VS_LOBULAR_DN	0.450368	1.63082	0.00497512	0.0286996	46	45	OMD,IGF1,DPT,TNXB,CIDEC,MFAP4,ELN,SPARCL1,MRGPRF,SEPP1,ADCY2,ALDH1L1,PDK4,TXNIP,PIK3CD,TGFBR2,SFRP1,ADIPOQ,FOXN3,EMCN,CAV1,RCSD1,PECAM1,TEK,ALDH1A1,F2R,VWF,POU2F2,TNFRSF1B,MARCH7,ERG,MMP3,NECAB1,CD34,TUBB6,CCDC82,ABCA6,NGFR,RPL31,RPL34,ADAM11,GDPD2,FABP4,RBP4,TF
WUNDER_INFLAMMATORY_RESPONSE_AND_CHOLESTEROL_UP	0.445045	1.62955	0	0.0288386	58	56	DMBT1,GBP6,KRT16,CXCL6,SLC40A1,MUC17,TLR2,STAT1,SERPINA1,MPEG1,NFKBIZ,SLC16A1,CASP1,CCL5,CTSS,B2M,PLAC8,CTSC,GBP1,ARG2,IFI44,HLA-DMB,LY75,LYN,SP110,CASP7,TFF3,HLA-DRB1,HLA-DQB1,BST2,UBA7,AIF1,HLA-DMA,TAP2,PSMB9,HLA-B,CD14,GK,PSMB8,CMPK2,FLOT1,PDIA4,TFRC,PSMB10,GATM,HLA-C,UPP1,SOCS1,CELA1,DUSP28,SERPINI2,GAST,C6orf10,UGT2B17,AMBP,CTRB1
WINTER_HYPOXIA_UP	0.400069	1.62822	0	0.0289706	92	88	PLAU,HES2,SLC2A1,COL4A5,SLCO1B3,AK4,CA12,ANKRD37,NDRG1,NDUFA4L2,IGF2BP2,PTGFRN,KCTD11,CA9,TPBG,LDLR,PLEKHG3,ANGPTL4,P4HA1,SLC16A1,PGAM1,PYGL,TMEM30B,KRT17,PGK1,LDHA,RHOC,PPP4R1,TMTC3,ADORA2B,SNX24,VEZT,RNF24,S100A10,CORO1C,PFKFB4,VEGFA,TNS4,ANLN,TFAP2C,MNAT1,GMFB,TRMT5,HAUS2,GAPDH,SLC6A8,GEMIN2,EIF2S1,HOMER1,TPI1,BNIP3,PGF,BMS1,BCAR1,PPARD,PSMD2,TEAD4,ALDOA,GSS,TPD52L2,NUDT15,CDCA4,PDZD11,PVR,XPO…
KENNY_CTNNB1_TARGETS_UP	0.443801	1.62502	0.0104712	0.0296384	50	47	SORBS1,IGFBP5,SPP1,MMP2,PTPN22,CYR61,CELF2,SYNE1,TM4SF1,LOXL2,CCR5,CTSC,CAPN3,S100A8,NCOR1,HAT1,ARFGEF2,ABI1,TNFAIP2,ARCN1,BTRC,RBM26,CASKIN2,TFDP1,ETAA1,CD14,GNA11,UPP1,ECT2,SQRDL,GAN,SEPHS2,RPA2,SRSF7,RAMP3,CSE1L,PLK4,EBNA1BP2,TK1,SERPIND1,EXOSC2,HMGB2,BAD,CCNB1,PKN1,TACC3,KRT7
TCGA_GLIOBLASTOMA_COPY_NUMBER_DN	0.490271	1.62383	0.0174672	0.0297776	31	30	SPSB1,EVI2B,RB1,FNDC3A,PTEN,RCBTB2,H6PD,QKI,NF1,CDKN2C,RCBTB1,KPNA3,CDKN2B,MIR34A,SETDB2,PARK2,ENO1,CDADC1,PHF11,ATAD1,RERE,FAF1,SLC45A1,OMG,SPRYD7,TRIM13,CDKN2A,CAB39L,EBPL,KCNRG
PARK_TRETINOIN_RESPONSE_AND_PML_RARA_FUSION	0.502393	1.62398	0.015625	0.0298667	30	30	PIK3CG,NDRG1,IER3,CD38,ALOX5AP,SLA,CEBPE,IRF1,LITAF,SLC2A5,FGR,PSAP,SPI1,TNFRSF1B,TOP1,RARG,HOXA1,IGFBP6,TNFAIP2,HMHA1,JUND,LSP1,ELF4,BIK,UPP1,PIM1,SEMA4D,IDH1,PKN1,CEBPA
YE_METASTATIC_LIVER_CANCER	0.516438	1.62191	0.0278884	0.0301531	27	25	CES1,AKR1C4,SPP1,SERPINB5,CD37,MMP9,IL2RB,IRF2,ASPH,LILRA2,LRP6,CXCR6,INPP5B,IGFBP6,RAB28,MDFI,CENPE,ITGA9,YES1,FZD2,GRK5,KHK,PRR3,ENO3,CYP4F12
BOYAULT_LIVER_CANCER_SUBCLASS_G6_DN	0.567411	1.62213	0.0171233	0.0302549	19	18	TNS1,GATA6,TNFSF10,TRIM15,LDLR,RAB27A,INPP1,RFTN1,NUP98,RRBP1,HES1,OSBPL9,CMTM6,CDH1,SDC4,SYT17,LSR,SLC20A1
ZHAN_EARLY_DIFFERENTIATION_GENES_DN	0.45496	1.62024	0.00980392	0.0304352	42	42	CXCR5,BLK,CD1C,EGR3,RHOH,TNF,RUNX3,REL,LTB,ELF1,CIITA,ETS1,GBP1,TRAF5,IL4R,MYC,VCL,SPI1,CCNG2,CD1D,MKNK1,RPA1,RHOG,SLC7A6,TERF2,CSTF2,HADHA,ITSN2,RAE1,EED,LIG1,FOXM1,MSH2,OGG1,ID3,SNRPC,LMNB1,ABCD3,CDC20,CCNF,HRAS,SPIB
WANG_PROSTATE_CANCER_ANDROGEN_INDEPENDENT	0.420627	1.61937	0	0.0304401	66	57	FMO1,FN1,CDH11,NR4A3,BDKRB1,BTG2,SOD2,RAB27A,DBP,PPP1R12A,ITGB5,COL15A1,MCL1,DST,PRKAR2B,PECAM1,HGD,FBXO11,LILRB3,SPCS3,BAIAP2,NMT2,CDC14B,USPL1,EDA,AP2A2,CTBP2,C7orf49,ALDH4A1,DZIP1,RABGAP1L,SLC4A1AP,SGSH,TRIM33,REPS2,RNF41,FAM189A2,JUND,PARP2,HDDC2,SDC2,UGT8,TNNI3K,ZNF84,KAT8,PRPF19,TOP3A,CIAPIN1,LTB4R,EIF3B,FRAT2,DBI,RPLP2,RPL39L,DCXR,RPL13,GADD45G
PUIFFE_INVASION_INHIBITED_BY_ASCITES_UP	0.401734	1.61933	0	0.0304569	82	81	ABCC2,AKR1B10,CEACAM6,FHL1,OSMR,SLC7A8,CTGF,ATP2B4,F3,AKR1C2,GCLM,ALOX5AP,G6PD,AKR1C3,ETS2,PLEC,LYN,PGK1,ASB9,PLIN3,ASCC1,NPEPPS,MARCKS,ELMO2,CALM1,UBE2G1,SIAH2,NR2F2,MPP1,PRKCA,SNX3,TKT,ENO1,RAB4A,HP1BP3,EIF4G1,SAP30,SRRM1,CCT2,CHD4,IMPAD1,KPNB1,IGFBP4,KIAA0141,MAN2A2,LEPROTL1,PPP2R5D,GAPVD1,UBFD1,LRRC59,GART,ACIN1,FKBP1A,GSPT1,GATC,SUN1,MARS,PTBP1,BCL2L1,CIB2,UBB,XKR8,TYMS,KPNA2,SNRPA1,EPOR,STI…
QI_PLASMACYTOMA_DN	0.391389	1.61768	0	0.0308269	100	98	SPON1,LAMC2,PTGIS,COL1A1,COL5A2,MMP2,PDGFRA,COL6A2,SPARCL1,AEBP1,LBP,LYVE1,DYNC2H1,RGSL1,SLPI,LOXL4,CYTIP,SVIL,FSTL1,CCL11,LAMB1,P4HA2,ITGB5,CLIP1,BLNK,BMP1,CALU,MYC,FARP2,LYPD3,SKIL,WASL,PPP2R5A,NOL3,ICK,VEGFA,COL4A2,PIGK,DUSP22,CHST1,TRIP6,INHBB,SEC63,MYH14,MAGEH1,LZTR1,MFAP2,ENPEP,TRIB1,EIF4A1,STAT2,EXTL2,SND1,AGR2,SENP2,UCHL5,GANAB,BASP1,MAGED1,GNE,EPAS1,TIMP1,SRP9,SEC61A1,STT3A,ARFIP2,DDOST,…
TARTE_PLASMA_CELL_VS_B_LYMPHOCYTE_UP	0.40846	1.61685	0.0070922	0.0308356	78	76	CCR2,FGL2,FUT8,CD38,SPN,ELL2,ITGA6,DUSP7,IRF4,GAS6,AQP3,CASP10,CD27,CAV1,SEL1L,SRGN,SELPLG,CXCR3,IL6R,PYGB,TMED10,PRKCI,PDK1,HDLBP,RNASE4,TRAM2,SLC7A1,IGKC,HEXB,TNFRSF17,CITED2,MAN1A1,PLOD1,TM9SF2,CANX,TRAM1,PDIA6,SSR1,ARF4,ICAM2,IL15RA,TRIB1,AGA,CKAP4,NEU1,HSPA5,AARS,NUCB2,LGALS3,HSP90B1,HSD17B8,KDELR1,PLD3,RPN2,KDELR2,HYOU1,STT3A,DDOST,PDIA5,P4HB,PPIB,GGCX,SLC35B1,RPN1,PDXK,MANF,PRDX4,ALG3,SEC6…
KRIGE_AMINO_ACID_DEPRIVATION	0.500754	1.61679	0.0120968	0.0308691	29	28	DDIT4,SLC7A11,ATF3,GADD45A,CEBPB,PPP1R15A,CLEC7A,WARS,DDIT3,CDKN1A,SESN2,VEGFA,CCNG2,STC2,SARS,CTH,RETN,ASS1,SLC38A2,TRIB3,FYN,ATF5,CARS,MARS,ASNS,CHAC1,PSAT1,CBS
AMIT_EGF_RESPONSE_120_MCF10A	0.460324	1.61693	0.0131004	0.0309614	43	42	EREG,CCL20,HBEGF,SERPINB2,ALDH1A3,EPHA2,PHLDA1,LIF,IL1A,PLAUR,PDLIM5,TXNRD1,BCL10,DUSP6,KCNJ5,FOSL1,GPR161,NSUN3,ING2,TRIM21,CDV3,ENC1,SPRY4,RPS6KA4,PHLDA3,IL1B,EIF1,MAFF,TESK1,PPP2R4,DYNC1LI1,SH2D3A,BAX,AP1S1,YRDC,EPOR,GDF15,APOO,SDHAF1,PRDX2,LSM4,PCBD1
MEDINA_SMARCA4_TARGETS	0.458976	1.61457	0.00888889	0.0313714	44	40	SLC2A4,CYP3A4,CDH11,ECM2,PGM2L1,GPC6,TNFSF10,ZNF185,NBPF10,CEBPB,CTSS,SKAP2,ASCC1,CDH16,HDAC4,DYNC1H1,TNFSF13,LDB1,CLPX,ST6GALNAC4,PPCS,ATP6V1B1,SMARCA2,NFKB2,C19orf12,MXD4,RASSF1,SMAD6,CSNK1G2,SNAPC2,RBM4B,PCDH1,RAF1,SMARCA4,CDKN2D,NADSYN1,RALBP1,CCDC85B,STARD10,TBX2
YAMASHITA_LIVER_CANCER_STEM_CELL_UP	0.454433	1.61384	0.0160428	0.0314054	47	47	MMP11,PIK3C2G,MYLK,IGF1,DUSP1,ESR1,PDGFRB,GADD45A,CLDN1,ROBO2,SOX9,ITGB5,MAP3K5,SEMA3C,DDR1,PLCB1,PRKCD,ASAP1,UBD,RARG,WEE1,BACE2,BAK1,SMAD5,PIK3C3,MAPK13,FGFR3,MERTK,ELF3,YWHAZ,TCF7L2,CDKN2A,ARHGEF15,CLDN4,GRB7,CSNK1E,CYCS,GYS2,ARPC5L,MAP2K2,DKK1,SEMA4G,FZD5,CCNB2,LINGO1,CLDN2,HNF4A
ZHU_CMV_8_HR_UP	0.450697	1.61238	0	0.0316937	47	47	PTGS2,IL11,NR4A3,IL6,TNFAIP3,EGR1,NAMPT,PLA2G4A,NR4A1,SP100,IDO1,SLC39A14,CCL5,WARS,OAS2,GBP1,IRF2,IFITM1,PML,IFIT1,HLA-E,B3GNT2,TRIM21,GCH1,MX1,MLLT3,RIPK1,CD55,MX2,LGMN,PSMB8,TRIM26,IFI6,BCL7B,ATF5,DNAJA1,CXCL10,BRCA2,OAS1,GMPR,HIST2H2AA3,GTF2B,ALAS1,IRX2,ISG15,IFNB1,MSX1
FALVELLA_SMOKERS_WITH_LUNG_CANCER	0.411351	1.61164	0	0.0319149	80	79	MYH11,HAS1,DUSP1,NR4A3,ANK2,ITGB6,PRKG1,CCL20,C1S,IGLJ3,NAMPT,MET,SERPINE1,FGG,IL6ST,SERPINB2,ADAMTS1,BTG2,SOD2,IQGAP1,RNF144B,FER,B3GNT5,ZFP36L2,MCL1,OTUD4,CT45A3,FKBP5,TAOK1,NFASC,SCAF11,CYTH1,EZR,CTNNA1,ACTR2,RHOB,DDX3X,APOL6,RAB12,MICALL2,NEAT1,TOP1,STC1,MATR3,MAPKAPK2,CRTC1,MAT2A,CAMKK2,TTC3,RCAN1,SUPT16H,UFM1,RNF125,GABPB2,SRPR,ATP6V0D2,FOLH1,USP10,CXorf56,EIF1,WDR1,PGS1,EPAS1,ENG,SEC61A1,Z…
DEBIASI_APOPTOSIS_BY_REOVIRUS_INFECTION_UP	0.355007	1.60857	0	0.0325797	314	307	GEM,BHLHE40,CXCL1,DUSP1,NR4A2,JUN,ADM,EGR3,ZEB1,ZFP36,ATF3,TNFAIP3,HIST1H2BE,SPRY1,CREB5,CYR61,IFI16,TRIM22,NR3C1,SLC2A3,EYA4,CTGF,HIST1H2BF,ZEB2,RND3,DTNA,IFI44L,GULP1,HIST1H2BI,STAT1,MAP3K1,CXCL2,GABARAPL1,GADD45A,CPEB3,SP100,TIPARP,ZNF516,ARHGAP5,ZNF259P1,CEBPB,SNAPC1,STK17B,HIST1H2AI,PPP1R15A,SHOX2,PGAM1,KLF6,CCL5,BACH1,POLR2M,MKLN1,PMAIP1,GNAI1,PDE4D,OAS2,GBP1,RAB3GAP1,FGF2,BAZ2B,MCL1,IFI44,…
KIM_PTEN_TARGETS_UP	0.569248	1.60818	0.0288809	0.0326899	18	17	PLP1,PLAU,SLC7A11,GALNT10,PLD1,HSPA4L,APBB2,SKAP2,IFI44,CDKN1A,RCHY1,FAM162A,GDF15,BUD31,CLPB,CPA4,GPM6A
GENTILE_UV_HIGH_DOSE_UP	0.513883	1.60738	0.00757576	0.0329268	25	25	ACTC1,IL11,ATF3,HIST1H2BE,HBEGF,RRAD,TSC22D3,HIST1H2BI,FSTL3,GADD45A,PMAIP1,SAT1,LRBA,MMP3,NUPR1,COL13A1,SRSF9,MAFF,HIST2H2AA3,TCEB2,PRSS3,SFI1,RPS20,ISG15,HTR6
KANG_FLUOROURACIL_RESISTANCE_DN	0.580152	1.60703	0.0266667	0.0329873	16	16	DDIT4,LAMC2,SLC2A1,LDLR,MST1R,ITGB4,S100A14,FLNB,BACE2,NFYA,CALB2,GOT1,PCK2,OPLAH,SLC43A1,S100P
GRAHAM_CML_QUIESCENT_VS_NORMAL_QUIESCENT_DN	0.44364	1.60677	0.00510204	0.0330645	47	45	HLF,CXCL6,CXCL1,FHL1,BAALC,VNN1,KIAA0125,GLIPR1,EMP1,PPFIBP1,GUCY1A3,TGFB1I1,TM4SF1,TFPI,CD52,HLA-DMB,APP,MPZL2,DUSP6,SPTBN1,IDS,HIST2H2BE,HLA-DQA1,HLA-DQB1,HLX,HLA-DPB1,AREG,LIMCH1,HLA-DPA1,AIF1,HLA-DMA,RBPMS,MLLT3,H1F0,GBP2,PMCH,ALOX5,PCDH9,SORL1,SPINK2,TSPAN6,SCHIP1,PROM1,SELL,CRHBP
MARTINEZ_RESPONSE_TO_TRABECTEDIN_DN	0.335176	1.60589	0	0.0332848	271	266	EGFR,VCAN,CDH11,SLC2A1,CTGF,SYNE1,FBXL7,JAG1,WNT5B,SAMD4A,IGF2BP2,CDC42BPA,PTPRK,SPRY2,FZD1,SSFA2,BTG1,JMJD1C,PJA2,PAMR1,MYCBP2,STK17B,DLG5,RAP1B,LHFPL2,RCOR1,LRRC8C,MAP7D3,PLAG1,B4GALT5,MICAL2,FNDC3A,TXNRD1,MYC,BAG2,GOPC,CXXC5,PRKD3,SIRPA,SACS,GCC2,USP8,TIAM2,BIRC6,HS3ST3B1,FOSL1,EIF3A,LUZP1,TBL1XR1,SRPK2,CFLAR,C15orf41,USP12,EPS8,FRYL,PKN2,CORO1C,FBXL3,CDC27,IPO7,NMI,C16orf62,CMPK1,BTAF1,ACSL3,…
RADMACHER_AML_PROGNOSIS	0.406605	1.60501	0	0.0334941	78	75	TSPAN7,SRPX,COL1A1,SLC2A1,TGM2,PXDN,PMEPA1,IL6ST,ANGPT1,FGFR1,GUCY1A3,FLT3,GLUL,S1PR1,NFKB1,HOXB2,GYPC,TSPAN32,CHURC1,TMEM158,SKAP2,TCF4,CDC42EP4,FOXO1,SMG1,CNN3,SNX9,PBX3,UGCG,EZR,MIR22HG,WDR82,NBL1,RGS16,FHL2,VASN,CD3D,MAP7,PIK3R4,EML4,NR2F2,SELENBP1,IFI27,SLC6A8,TBXAS1,DMWD,AGRN,ISG20,ENDOD1,MSI2,SEMA3F,PRG2,TACSTD2,SLC7A7,HOXB5,HOXA4,BCL11A,NFIB,DENND4B,PLCG1,PLIN2,BAHCC1,HOXA10,CTNNAL1,TUBB2…
WELCSH_BRCA1_TARGETS_UP	0.358422	1.60319	0	0.0336354	198	194	NTS,KRT4,ZFP36L1,LAMA3,ADCYAP1,LUM,ACTA2,SEPP1,NR3C1,JAK1,STAT1,GPR1,SEC23A,FSTL1,NID1,MGAT2,IQGAP1,ANXA2,PPP1R1A,XIST,LIMS1,SERPINB1,RRAS,CSNK1A1,GUCY1B3,ANXA5,PAM,LIPA,B2M,GNAI1,KCNK1,PPIC,PRKAR1A,RPS6KA3,MEF2C,MYH10,ANXA1,CAT,LEPROT,PRCP,TFPI2,RHOC,CDKN1A,IGF2R,MFGE8,TMED10,EXOC5,CD47,KIF2A,GALNT3,AGPS,TCEAL1,MAP4K5,HLA-DRB1,CREB1,PBX3,ADD3,NPEPPS,HEXB,VAMP3,KIFAP3,PTGR1,PPP2R5C,DDX3X,CITED2,W…
VALK_AML_WITH_FLT3_ITD	0.459281	1.60363	0.00456621	0.033672	40	38	LCT,MMP2,COL4A5,SEPP1,ADCY2,MAP1A,IL1RAP,PDE4B,HOXB2,MRC1,APP,IL2RA,HOXA5,PDGFD,HOXB3,PBX3,TRIM16,SMC4,LAPTM4B,HOXB6,LGALS3BP,ENPP2,CYSLTR2,HOXB5,HOXA9,PIEZO2,HOXA4,MAGED1,BAHCC1,PIM1,SOCS2,GOLGA8A,KCNK5,GOLGA8B,LYRM1,NR6A1,QPRT,TRPC2
BARIS_THYROID_CANCER_DN	0.430167	1.60374	0	0.033808	59	59	MMP2,COL8A1,CCND2,CDH3,CD40LG,TNFSF10,INPP5D,CD44,BGN,TGFB1,OSBPL1A,RECQL,CD2,RB1,ABCC3,SP110,IRF1,KLF5,SEPT2,DUSP6,VCL,IGF1R,IL13RA1,CYTH1,GLG1,CTNNA1,LMO7,SMARCA5,ATF1,TNFSF13,ERBB2,ANXA4,RAD50,SRPR,LLGL1,USP1,TJP2,CALM2,KLHL9,TIMP1,UBA1,FNTA,RAB8A,HDGF,PKN3,GRB7,NEDD8,RPL13A,RAF1,ACY1,CCND1,CSNK2B,TOP2B,GATA3,EVPL,SNRPF,FGB,FGFR4,UBE2C
ZHAN_MULTIPLE_MYELOMA_DN	0.444125	1.60144	0.00995025	0.0338439	41	41	COL1A2,CXCL12,S100A12,ELANE,PF4,A2M,VCAM1,ITGB2,CD27,GP5,PYGL,LIPA,MRC1,S100A9,PRKAR2B,ALDH1A1,IGF2BP3,RNASE6,CEBPD,TCF7,AIF1,CD72,PF4V1,LST1,DPYSL2,CTSH,SMPDL3A,CD99,HNMT,LYZ,HHEX,SYK,PLA2G7,CD24,WNT10B,LCN2,APOE,GLDC,APOC1,ITGA2B,MSX1
TIEN_INTESTINE_PROBIOTICS_24HR_DN	0.352145	1.60078	0	0.0339151	214	214	AKR1B10,DDIT4,HKDC1,GCNT3,AKR1C1,LAMB3,ATF3,NDRG1,JAG1,NFIL3,PRNP,AKR1C2,GCLM,BTG1,FTH1,PJA2,PHLDA1,SQSTM1,PNRC1,CEBPB,RNF19B,TES,PPP1R15A,CSNK1A1,WARS,BNIP3L,SEL1L,FTL,RARRES3,COG5,ATF2,FNDC3A,TXNRD1,FTH1P5,UNC5B,KLF5,DNAJB9,MCTP2,MBNL2,ARIH1,HERPUD1,UBC,LRRFIP1,TANK,ALDH3B1,ACBD3,WIPI1,MLPH,ARHGAP35,TFE3,NUDT4,TMCO3,CLCN3,KAT6B,NBR1,UBXN4,UBE2H,CREB1,DTX2P1-UPK3BP1-PMS2P11,ZMYM4,VEGFA,LARP6,EEF…
LENAOUR_DENDRITIC_CELL_MATURATION_UP	0.389265	1.60017	0	0.0340721	114	113	FCER2,SPP1,DUSP1,DPP4,NR4A3,CD1C,SULT1C2,TNFAIP6,CD1A,INHBA,TGM2,CCND2,CR1,ST6GAL1,A2M,F13A1,BIRC3,OAT,TRIB2,IRF4,PKD2,PDLIM4,HSD11B1,DNASE1L3,FCGR2A,GAS6,SLA,CCL22,CSF1,IDO1,ECM1,CD86,DUSP5,ATP1B1,LIPA,ITGB5,PPIC,CTSC,SCRN1,MRC1,STAC,CCL13,CAT,SEMA3C,CD59,CD74,RNASE6,ITPKB,FABP5,CRABP2,PFKM,HLA-DQB1,MMD,PRKACB,CITED2,HLA-DPB1,PFKP,HLA-DPA1,CCNG2,CD83,MAOA,C1QB,ARF4,RNASE1,LGALS3BP,SPTAN1,SHB,ENP…
LU_TUMOR_VASCULATURE_UP	0.5013	1.60012	0.012931	0.034083	29	29	VCAN,SPP1,ADAM12,HSPA6,POSTN,MXRA5,TNFAIP6,COL5A3,MUC1,MMP9,PAMR1,PLXDC1,PMAIP1,LCP2,TWIST1,EGFL6,TNFRSF21,CMTM8,CHN1,STC1,ADAP2,WDR77,RPS11,FJX1,HOPX,FZD10,FOXF2,ISG15,SCIN
WESTON_VEGFA_TARGETS_12HR	0.464258	1.59751	0.0174672	0.0345895	35	35	GEM,COL6A3,COL1A2,COL5A1,MMP2,ELN,MGP,VCAM1,VIM,THY1,BGN,F2RL1,CCL2,TFPI2,SP3,FGFBP1,NNMT,CFHR1,RHOB,SAT1,SGCE,MMP3,UBD,FUCA1,SLC6A8,DLEU2,DIRC2,OXTR,BDNF,SULT1E1,SDC4,IGFBP3,MEST,AQP7,ANKRD1
LE_SKI_TARGETS_UP	0.557242	1.59632	0.0449827	0.034886	17	17	CDH11,SNAI2,SERPINE2,ADAMTS6,ADAMTS1,CD44,AKR1C3,ITGB4,NRP1,NRG1,SPHK1,HMGA2,HSPB8,ENPP2,KRT19,AGR2,S100A4
GNATENKO_PLATELET_SIGNATURE	0.44053	1.59573	0	0.0350261	48	46	PF4,SPARC,FLNA,HBB,F13A1,CLU,HIST1H2BM,TUBA4A,FTH1,CCL5,B2M,PPBP,FTH1P5,ITM2B,TLN1,UBC,TMSB4X,RNF24,HIST2H2BE,NCOA4,MLH3,HLA-E,HIST1H2AC,ACTB,GAPDH,MYL12A,CD99,YWHAH,MYL6,HLA-C,RGS10,TOP3B,PGRMC1,GPX1,RPL41,DYNLL1,PTMA,H3F3A,OAZ1,TAGLN2,CFL1,HIST2H2AA3,GNAS,HBZ,ITGA2B,NRGN
NAKAMURA_ADIPOGENESIS_LATE_UP	0.39222	1.59533	0	0.0351232	104	98	COL11A1,COL6A3,CYBRD1,G0S2,TMEM119,ATF3,GLT8D2,MGP,MYADM,NFIL3,TXNIP,RAB31,NID1,ELK3,GAS6,MAPK6,NFIA,STOM,PLK3,ACACB,PRKAR2B,MYC,XYLT1,INSIG1,GCC2,IGF2R,FOXO1,AKAP10,GM2A,IRF9,USP4,CEBPD,PPP2R5A,CDH13,ABL1,TPR,TNFRSF21,CDKN2C,SMPD1,MMD,STAT5B,ITGAM,LPIN1,CTNNB1,EFNA1,PTPRA,PHKG1,ACACA,GMFB,TGFBR3,ABCA1,ACVR2A,SERPINB9,SCD,DYM,NOVA1,CCDC50,MYB,TGFB2,PSMC6,PUS7L,RDH5,PRSS23,IL22RA1,ZNF24,CHCHD3,SUM…
MISHRA_CARCINOMA_ASSOCIATED_FIBROBLAST_DN	0.513822	1.59527	0.032491	0.0351393	24	24	SFRP2,HGF,MFAP4,C1S,MET,KRT14,RARRES2,FTL,CAT,CTSA,TCEAL1,HSPA1A,JUP,MAN2B1,KRT19,CD55,MGST1,SPINT2,BDNF,CD24,KRT8,ID2,KRT18,KRT7
LUI_THYROID_CANCER_CLUSTER_4	0.593497	1.59273	0.0232558	0.0356999	16	15	PCP4,IGLJ3,FGFR1,WARS,ZYX,CD74,HLA-DRA,HLA-DQB1,HLA-DPB1,HLA-DPA1,NUPR1,IGLV1-44,PLTP,IL23A,GUSBP11
MISSIAGLIA_REGULATED_BY_METHYLATION_UP	0.375057	1.59244	0	0.0357862	126	123	PSG11,SSX4,EVX2,PTGS2,COL1A1,DUSP1,ITGA2,ATF3,CCL20,TNFAIP3,PLAT,CTAG1B,SERPINE1,BIRC3,IFI44L,SLPI,PERP,STAT1,TXNIP,SOD2,GADD45A,HYAL1,SQSTM1,P4HA2,CTSB,PLAUR,IFNGR1,DUSP5,ATP1B1,MFI2,OAS2,GSN,IL32,SP110,TFPI2,CDKN1A,DUSP6,MFGE8,PSAP,BECN1,UBE2H,PSEN1,MIR22HG,PON2,WFDC2,CAMSAP2,USP9X,HIST2H2AB,BST2,ARL6IP5,SAT1,GRN,AREG,IFIT1,PANX1,UBE2L6,HLA-E,RND1,RRBP1,HIST1H2AC,TAP1,UBD,TRIM21,YPEL5,BLZF1,ARF…
MAGRANGEAS_MULTIPLE_MYELOMA_IGLL_VS_IGLK_DN	0.528549	1.59187	0.0323887	0.0359802	24	23	CDSN,DUSP1,LTA,AXL,HYAL1,PBX1,RBL2,MXI1,LTBP4,CTNNB1,SCN1B,CD46,ZNF331,PRKD2,CKAP2,RHOG,PVRL2,GAS2L1,ALG8,PNPLA6,ANKS1A,RPL4,GAS2
MILI_PSEUDOPODIA	0.440391	1.5893	0.00515464	0.0366917	43	43	PALLD,DDR2,CCND2,XAF1,SAMD4A,PHLDB2,KANK2,INPP1,SH3BGRL,DCAF5,INTS6,APC,PPFIA1,RGS20,CYB5R3,SEPT7,FAM101B,PKP4,KCTD10,VCPIP1,TP53INP2,KIF1C,NAA50,ANKRD11,MFF,KIF5B,C1orf216,HTATSF1,BMI1,RAB13,VAMP7,EIF2A,CENPB,SSB,MAP2K7,EIF3E,DKC1,ZBTB12,CCNG1,COA5,GAB2,CCDC34,DYNLT3
TAVAZOIE_METASTASIS	0.376714	1.58512	0	0.0378452	108	104	ALK,SPANXC,KISS1,CYP3A43,PLN,EREG,IGFBP5,TNC,PTGS2,PLP1,KRT81,ROBO1,COL1A1,PDGFRA,MEOX2,CXCL12,SULT1C2,RGS2,MMP1,KLF9,GPR17,ST6GAL1,MYOM1,SERPINB2,STX11,KLHL28,FRS2,KYNU,LAMA4,CDC14A,ZNF750,PTPRN2,NLGN4Y,MARCH1,KLHL11,VCL,CSF3,TRIM23,LRRC31,FAM135A,MDM2,USP9Y,AKAP9,SIGLEC8,PLCB1,IL13RA2,DLG2,KIDINS220,SLC4A7,ANO1,HAPLN1,RARA,TTC9,HOXA7,UTY,PARK2,ZDHHC17,DZIP1,HIST1H2AG,XYLB,MERTK,EAF2,CCDC81,KCNJ…
VERNELL_RETINOBLASTOMA_PATHWAY_DN	0.52006	1.5843	0.0258303	0.0378987	22	22	CTGF,CLIP4,PMEPA1,SERPINE1,ITGB8,PPFIBP1,SH3BP4,TOB2,HIST2H2BE,CITED2,SGK223,GPRC5A,ZNF655,DCTN4,EHD3,APPL2,NMD3,ZNF614,DYNLRB1,CCND1,FAM86B1,CPA4
CROONQUIST_NRAS_SIGNALING_UP	0.459995	1.58281	0.00465116	0.0381592	41	39	IGHM,FCER2,GPNMB,CCR2,CEACAM6,CX3CR1,CD48,NCF2,TRAF3IP3,CYBB,SASH3,CD86,CCL5,OSBPL1A,GPM6B,SDCBP,NCF1,SV2B,ST8SIA4,MALT1,DUSP6,RNASE6,MSR1,LY86,CCL4,IFIT1,NRAS,GCNT1,CEACAM1,HOMER3,TBC1D9,CCL3,ELF4,GATM,RP2,SNN,TUBB2A,TMPRSS15,SCGB2A2
OKAMOTO_LIVER_CANCER_MULTICENTRIC_OCCURRENCE_UP	0.526322	1.58287	0.0214592	0.0383102	25	25	SRPX,PTPRC,SPON2,TRBC1,ITGB2,LGALS1,MNDA,AHCYL1,LITAF,RALB,CALCOCO1,HLA-DQA1,MPP1,SLK,SLC15A3,CDC5L,CD14,VDAC2,EIF2S3,IGBP1,SQLE,PUF60,RPA3,SNRPG,SLC12A7
GRESHOCK_CANCER_COPY_NUMBER_UP	0.333211	1.58148	0	0.0384892	323	320	ROS1,ALK,MYH11,OMD,TCL1A,AFF3,HLF,EGFR,WT1,CDH11,COL1A1,NR4A3,PDGFRA,GAS7,ITK,FCRL4,POU2AF1,CALCR,MN1,CCND2,HNF1A,MAF,MET,PRRX1,PDGFRB,ETV1,BIRC3,ZBTB16,LPP,FGFR1,CDK6,PER1,PAX5,RHOH,MUC1,NOTCH1,IRF4,JAZF1,FSTL3,FLT3,FAS,MAFB,HOXA13,FOXO3,BTG1,IKZF1,RAD51B,REL,ERC1,RNF213,LHFP,ARHGAP26,PBX1,CYLD,LCK,FCGR2B,KLF6,CIITA,TRIP11,IL21R,LCP1,PRKAR1A,TCF12,PLAG1,RB1,PCSK7,ATM,HOXD13,SPECC1,RUNX1T1,MYC,KT…
DORSEY_GAB2_TARGETS	0.484369	1.58132	0	0.038569	31	31	PRSS1,COL6A3,COL1A1,CD69,THBS1,CRYAB,SPARC,SERPINE1,ACVR1,ITGB3,CD44,TNFRSF9,SMAD7,DUSP5,ATP1B1,ARHGAP25,GSN,TFPI2,PHLDA2,IL13RA2,STC1,AKAP12,GNG11,GK,CCRL2,REN,PRSS3,GRIK1,ITGA2B,HSD17B1,MT4
MORI_PLASMA_CELL_DN	0.484906	1.58063	0.0083682	0.0387553	33	30	CD22,MS4A1,TNFRSF13C,TLR1,SMAD1,KLHL6,ELK3,LRCH1,LAPTM5,BMP2K,PIK3AP1,BACH2,TPM4,ABLIM1,CD40,HLA-DQA1,TSPY26P,DTX1,CD83,MTA3,CALM2,BCL11A,ANP32A,LMO2,MICAL1,COTL1,ARPC5L,CPM,SRPK3,SPIB
KYNG_ENVIRONMENTAL_STRESS_RESPONSE_UP	0.433406	1.58058	0.00591716	0.0387659	56	56	ZFP36L1,COL3A1,FN1,HGF,NGF,NDRG1,CTGF,ITGB8,CXCL2,VIM,MT1X,LCK,BNIP3L,ANXA1,CALU,SGCB,CSDE1,ALDH3B2,UGCG,HLA-DQA1,TPR,GOLGA4,EIF3L,RHOB,EIF4E,GLRX,AKAP12,GALNT2,RHOD,MARK3,GOLPH3,EFNB1,CTCF,ARPC1B,PRSS23,FLOT1,NGFRAP1,HNRNPA2B1,POMP,DAXX,TP53I11,OAZ1,CYCS,PRDX4,IGFBP3,TBCA,TAF1C,SOD1,TXNRD2,TAF10,RPL7A,CCNL2,PDCD5,AP3B2,FGFR4,ATP5I
MCCLUNG_COCAIN_REWARD_4WK	0.410474	1.57995	0.00671141	0.0389362	75	74	CAMK2A,FNDC1,SERPINB4,COL10A1,IL1R2,DUSP1,BLK,COL8A1,FOS,AASS,NR4A1,CORIN,SERPINB2,CAPN6,ITPR2,PER1,KLF10,KLF4,SLC35D1,P4HA1,CFL2,PBX1,NFATC2,IL17A,CORO2B,WNK1,DNAJB1,ZNFX1,CCDC6,KLF5,ZAP70,UGDH,DUSP6,SWAP70,CLK1,KIF1B,TRAF6,PAPOLA,C2,PDPK1,NCS1,SIRT1,DNAJC5,CRYGA,SHE,ANKHD1,DCLRE1A,CAMLG,UNC119B,TUG1,SEH1L,AKAP8,KIN,C17orf62,ACTR1A,PDXK,NUSAP1,ADA,SMARCA4,TCF3,RANGAP1,EPB41,GPAA1,FAM96B,NELL2,TC…
IVANOVA_HEMATOPOIESIS_MATURE_CELL	0.338817	1.57919	0	0.0391172	293	275	RBFOX3,EGFR,COLEC12,COL1A1,C3,SPTA1,ACTA2,SLC40A1,THBS1,ASPRV1,CMAHP,ALAS2,SLC7A8,NR3C1,LYVE1,ABCA13,MXD1,FCN1,FPR1,STX11,IL33,CYBB,CPEB4,GADD45A,AMPD3,FBXO34,TLR6,NHSL2,ATP8A1,STAB2,LIMS1,STK17B,HSPA4L,OTUB2,CTSB,SLC16A1,LAMP2,FAM126A,BMP2K,FAM46C,ARL2BP,UBLCP1,BNIP3L,SDCBP,GPCPD1,DEGS1,MRC1,AGFG1,TRAK2,RNF141,KLF3,USP32,MMP8,SPECC1,SNCA,PPBP,MARCH8,C4orf3,RIOK3,SLC25A37,HECTD1,SLC11A1,MTF1,FGR,…
TORCHIA_TARGETS_OF_EWSR1_FLI1_FUSION_TOP20_DN	0.545127	1.57762	0.0462633	0.0392543	18	18	DOCK10,TGM2,LGALS1,GSTA4,PPBP,PRKD3,CNN3,GALNT7,PTGR1,SMO,SLC6A13,ARHGAP15,CD81,CDC42EP3,HOXA9,GRB10,SOX4,TMSB10
YAO_HOXA10_TARGETS_VIA_PROGESTERONE_UP	0.397602	1.57816	0	0.0392761	79	73	ATP1A2,GSTA3,GEM,KRT15,TNXB,CYP2F1,LAMA2,ADM,ELN,PIK3R1,SDPR,KLF9,NR4A1,CA3,MEIS1,THBD,KLF10,ADIPOQ,ME1,GAS6,LEPR,DBP,RARRES2,PEG3,AQP1,XDH,PROS1,BCL2,WNT4,PBX3,CDH16,RNASE4,HLA-DQB1,INMT,NBL1,ACTB,CFD,SLC27A1,ARL4A,SENP6,DDX50,TTC14,CLDN5,CRIP2,SERTAD1,ENPP2,CYP2E1,PRPF39,IDH2,PDPN,KCNAB1,RBP1,NDRG2,CHERP,HMGCR,CSF3R,FLT1,B3GALNT1,MEG3,ID1,IGFBP3,AKAP8L,NCAM1,LCN2,APOE,TBX3,CDKN1C,USE1,REM1,GDPD…
LABBE_TARGETS_OF_TGFB1_AND_WNT3A_UP	0.36719	1.57671	0	0.0395234	111	109	OR7C1,MSLN,WISP1,TSPAN7,PTGS2,SPP1,BHLHE40,IL11,ROBO1,SLC15A2,DUSP1,LAMB3,HTR2B,PYGM,SGK1,POU2AF1,ITGB6,INHBA,CYR61,CACNA1H,ALOXE3,CTGF,RUNX2,PLA2G4A,SERPINE1,JAG1,RASAL1,FBLN2,ANXA6,MMP14,ELK3,TMOD3,FAM50B,BACE1,JUNB,GSN,GPC1,ADSSL1,ITGB1,WNT5A,BMP1,MAP2,LEPROT,ZYX,AKAP7,SEPT6,TMSB4X,NRP1,DOK2,LPIN1,ACOT9,ACTB,MYH1,ATXN10,SEPT9,PDGFB,CORO1A,ANAPC1,SMARCAL1,FURIN,EFNA3,IL15RA,CLCN4,TSPAN3,BPGM,PO…
ZHONG_SECRETOME_OF_LUNG_CANCER_AND_ENDOTHELIUM	0.42428	1.57542	0.00657895	0.0396688	66	65	CP,ALDH3A1,ACTC1,FN1,SPP1,TNXB,COL1A1,A2M,CX3CL1,CLU,VCAM1,VIM,CFL2,BGN,CLSTN1,COL18A1,LDHA,IGFBP7,CTSA,VCL,CTSD,ANXA3,KCTD7,YWHAG,ACTB,LGALS3BP,GAPDH,TKT,ENO1,PHACTR4,C2,TPI1,IGFBP4,TPT1,ALAD,CFB,CDH1,EEF2,VCP,ALDOA,YWHAZ,CTSZ,HMGB1,TPM3,PRDX1,TUBA1C,GOT1,ARHGDIA,PPIB,RAN,RPL10A,SERPINB6,SRSF2,YWHAE,MDH2,PCNA,TUBB,SDC4,GLO1,SERPINC1,PZP,PEBP1,AHSG,EEF1A2,TF
WANG_CISPLATIN_RESPONSE_AND_XPC_DN	0.349348	1.5733	0	0.0398934	228	222	PRSS12,PTGS1,HAS2,BNC1,PSPHP1,KCNMB1,JUN,CYBRD1,ADM,PDGFRA,HSPB3,G0S2,TNFAIP6,ITGA11,EGR3,HIF1A,PRKG1,HERC3,IFI16,FILIP1L,NUAK1,ACVR1,TSC22D3,HIPK3,CDA,KLF10,STAT1,CAPN2,CD248,CNTNAP1,SERPING1,BTG1,GADD45A,SP100,FERMT2,IL1R1,CSF1,CEBPB,ELF1,ECM1,SMAD7,GLIPR2,DYRK3,RRAS,IFNGR1,GNAI1,HBP1,BTN3A1,GSTA4,SDCBP,PTPRG,GPC1,MYO1B,EFR3A,STOM,TLK1,TXNRD1,KLF5,TOB2,TFPI2,RAC2,CDKN1A,CDC40,TANK,RUNX1,KIAA093…
STEARMAN_LUNG_CANCER_EARLY_VS_LATE_UP	0.362209	1.57267	0	0.0399629	125	122	OGN,PTGS1,MFAP4,ANTXR2,HTRA1,PKD2,LATS2,TPST1,ANK3,PLD1,PIAS1,LIMS1,WWC2,KLF13,APBB2,SERPINA10,CLOCK,RASA1,MED23,SIRPA,GFRA2,EXT1,WDR26,SCARB2,ARHGAP21,THRA,IFNAR2,SLC35A1,PJA1,RELL1,GLG1,JKAMP,CLK1,TM7SF3,SF3B1,CAST,ACTN4,DDX3X,RNF6,CHD8,STXBP3,DNAJC10,PDGFA,YIPF5,OSBPL11,NRAS,NRIP1,PARP6,CMIP,IREB2,WDR81,SLC22A23,CHI3L1,MTHFR,SMO,MAPK1,ETNK1,PTPRD,C6orf120,MPV17,ATXN2,KIF5B,WDR48,MOCS2,YTHDC1,U…
STAMBOLSKY_RESPONSE_TO_VITAMIN_D3_UP	0.395896	1.57368	0	0.03997	84	79	CP,CLCA2,S100A7,ITGA2,SOCS3,PRDM1,SGPP2,CR1,DIO2,MCC,PDE4B,EPHA4,CA9,WLS,TRIB2,ADARB1,CYLC1,PNMT,G6PD,CLDN1,LXN,IFNGR1,WDFY1,CYP24A1,DNAH17,DOCK1,SLC1A3,CDK17,RBMS1,PDGFD,SEC31A,SNTB2,LIG4,CUL3,ZBED1,STRN,SH3TC1,SLC4A7,TSPAN5,AREG,IFIT1,ATP2B1,DNAJC3,STK4,FHL2,GUSBP5,ACACA,STC1,SLC44A5,CTBP2,CCNL1,PLCL2,TM9SF3,DHX9,IFNA7,TGIF1,GNB1,CRADD,IL17C,TTC39C,CNGA3,BMPR1B,C3orf49,RPS27,SLC45A4,VTN,ZNF606,…
GAVIN_FOXP3_TARGETS_CLUSTER_P4	0.384539	1.57241	0.00961538	0.0400044	100	97	IL1RL1,PENK,GPR15,IL1R2,STON1,FAM129A,THEMIS,ITIH5,MXD1,CD79B,GADD45B,NFIL3,STX11,DAPL1,TNFRSF18,PLAGL1,ATP8B4,TNFRSF9,FRMD4B,PMAIP1,RRAGD,IL2RB,FOXP3,IL2RA,MCTP2,MYO10,HSPA1B,BACH2,RAPGEF4,GPLD1,TANC1,NCF1C,GGT5,SWAP70,PDK1,FASLG,TNFRSF1B,NRP1,RILPL2,CDKN2C,MMD,CAPN3,CTLA4,CCDC109B,SLC22A15,MAP3K8,SYT11,TMIE,PPM1L,CD83,FAM101B,MYO1C,SEMA4F,GPRC5B,OSBPL3,SEMA4A,ARHGAP29,METTL20,ENC1,C9orf3,IKZF2,…
DAZARD_RESPONSE_TO_UV_SCC_UP	0.367378	1.57071	0	0.0402029	123	117	PTGS2,CXCL1,IL6,FOS,ATF3,CCL20,CSF2,TSC22D3,TNF,CXCL3,CXCL2,FSTL1,TPM1,GADD45A,ANXA2,SH3BGRL,KYNU,LAMP2,PMAIP1,TOB1,B2M,PRKAR1A,RECQL,PGK1,DSG2,IGFBP7,ITM2B,AGL,SLC11A1,AP4S1,ADK,SEPT10,SCARB2,IL13RA1,RALB,TWF1,RAP1GDS1,MIR22HG,RTN4,PLSCR1,EIF2AK2,RSU1,CITED2,ACADM,ANXA3,UBE2D3,PDIA6,TMED7,SCP2,RRAS2,PAPOLA,TM2D1,COPB1,NEK4,SCFD1,SSR1,SMAD2,AP1S2,SLC25A46,SNX3,HEXIM1,BTF3P13,ATP6AP2,PRDX3,MAP2K1,…
ZHENG_IL22_SIGNALING_UP	0.419969	1.57102	0.0228571	0.0402488	56	53	PTX3,TGM1,CXCL6,ARG1,DSC2,C3,PF4,PFKFB3,INHBA,PLAT,ALDH1L1,CELSR1,CD38,SLPI,THBD,IL33,CXCL3,SLFN12,FZD1,TMEM173,CLDN1,ARRDC4,CCL5,SLC25A30,STOM,OLR1,S100A9,SBNO2,HBA2,APAF1,LILRB3,S100A8,RPS6KA5,MYH1,CFD,TTC9,LRG1,CD14,MFSD2A,CFB,TIMP1,TIFA,OXTR,FREM1,PVRL4,DMKN,RTN1,STXBP5L,SLITRK1,SPINK9,TAC1,HP,REG3A
KANG_AR_TARGETS_DN	0.532919	1.5705	0.0367647	0.040275	19	19	SPP1,COL1A1,COL1A2,CTSK,SMAD1,TGFB1,ANXA5,ITGB1,FGF1,MMP8,VEGFA,VEGFB,SLC20A2,DSPP,DMP1,SLC20A1,ALPL,IBSP,MEPE
KYNG_WERNER_SYNDROM_UP	0.545376	1.57131	0.0288462	0.040321	20	19	ITGA2,CTGF,GNAL,LINC00472,RBM43,NUMB,MBNL2,C15orf41,LIG4,EIF3L,SAT1,RHOD,PICALM,SNX8,TUG1,FRA10AC1,NSMCE1,IGFBP3,HADH
VALK_AML_CLUSTER_11	0.451805	1.56828	0.0277778	0.0407009	36	36	KLF9,SPARC,CLIC4,ALDH2,ITGA6,DUSP7,KYNU,LHFPL2,CIITA,LPAR6,APP,GIMAP5,GIMAP6,IFITM1,VEGFA,MYO5C,DNM1,MDFIC,DPYSL2,SERPINB9,DAB2,CISH,CD34,H1F0,EVL,ASS1,CD200,FYN,REEP5,SLC38A1,PALM,GAS2L1,ST3GAL5,EGFL7,KCNN4,DAPK1
MACLACHLAN_BRCA1_TARGETS_UP	0.518795	1.56886	0.0277778	0.0407229	21	21	KRT2,TIMP2,MET,GADD45A,DDIT3,CDKN1A,TOP1,RHOA,GAPDH,CDK4,IGFBP4,RAC1,TIMP1,XRCC6,ARHGDIA,CDK16,TOP2A,PCNA,LFNG,IGFBP2,CDC34
CHEOK_RESPONSE_TO_MERCAPTOPURINE_AND_LD_MTX_DN	0.541711	1.56862	0.0374532	0.0407744	21	20	CEACAM6,S100A12,ELANE,GDF10,RRN3P1,USP34,MAN2B2,CDKL1,PRKCQ,FZD6,PIGA,TCTN3,GCHFR,KIF3A,L3MBTL1,CHD1L,MRE11A,PAIP2B,RCC1,LCN2
HAHTOLA_CTCL_CUTANEOUS	0.492587	1.56728	0.015625	0.0409624	26	25	ITM2A,G0S2,GLIPR1,ZBTB16,STAT1,GLUL,MMP9,RECQL,SNCA,HIST2H2BE,MS4A4A,BARD1,TOP1,CD160,TRIB1,ETHE1,CDC42,HBD,ARPC1A,YWHAE,LILRA5,C1QBP,RPL31,PSMB3,S100P
VARELA_ZMPSTE24_TARGETS_UP	0.455029	1.56645	0.0102041	0.0410162	40	38	DDIT4,ATF3,CYP26A1,ZBTB16,GADD45B,NR1D1,TXNIP,BTG2,ADARB1,GADD45A,LEPR,ZFP36L2,KLF3,MYC,MKNK2,CDKN1A,ERF,SESN1,PIM3,TNFRSF1B,BAIAP2,RGS16,C15orf39,MAPKAPK2,NCDN,PI4K2A,CD14,CRCP,CSNK1D,TIPRL,BCL2L1,ATF4,CIRBP,SNHG6,HIST1H1C,SLC20A1,GADD45G,CUX2
WANG_BARRETTS_ESOPHAGUS_DN	0.518513	1.56434	0.0251046	0.0412693	25	25	DSG1,KLK7,GPNMB,NFE2L2,AQP3,SERPINB1,CTSB,GSTA4,PRCP,KLF5,ACTR3,CUL3,S100A8,JUP,STK24,FGFR3,SPRR3,LTA4H,PLP2,ALDH9A1,OVOL1,ARF5,EMP2,FMO2,KLK6
DAZARD_UV_RESPONSE_CLUSTER_G28	0.538953	1.56491	0.0353357	0.0412984	20	19	PTGS2,ATF3,CCL20,IER3,CTGF,GADD45B,CXCL3,CXCL2,GADD45A,ANXA2,HIST1H2AI,PMAIP1,PHLDA2,CITED2,TACSTD2,H1FX,CCDC85B,INSL4,MT1G
WENDT_COHESIN_TARGETS_UP	0.479076	1.56139	0.00888889	0.0418156	33	33	AKAP2,RND3,FUT8,JMJD1C,MEF2A,POLR2M,MKLN1,PIK3R3,REEP3,ASPH,CAMSAP2,CAST,TNPO1,STK3,OXR1,YOD1,SEPT7,ELF2,USP25,ATG5,SREK1,TRMT11,PLEKHA5,TLK2,PTK2,EXOC6,VTA1,AGTPBP1,FRA10AC1,ALCAM,GOLGA8A,TOP2B,PFDN4
SCHAEFFER_PROSTATE_DEVELOPMENT_6HR_UP	0.353871	1.56206	0	0.0418164	176	164	OGN,NPR3,PTGS1,FNDC1,EGFR,ASPN,LRRC17,COLEC12,CPA3,FAP,C8orf34,CXCL13,SPARCL1,SDPR,HDC,KLF9,CFTR,DIXDC1,LRRN4CL,MMRN1,ADAMTS2,HTRA1,MGP,PRKCB,RHOJ,C1R,VCAM1,ZNF185,SLC25A12,GBE1,DOCK11,P4HA2,CTSO,CHURC1,NAB1,B2M,CAV1,SLC16A3,SDCBP,AOC3,PIK3R3,LY96,SP110,GIMAP5,LHX6,SLC7A3,KTN1,MS4A6A,SLC25A37,PRKD3,PTEN,RNF11,AGL,CASP12,IGF2R,SLC1A3,SFXN3,SESN1,CASP4,ZNF318,MED21,SMURF2,NDFIP2,CAST,EIF2AK2,CSTA,S…
KOBAYASHI_EGFR_SIGNALING_24HR_UP	0.379751	1.56187	0	0.0418569	101	100	AKR1B10,AHNAK2,DPYD,GPNMB,PSG9,WISP2,FAM129A,PSG4,HIST1H2BF,TSC22D3,PSG3,MUC1,HEG1,VPS13C,TPP1,EDIL3,GLUL,EPHX1,PIK3IP1,FTH1,SYNE2,AQP3,ST6GALNAC2,LXN,ADCY9,PBX1,TRIM2,GSN,PIK3R3,VAV3,CD74,PPL,PELI1,BDH2,MXI1,PROS1,CEBPD,ALDH6A1,DRAM1,BCL6,HIST2H2BE,CALCOCO1,NEBL,CPD,H2BFS,MAN1A1,GRN,LIMCH1,DEPTOR,HIST1H2AC,CCNG2,CYP1B1,MAOA,YPEL5,HLA-DMA,IRF7,CEP68,ACSL1,NUPR1,SELENBP1,C9orf3,CTSH,HIST1H2BD,PBXI…
KARAKAS_TGFB1_SIGNALING	0.547966	1.56157	0.0180505	0.0419227	18	18	FN1,FAP,MMP2,FOLR3,LOX,IL15,CST6,IGFBP7,CUL3,KIF3C,MT2A,LY6D,PPP3R1,BRCA1,BUB1,PLK1,BIRC5,CDH2
DAZARD_UV_RESPONSE_CLUSTER_G2	0.482052	1.56009	0.0170213	0.0420259	30	29	SGK1,ATF3,CCL20,IER3,CTGF,CSRP1,CXCL3,CXCL2,GADD45A,HIST1H2AI,JUNB,PMAIP1,TOB1,HIST1H2AE,PHLDA2,HIST2H2BE,CITED2,NEFM,TACSTD2,JUND,CLDN4,TUBB2A,ATF4,PSMD8,TSTA3,LY6E,UBE2S,BAMBI,INSL4
FLECHNER_PBL_KIDNEY_TRANSPLANT_REJECTED_VS_OK_UP	0.405898	1.56058	0.0118343	0.0420376	63	62	ITM2A,SERPINE2,TSC22D3,B2M,OTUD4,PTPN12,SELPLG,PDLIM5,LYN,TXNRD1,LITAF,TMED10,CD47,IDS,FAM208A,MTDH,ARF6,ZFC3H1,HIST1H2AC,CANX,ATR,ULK2,UBE2E3,SRF,ICAM2,SHOC2,ARHGEF1,RNF144A,TAX1BP1,MPV17,XRCC5,HNRNPA3,ANXA4,NFYA,DCTN6,CBX1,TAX1BP3,ITPK1,PCGF2,PARP1,AGPAT1,KLC1,MCM6,REEP5,DNPEP,PLP2,ANP32E,PSMD14,CENPB,SPINT2,RPA2,DAXX,TUBB2A,GOT2,PSMD6,TRA2A,MTMR4,KPNA2,SH2B1,CDK7,POLR1C,CDKN1C
PROVENZANI_METASTASIS_DN	0.372437	1.55976	0	0.0421214	136	135	SPANXC,LAMC2,EGFR,MALL,KRT81,KRT5,MAOB,SLC2A1,TIMP2,AK4,TGM2,PDGFC,CCND2,SLC2A3,CLU,SERPINE1,NOTCH2,STXBP6,TRIB2,ANXA6,PDLIM4,ARL4C,CD44,TPM1,FOXN3,KRT13,SLCO3A1,TBC1D4,P4HA2,CYP51A1,TNNT1,CTSB,RRAS,IFITM2,PPIC,EDAR,SCRN1,PDE4D,FTL,FOXJ2,IFITM3,ITM2B,DKK4,S100A2,TMED10,WIPI1,TRIM29,RAP1GDS1,NMI,PON2,CTNNA1,VAMP3,COL4A2,SPATS2L,TRIP6,ANO1,HOXB6,PDIA6,KRT23,TNIP1,CTDSPL,TBC1D9B,NAPG,EIF2S1,PSMB9,TN…
WORSCHECH_TUMOR_EVASION_AND_TOLEROGENICITY_UP	0.475114	1.5571	0.0161943	0.0427751	30	30	IL6,VPREB3,CX3CL1,IL12B,IL7R,CXCL9,NFKB1,STAT4,IL2RG,BLNK,LCP2,IL23R,CCL2,PIAS3,IL4I1,CCL4,IFNAR1,IRF7,IL13,LY6D,PIAS2,IFRD1,BOK,CXCL10,IL4,IL9,IL17D,XCL1,CCR7,IFNB1
AMIT_EGF_RESPONSE_480_MCF10A	0.444241	1.55744	0.0138249	0.0428098	43	41	NAV3,PTHLH,ITGA2,BDKRB1,ARL4C,GPR153,SOX9,PMAIP1,CHST11,SMTN,EGLN1,PHLDA2,PLEK2,LYPD3,MREG,VEGFA,FOXD1,GIT2,VEGFC,RFC1,STC1,CYP27B1,RHOF,MAPK1,POPDC3,RAB22A,APIP,SRRD,TRIB3,SCG5,GFPT1,UNC119B,GRB10,FTSJ2,CABIN1,SH2D2A,ODC1,HPCAL1,FST,TIMM10,SSNA1
IZADPANAH_STEM_CELL_ADIPOSE_VS_BONE_UP	0.373936	1.55653	0	0.0429953	126	121	HAS2,SLC7A11,PLAT,NID2,MAF,JAG1,NTM,ARHGAP24,CLEC2B,CHST15,PTPRK,TFAP2A,RAB31,ARL4C,CD44,PLAGL1,MT1X,PHLDA1,NETO1,ABCB4,PPP1R14C,KYNU,AIM2,SERPINB1,NEK6,CASP1,ABCB1,ETS1,PRKAR1A,MAP3K5,DFNA5,SRGN,EML1,LYN,GPR84,IRX5,MAPRE2,MECOM,PHLDA2,PPP4R1,DUSP6,ADORA2B,FOSL1,HLA-J,QKI,LRP8,VEGFA,PTGR1,CHN1,SH3TC1,TSPAN5,PDGFA,HMGA2,LAP3,SATB2,HLA-F,LMNA,TPST2,HOXA11,MTSS1,TP53I3,NR2F2,GOLIM4,AGA,PSMB9,HLA-B,P…
GAUSSMANN_MLL_AF4_FUSION_TARGETS_A_DN	0.386556	1.55562	0.00990099	0.0433106	90	89	CES1,AFF3,MLIP,CDH17,KCNMB1,GVINP1,ATF3,FAM107A,LRRN4CL,SLC2A3,ITIH5,ESR1,PDE4B,CSDC2,NTN4,LOXL4,CPEB2,SOD3,AGMO,GALNT13,DCC,ITGB5,MYO1D,LCP1,FAM46A,SLIT3,HOXD13,SEMA3C,VAV3,CD59,KLF2,PHLDA2,LAMA5,SH3BGR,SCARB2,PLEKHA7,WNT7B,TSPAN13,PPM1L,FBXO2,EPPK1,HLA-DMA,ACOT2,ERLEC1,DDX18,FKBP10,ZNF746,ENDOD1,ENPP2,TGFB2,SLC22A18,SPEF2,RASGRP3,PCOLCE2,SLAMF9,LMF1,TACC1,IQCG,WSCD2,EFNA5,SEMA3D,C3orf38,SDSL,SL…
TCGA_GLIOBLASTOMA_COPY_NUMBER_UP	0.398791	1.55471	0.00666667	0.0434635	75	71	KISS1,EGFR,WT1,PDGFRA,SAMD9L,CCND2,MET,HIPK3,CDK6,SAMD9,TCP11L1,WT1-AS,CTDSP2,SLC35E3,PARP11,CAPZA2,QSER1,PIK3CA,MDM2,SDCCAG8,NBAS,ETNK2,ANKIB1,RHOB,TSPAN31,KRIT1,PPP1R15B,SMC6,AKT3,CEP170,FAM133B,ADSS,C12orf4,OS9,LAPTM4A,PEX1,SOX13,GATAD1,MIR26A2,CYP27B1,LRRN2,AGAP2,PUM2,CDK4,WDR35,C1orf101,CHIC2,MDM4,MARCH9,B4GALNT1,DYRK4,DDX1,EIF3M,PLEKHA6,HS1BP3,RDH14,CSTF3,SOX2,TSFM,PIK3C2B,AKAP3,METTL1,NDUF…
RICKMAN_TUMOR_DIFFERENTIATED_MODERATELY_VS_POORLY_UP	0.37499	1.55519	0	0.0434658	121	117	COL3A1,DPYD,LRRC15,ZNF469,ADAM12,MXRA5,CTSK,FBN1,COL5A2,C1QTNF3,GLT8D2,ADCY7,ECM2,TLR2,SVEP1,CARD6,TMPRSS4,GALNT10,CPEB4,SLC12A6,B3GNT9,RAMP1,OLFML2B,SH3PXD2B,RAB11FIP1,PPIC,TRIP11,HEATR5A,DUSP3,RAB3D,SRPX2,SNX24,IL13RA1,SYTL2,SNX19,IDS,DENND1B,GPR161,SH3GLB1,NSF,SIAE,LPCAT3,VLDLR,NBL1,STX12,VAMP4,ARL8B,MAFK,YPEL5,GLB1,PRKCH,DNASE1L1,ANAPC1,MAN2A1,ARF4,TOM1,CHMP2B,IRAK4,PHACTR2,TACSTD2,CELF1,ARHG…
LABBE_TARGETS_OF_TGFB1_AND_WNT3A_DN	0.370272	1.55515	0	0.0434808	108	106	CP,CYP3A7,MMP13,HTR3B,ABCA4,CXCL6,EREG,PLP1,C3,SLC2A1,SLC40A1,CCL20,VNN1,NRP2,BPIFB1,EMP1,CAMK2D,MUC1,VCAM1,HPGDS,LDLR,SERPINA1,KITLG,SLC46A2,GLUL,KLF4,ANKH,FGF6,PLEK,WARS,TOB1,GSTA4,AGFG1,STOM,SLC30A4,PGK1,FGF1,DSG2,CAT,LDHA,ST8SIA4,NEO1,DDIT3,SEMA3E,FOSL1,FGD2,MAPK10,CD164,ARF6,AREG,ACSL4,UBQLN2,LAMC3,GC,NEU1,PEX11B,KRT19,GPI,NAPB,ANXA4,TOLLIP,MT2A,FGFR3,CD14,SLC12A2,CFB,TP53INP1,TFRC,RELA,GCLC…
RASHI_RESPONSE_TO_IONIZING_RADIATION_1	0.426589	1.5543	0.00529101	0.0435931	45	43	IGHM,DUSP1,JUN,G0S2,SLC2A1,SGK1,FOS,ZFP36,ATF3,IER3,EGR1,SEC23A,HSD11B1,GADD45A,ADRB2,PLXNA2,COL15A1,DFNA5,FAM46A,ZAP70,WNT4,VEGFA,HIST2H2AB,UTF1,CDK4,PAFAH1B2,IER2,WWP2,AP1M1,NEDD8,SERPINB6,LIN9,SDF2,SLBP,CCT3,TIMM8A,DNAJC17,CWC15,SLC23A3,S100A1,FOXQ1,WDR74,REG1B
BROWNE_HCMV_INFECTION_12HR_UP	0.372215	1.55206	0	0.044311	111	104	SYNM,AGTR1,HTR3A,ITGA2,XAF1,IFI44L,TLR2,STX11,LDLR,MMP14,REL,NEFH,RORA,RNF19B,OAS2,IFI44,SALL1,RRAGD,B4GALT5,STAM2,HS3ST1,PIM2,MTF1,CDC40,ALDH3B2,MEF2D,ZNF391,FBXL14,CYTH1,GTF2A1,KIAA0391,SNRK,NPTX2,PLSCR1,TNFRSF17,PML,WDR82,RAB5C,TRAF6,GPD2,TAP1,NEFM,RNF40,TLE3,ING2,TRIM21,MAP3K13,DLG1,BTN2A1,ZBTB43,CGRRF1,PLAGL2,GNA12,SLC6A8,MAP2K4,TESK2,PHACTR4,HOMER1,C18orf25,BTRC,MPHOSPH8,TGFBRAP1,SRCAP,AHCT…
ONGUSAHA_TP53_TARGETS	0.449057	1.55108	0.0097561	0.04467	38	37	DDIT4,ROBO1,SERPINE2,SRXN1,PERP,FAS,TNFRSF18,EPHX1,IVL,TOB1,ZMAT3,PITPNC1,COL18A1,CDKN1A,MDM2,RNASE4,SAT1,LPIN1,TAP1,PQLC3,CTSH,DGKA,ENPP2,PLTP,PHLDA3,CTSF,CSRP2,AK1,EFS,TP53,NQO1,PTPRVP,ERCC5,CCNG1,FXYD3,MATN4,APOBEC1
ZHONG_SECRETOME_OF_LUNG_CANCER_AND_MACROPHAGE	0.403798	1.54969	0.00746269	0.0448715	77	75	PRSS1,CP,MSLN,FN1,CDH17,TIMP2,CX3CL1,CLU,GPRASP1,VCAM1,CYTIP,ANXA2,CTSB,BGN,GSTA4,CLSTN1,PGK1,APP,COL18A1,LDHA,CTSA,CTSD,SDC1,ITIH2,KCTD7,ACTB,CANT1,NPC2,LGALS3BP,CTSH,AGRN,ENO1,PHACTR4,ENPP2,C2,TPI1,PSMA6,IGFBP4,TPT1,CD81,CFB,CDH1,ALDOA,YWHAZ,MDH1,FDPS,PRDX1,CDC25B,GOT1,TALDO1,PSMA4,DUT,PPIB,RAN,RPL10A,GOT2,HSP90AB1,MDH2,PSMA7,PSMB5,SDC4,CREG1,AKR1A1,DHFR,PSAT1,CST3,GNB2L1,PSMB6,GSTO1,TUT1,PSMB7…
KUNINGER_IGF1_VS_PDGFB_TARGETS_DN	0.439646	1.55011	0.015544	0.0449342	46	43	PTGS1,GREM1,PHEX,SPRR1A,FBXO32,MGP,THBS2,F3,THBD,CAV2,IL33,ERRFI1,CD53,IL1R1,PLXDC1,GFOD1,STOM,RCAN2,DUSP4,DUSP6,F2R,CRYL1,EPS8,MMD,LBH,HMGA2,ANLN,ARHGAP6,RBPMS,PRKG2,SLC37A3,TIMP1,ADO,NCEH1,CAPG,C14orf79,CKAP2L,TPX2,CENPH,SPAG5,ATP1A3,BHMT,DLX3
GAZDA_DIAMOND_BLACKFAN_ANEMIA_MYELOID_UP	0.476445	1.54948	0.0258621	0.0449659	30	28	NR4A3,HBEGF,THBD,IPCEF1,ZMAT3,PDE4A,SEC24A,FOSL2,TNFRSF10B,MAP4K5,SLC4A7,ARFGEF1,NECAP1,MTMR11,FRY,CREM,DDB2,CAPN7,CA2,ZNF451,TRIM38,RAB20,BAX,PAPD7,SRSF1,ENPP4,MFSD5,CENPN
YAO_HOXA10_TARGETS_VIA_PROGESTERONE_DN	0.555113	1.54855	0.0466667	0.0450666	19	17	ALDH1A2,FN1,PIGR,PCP4,GJA1,COL15A1,DSG2,YWHAG,CDKN2B,TGFBR3,HOXA11,TP53INP2,HOXA10,QSOX1,ACTA1,FST,ALPL
EHRLICH_ICF_SYNDROM_DN	0.563428	1.54761	0.0288462	0.0453534	15	15	BLK,BTG2,CD27,ITGB7,BTN3A2,IGHA1,MEF2C,TNFRSF17,ZFX,IL23A,TFRC,HMOX1,SLC1A1,ID3,INPP4A
MULLIGHAN_NPM1_SIGNATURE_3_DN	0.347828	1.54757	0	0.0453633	162	158	MYH11,DSC1,NPR3,FCER2,TSPAN7,COL14A1,PSG9,HGF,EFCAB1,FHL1,SOCS3,RYR1,LAX1,ITGA5,FHOD3,HSPG2,PDE4B,DEFA4,FGFR1,SERPINF1,HEG1,PPP1R16B,MLNR,LDLR,SVIL,PLEKHG3,TGFBR2,ARL4C,DDO,EPHX2,ATP10A,DFNB31,DUSP5,GUCY1B3,MEF2A,PMAIP1,GJB3,GPM6B,LPAR6,SCRN1,PDE4D,MRC1,CD7,MAP4K1,RUNX1T1,LDHA,PDE2A,PYGB,IFITM1,EPHB2,LTBP4,HLA-DQA1,SLC9A3R1,CNN2,SNRK,ZNF384,ADAR,KCNQ1,CAPN3,NBL1,TCF7,ATP9A,SIPA1L1,LRP4,POU6F1,RAR…
FRASOR_RESPONSE_TO_SERM_OR_FULVESTRANT_UP	0.5161	1.5472	0.0299625	0.0454722	24	22	PLXNC1,NCAM2,CD302,TPM1,AHCYL2,DUSP10,ASCC3,RAB30,DMXL1,ATP6V1A,STXBP3,DLX2,RB1CC1,SRD5A1,RALGAPB,UFL1,RCN2,MARCH6,NR2C1,AKAP3,SCHIP1,DGCR9
RICKMAN_HEAD_AND_NECK_CANCER_B	0.441887	1.54711	0	0.0454969	48	45	SOST,OGN,MFAP5,OMD,SFRP4,COL11A1,COL3A1,LRRC17,COMP,BCHE,EYA4,MAGEA4,CT45A5,PRSS21,USP9Y,MAGEA11,HLA-DQA1,CDKN2B,PNMAL1,MAGEA10,MUC15,COL21A1,NRN1,ARHGEF26,CDKN2A,EIF1AY,UGT8,SPESP1,ELF5,NLRP2,CLIC6,BBOX1,NRXN3,ZNF738,SYT1,PTH2R,COCH,HRASLS,IGSF11,CALML5,CNTNAP2,GTSF1,ZIC1,GPC3,BEX1
EINAV_INTERFERON_SIGNATURE_IN_CANCER	0.496475	1.54654	0.0300752	0.0456898	27	26	IFI44L,STAT1,SP100,IFI30,OAS2,IFI44,IFIT3,SP110,IRF9,BST2,ADAR,EIF2AK2,ERG,MORC3,IFIT1,UBE2L6,MX1,IFI35,TGIF1,BRD3,IFI6,APOBEC3G,OAS1,RXRA,LY6E,ISG15
BUCKANOVICH_T_LYMPHOCYTE_HOMING_ON_TUMOR_UP	0.513598	1.5458	0.025641	0.0459025	24	22	C3,CALD1,ZNF521,IGLJ3,ESR1,MYCBP2,GBP1,SKAP2,AKAP10,CFLAR,STK3,CYP1B1,PRPF38B,IKZF5,ARMC8,ADRBK2,CCDC102B,EIF5B,MICAL1,SERPINB6,NOL7,DPY19L2
TORCHIA_TARGETS_OF_EWSR1_FLI1_FUSION_UP	0.332977	1.54381	0	0.0462471	271	257	IL1RL1,TG,P2RX1,DDIT4,PCDH7,FMO1,COL5A1,NBEA,PLSCR4,CMAHP,CACNA1C,NXF3,DENND2C,TRIM10,PGM2L1,C16orf54,POPDC2,SERPINB2,TSC22D3,SRXN1,SLAMF1,MR1,CDA,VCAM1,TMCC3,FCN1,C3orf80,TNFRSF18,BBX,CYTIP,PCBP3,KLHL6,RGL1,TRIM47,FAM102B,ARL4D,ZNF185,SP100,TTC23,CAMK1D,IFFO1,DUSP10,DOCK11,TSPAN32,NUDT11,ADCY9,GP5,PLXDC1,OTUB2,FGD6,ARAP2,FERMT3,GNB4,ITGB7,PTGER3,KLF6,PYGL,ARL2BP,LPAR6,BAZ2B,LYST,ZMAT3,ATXN7L1,GP…
DELACROIX_RARG_BOUND_MEF	0.313838	1.54422	0	0.0463194	367	356	SLURP1,CP,OGN,ALDH3A1,MSLN,EREG,EVX2,FN1,BHLHE40,COL1A1,DUSP1,TGFB3,MMP2,SULF1,BAALC,RARB,DPYSL3,AEBP1,SGK1,MRGPRF,ITGBL1,ST5,WNT1,CA12,GLIS2,NID2,CTGF,RND3,AOX1,TIMP3,WWTR1,RHOBTB3,HIST1H2BM,PCOLCE,EMP1,CSDC2,FBLN2,LRP1,RIN2,NR1D1,FCN1,TPM2,ZNF474,KITLG,TM4SF1,CLCF1,HOXA13,PDLIM4,FSTL1,GABARAPL1,NID1,FTH1,G6PD,LOXL2,SLC35D1,SQSTM1,TNFRSF9,CEBPB,PRSS22,CFL2,PDLIM7,GJB5,CLEC9A,FAM20A,CTSB,RRAS,C1Q…
FAELT_B_CLL_WITH_VH3_21_DN	0.428385	1.54339	0.0102041	0.0464189	49	49	ADARB1,RAB31,FCGR2B,CTDSP2,SCRN1,TAB2,CBX7,ACBD3,MXI1,CALCOCO2,N4BP2L1,PBX3,CTNNA1,ASAH1,SPEN,PUM1,RNF13,TBL1X,CCNG2,CDKN1B,CALM1,SNW1,NPC2,SMC5,SMAD2,LMO4,MICB,PLCL2,DDX19A,MOAP1,RABGAP1L,PSMD10,HMGN4,IFI6,YWHAB,DDX1,SERP1,MKRN1,PLP2,POP4,ASMTL,SAP18,HEBP2,NDUFC1,PSMD8,TBCC,ING1,TSPO,COX7A2
NAKAMURA_TUMOR_ZONE_PERIPHERAL_VS_CENTRAL_UP	0.317848	1.54026	0	0.047371	285	274	MFAP5,TUBA4B,CCDC80,LAMC2,LAMA3,COL3A1,VCAN,FN1,PGLYRP4,VSNL1,CDH11,COL1A2,SLC15A2,MMP2,PALLD,FAM129A,TGFBI,LINC00460,CALD1,THBS1,ITGB6,ITGBL1,INHBA,NID2,PMEPA1,PGM2L1,RND3,GLIPR1,F3,ADAM19,SRXN1,EMP1,IL7R,ADAMTS1,CAV2,COL12A1,PTPRK,EFEMP1,ZBED2,LATS2,AXL,TUBA4A,TPM1,CSN2,ME1,MAP1B,LIMS1,LAMA4,NFATC2,KLF7,BACE1,ITGB5,ETS1,GPM6B,CAV1,DKK3,TCF4,F2RL1,STAG1,CXXC5,TFPI2,HECTD1,VCL,LRRC8A,CD47,QKI,HBE…
JOHANSSON_BRAIN_CANCER_EARLY_VS_LATE_DN	0.425973	1.53928	0	0.0476606	45	45	DCN,IGFBP5,PLP1,SPARCL1,SEPP1,CRYAB,SPARC,NDRG1,CLU,GJA1,CSDC2,LRP1,FTH1,ATP1B1,CLSTN1,ALDOC,ITM2B,PYGB,CTSD,TEF,PFKM,PLEKHB2,NSF,MAT2B,CHN1,CALM1,ATP2A2,NCDN,IGFBP4,NDN,GHITM,ACSBG1,NDRG2,CAMK2G,GRINA,LDHB,PLA2G7,QDPR,GNAS,HDAC11,CST3,ACOT7,GSTM1,CALY,MMD2
ZHENG_GLIOBLASTOMA_PLASTICITY_DN	0.409044	1.53811	0.0167598	0.0478132	58	56	PADI2,CD109,PGM5,PTGDS,COL6A2,FOSB,EMILIN1,ZFP36,ITGA5,CRYAB,CYR61,TIMP3,CLU,DCAF12L1,CSPG4,TSC22D1,EMP1,LPAR1,PDLIM4,PLAGL1,THY1,ITGA7,RAMP1,ATP8A1,CAV1,EPHB1,FOSL2,LSAMP,SERPINH1,BCL2L11,COL4A1,RNASE1,ZDHHC14,DZIP1,PCOLCE2,NISCH,MERTK,RDH5,PCMTD2,NDRG2,MXD4,DDHD1,EFS,SORL1,SLC26A2,RHOU,PPFIBP2,MAPT,TST,ARVCF,PSD2,COL9A3,PVALB,CADPS,CNGA2,SYN2
BILD_SRC_ONCOGENIC_SIGNATURE	0.408795	1.53861	0.00636943	0.0478471	62	60	COL1A1,PTHLH,COL8A2,TNFAIP3,CA12,SERPINB2,DCBLD2,HEG1,SSFA2,PRICKLE1,PPP1R15A,FRMD4B,VPS13B,CSNK1A1,CASP1,ASH1L,ASAP2,ARIH1,SACS,PROM2,LNPEP,FERMT1,TMCC1,ZNF12,RAG1,ZBTB11,YTHDC2,SLC5A3,MARK3,ACLY,HSPH1,EXTL2,ORC2,TRIM33,TSPYL4,ABCC10,SLC12A2,DMTF1,LSS,DHRS1,EHMT1,RRM2,MARCH6,KDM4B,IL17RA,CSTF3,GAS2L1,TIA1,LIPG,INO80C,SECISBP2,SRC,SORL1,FANCL,RPS11,RPL27A,MMAB,RPS19,RPLP2,TMEFF2
GAUSSMANN_MLL_AF4_FUSION_TARGETS_E_DN	0.50071	1.53789	0.0495868	0.0478572	22	22	CDSN,ITM2A,GPNMB,COL6A3,PLAGL1,AIM2,PEG3,NEO1,VLDLR,ANGPTL6,SGK3,MORC4,IGFBP4,TRIB3,MGST1,STBD1,TUBB3,ARMCX4,TAF7L,DACH2,GPT2,RAB3B
BOWIE_RESPONSE_TO_TAMOXIFEN	0.532045	1.53729	0.0447761	0.0480381	18	18	IFI16,STAT1,IFNGR1,CCL5,OAS2,IFIT3,IRF1,IFIT2,IFITM1,IRF9,IFIT1,IRF7,MX1,IFI27,IFI35,IFI6,OAS1,ISG15
WANG_IMMORTALIZED_BY_HOXA9_AND_MEIS1_UP	0.473836	1.53624	0.0258621	0.048174	31	30	CD177,ELANE,THBS1,CCND2,ABCA13,RHOJ,SLFN12,MTUS1,HSD11B1,CLEC7A,PDE2A,CTNND1,TGFBR3,SORT1,TLR4,TNFSF13,IGSF6,MYB,TFEC,CSF2RA,BMI1,BSCL2,PRTN3,ALAS1,MPO,CCNB1,GDA,RNF128,B4GALT6,MS4A3
PETRETTO_HEART_MASS_QTL_CIS_DN	0.508126	1.53618	0.0433213	0.0482032	24	23	NEU2,ZEB2,GJA1,ARHGAP24,SIK1,LANCL1,HLA-DQA1,HLA-DQB1,COG6,IRAK2,HYOU1,ISCA1,HLTF,NDUFAF1,DCPS,SERPINB6,CDS1,ELAVL1,TMEM2,TXN2,POP5,REXO4,ENDOG
BECKER_TAMOXIFEN_RESISTANCE_DN	0.413096	1.53616	0.0113636	0.0482276	52	51	LIPF,CLCA2,TCN1,IGFBP5,LRP2,GJA1,FGFR1,EMP1,PTPRK,SPTSSA,TM4SF1,ME1,IL1R1,OSBPL1A,ADAM17,AIM1,SEMA3C,DUSP6,ALDH3B2,QKI,IGF1R,AGPS,AREG,CEP170,NR2F2,BCAS2,MBOAT7,PKIA,LBR,NFIB,ORC3,PDZK1,RBP1,PDCD4,CD24,HDAC2,IRF3,TIAM1,TSPAN6,TTK,ELOVL2,CCND1,GATA3,ZNF43,COX7A2,MSX2,ACAA2,KHDRBS3,PEG10,ESRRG,MSX1
CHANG_IMMORTALIZED_BY_HPV31_UP	0.396684	1.53509	0	0.0486367	84	80	CP,CYP4X1,S100A12,G0S2,TMEM119,C11orf96,EDIL3,SLC9A9,FMOD,BMPR2,HMG20A,CDK14,CD86,FZD7,LGALS1,MANEA,SOX17,ARID4A,FBXO3,MS4A6A,SUCLA2,SGIP1,TAOK1,ABL2,APC,C16orf62,VANGL1,LTBP1,HLA-DPB1,REV1,MS4A4A,MAP3K4,MAP9,KIAA1107,FPGT,ASAP1,C2orf69,PRKAA2,SNAI1,WDR81,TTC38,ACVR2A,PART1,CTSH,ACER3,PSME4,USP31,GPR108,SIRT3,ARHGAP36,TCFL5,GABPA,SOAT1,UBXN2A,HEY1,DLEU2,ALDH8A1,TEX261,RBM4,FAM161A,SUFU,PAN3-AS1,N…
OHM_METHYLATED_IN_ADULT_CANCERS	0.481326	1.53465	0.0119522	0.0487925	27	27	SFRP4,SFRP2,GATA5,RARB,THBS1,ESR1,TIMP3,SFRP1,HIC1,CDKN2B,MLH1,CDH1,RBP1,CDKN2A,BRCA1,RASSF1,SOCS1,FANCF,GSTP1,FHIT,PYCARD,CCND1,TP73,MGMT,DAPK1,SFRP5,GATA4
JOHANSSON_GLIOMAGENESIS_BY_PDGFB_UP	0.409445	1.53446	0.00549451	0.048885	58	57	FN1,SPP1,PDGFRA,SERPINE2,FOS,SULF2,CCND2,STAT3,PPFIBP1,TPM1,RNF213,KLF6,LGALS1,B2M,FTL,SDC3,CHST11,PPP1R18,NIN,TPM4,HLA-DRB1,EEF1A1,REV3L,MARCKS,MCAM,FRMD8,CD9,CDK4,CDC42SE1,EPN2,RPS27L,RRM2,HMOX1,HSPA14,DYNLT1,YBX1,TMEM176B,OST4,RPLP0,CD63,TOP2A,TAGLN2,PCNA,HNRNPA1,MKI67,CDK1,PBK,CCND1,MCM2,HMGB2,PLK1,MCM3,PPP1R14B,CDC20,DBI,MARCKSL1,C1orf159
PLASARI_TGFB1_SIGNALING_VIA_NFIC_10HR_DN	0.468621	1.53339	0.0373444	0.0492065	30	30	MFAP4,WISP2,NR4A2,PDGFRA,DOCK2,CELF2,C16orf54,ALDH1A3,MAFB,RAB3IL1,INSIG1,FAM105A,NNMT,FLI1,STC2,PHIP,AHR,FAM111A,HEY1,LSS,LYL1,RBP1,SIRPB1,SLC37A2,MCF2L,PTPN18,RPL39L,ACAN,FOXG1,CA6
FOURNIER_ACINAR_DEVELOPMENT_EARLY_UP	0.521181	1.5331	0.0340136	0.0492941	21	21	PID1,EGR1,EFEMP1,LEPR,BNIP3L,GSN,PPL,SUCLG2,SEPT10,FOSL2,ZNF277,RAB40B,EIF4B,SRD5A1,DCAF10,SRCAP,GOLPH3L,CEP57,IGFBP2,FKBP1B,MACROD1
GRANDVAUX_IRF3_TARGETS_DN	0.522697	1.53284	0.0433213	0.0493964	19	19	MFAP5,GEM,CDH11,TIMP3,ADAM9,PPP2R3A,STK17B,PLAG1,FGF1,RASA1,TYRP1,ANXA4,PIK3C3,CD58,CD1B,TMPO,SORL1,RPS7,PAH

## Sheet: GO_BP
Term	es	nes	pval	fdr	geneset_size	matched_size	genes
GO_EXTRACELLULAR_STRUCTURE_ORGANIZATION	0.529611	2.51258	0	0	304	298	PRSS1,PRSS2,CMA1,CTSG,MYH11,MFAP5,MMP13,KLK7,HPSE2,COL11A1,CCDC80,MMP11,LAMC2,HAS1,COL14A1,LAMA3,SFRP2,TLL1,COL3A1,HAS2,DCN,VCAN,COL6A3,VIT,COL10A1,ABI3BP,FN1,DPT,COMP,TNC,SPP1,COL4A6,WT1,FLRT2,POSTN,LUM,TNXB,COL1A1,COL1A2,CTSK,FBN1,COL5A1,COL5A2,MFAP4,MMP2,COL6A1,SMOC2,LAMA2,COL8A1,LAMB3,COL8A2,COL16A1,SULF1,COL6A2,ELN,COL4A5,MMP10,GREM1,TIMP2,ELANE,ITGA2,TGFBI,LOX,ITGA11,THBS1,CRISPLD2,DDR2,NPH…
GO_KERATINOCYTE_DIFFERENTIATION	0.589334	2.46404	0	0	101	99	SPRR2B,SPRR2G,LCE3E,LCE3D,CDSN,LCE3A,KRT2,SPRR4,TGM3,LCE6A,LCE2D,SPRR2E,TCHH,LCE1C,SPRR1B,TGM1,KRT16,EREG,S100A7,LCE2B,LCE2C,PALLD,ABCA12,CASP14,CNFN,DSG4,SPRR2D,SPRR2A,DSP,ACER1,FOXN1,SPRR1A,ADAM9,JAG1,LCE1A,KRT10,CDH3,SCEL,CLIC4,NOTCH1,TXNIP,EPHA2,LATS2,IVL,AKR1C3,CYP26B1,TP63,HRNR,LOR,WNT5A,ANXA1,KRT17,IRF6,WNT16,LCE5A,SAV1,PPL,FLG,SFN,FOSL2,LCE3C,LATS1,KAZN,BCL11B,CSTA,CASP3,MED1,STK4,FLNB,TM…
GO_B_CELL_RECEPTOR_SIGNALING_PATHWAY	0.674744	2.49803	0	0	54	53	IGLC7,IGHM,IGHV3-23,CD79A,BLK,IGHV1OR21-1,IGHV4OR15-8,PTPRC,CD19,IGLC6,IGLL5,PRKCB,IGHG3,IGLL1,CD79B,IGHD,CD38,NCKAP1L,BTK,PIK3CD,KLHL6,NFATC2,LCK,IGHA2,IGHA1,MNDA,MEF2C,NFAM1,LAT2,TRDC,LYN,IGHG4,VAV3,IGHG2,ZAP70,BCL2,RFTN1,ABL1,IGLC2,IGKC,CTLA4,IGHG1,MAPK1,PLEKHA1,TEC,BCAR1,SYK,IGLC3,PTPN6,BAX,IGHE,LIME1,PLCG2
GO_REGULATION_OF_CELL_CELL_ADHESION	0.484618	2.40386	0	0.00081307	380	367	ZP4,SCGB1A1,MUC21,CD244,SFTPD,LEP,CLC,HAS2,IGF1,GLI2,CCR2,DPP4,GCNT2,NR4A3,CCL19,SNAI2,SPTA1,TNFSF14,SERPINE2,CXCL13,CXCL12,RNASE10,IL6,KLRC4-KLRK1,PIK3R1,TNFSF4,PTPRC,IL36B,EGR3,ZEB1,PTPN22,PRKG1,LAX1,FOXN1,CELSR2,NOD2,WNT1,IL10,CD28,VNN1,IL7,BTLA,PLA2G2D,CX3CL1,CCL21,KIF26B,RASGRP1,TRBV12-3,FGG,MYADM,IL6ST,ZBTB16,IL12B,CD40LG,TRBC1,SPN,TNFRSF13C,NCKAP1L,GLI3,IL21,SLAMF1,PRNP,NLRP3,IL7R,ITGA6,IT…
GO_REGULATION_OF_LEUKOCYTE_CHEMOTAXIS	0.545791	2.26328	0	0.00106715	96	94	CCR6,CXCL6,S100A7,PADI2,CCR2,CXCL1,CCL19,TNFSF14,CXCL13,CXCL12,EDN2,IL6,KLRC4-KLRK1,GREM1,THBS1,PF4,LBP,SLIT2,STAP1,CX3CL1,CCL21,C5AR1,SERPINE1,NCKAP1L,EDNRA,CXCL9,CXCL3,CXCL2,GAS6,CAMK1D,CSF1,MMP28,CCL5,RARRES2,ADAM17,WNT5A,LYN,C3AR1,F2RL1,PPBP,CCL2,KLRK1,CD74,RAC2,IL6R,S100A14,SWAP70,VEGFA,CCR1,DAPK2,CCL4,NOV,NBL1,VEGFC,AIF1,ANO6,PF4V1,PTK2B,MPP1,CMKLR1,C5,LGALS9,ADAM10,GPSM3,VEGFB,IL23A,TRPV4,…
GO_POSITIVE_REGULATION_OF_CELL_ACTIVATION	0.513371	2.34748	0	0.00108409	311	303	ZP4,IL1RL1,CD244,IGLC7,FGF10,IGHM,LEP,IGHV3-23,IGF1,GLI2,CCR2,FCER1A,DPP4,NR4A3,IGHV1OR21-1,CCL19,SPTA1,TNFSF14,IL6,IGHV4OR15-8,KLRC4-KLRK1,PIK3R1,GPR183,PRDM1,TNFSF4,THBS1,PTPRC,IL36B,EGR3,LBP,IGLC6,NOD2,CD28,VNN1,CTGF,IL7,IGLL5,BTLA,STAP1,CCL21,RASGRP1,TRBV12-3,IGHG3,IL6ST,IGLL1,ZBTB16,IGHD,IL12B,CD38,CD40LG,TRBC1,SPN,TNFRSF13C,NCKAP1L,GLI3,IL21,SLAMF1,INPP5D,NLRP3,IL7R,BTK,GRAP2,VCAM1,TNFSF11,…
GO_ENDODERM_FORMATION	0.608331	2.2489	0	0.00109764	50	50	COL11A1,LAMA3,FN1,DUSP1,NOG,MMP2,COL6A1,COL8A1,LAMB3,INHBA,ITGA5,SOX7,TBX20,GATA6,ITGAV,ITGA4,COL12A1,COL7A1,MMP14,MMP9,ITGA7,ITGB2,LAMB1,DUSP5,ITGB5,EOMES,SOX17,CDC73,MMP8,DUSP4,NANOG,COL4A2,CTNNB1,CTR9,HMGA2,LEO1,SMAD2,RTF1,SOX2,MIXL1,PAF1,VTN,HSBP1,DKK1,NODAL,LHX1,DUSP2,HNF1B,MMP15,POU5F1
GO_PHAGOCYTOSIS_ENGULFMENT	0.669616	2.32358	0	0.00110873	38	37	IGLC7,IGHM,IGHV3-23,IGHV1OR21-1,IGHV4OR15-8,THBS1,IGLC6,IGLL5,IGHG3,IGLL1,IGHD,GULP1,BIN2,IGHA2,IGHA1,GSN,DOCK1,TRDC,IGHG4,ELMO1,IGHG2,MFGE8,BECN1,IGLC2,IGKC,IGHG1,MYH9,TREM2,AIF1,FCER1G,ABCA1,FCGR1A,RAC1,IGLC3,VAMP7,XKR8,IGHE
GO_IMMUNE_RESPONSE_REGULATING_CELL_SURFACE_RECEPTOR_SIGNALING_PATHWAY	0.472851	2.27883	0	0.0011383	323	317	CR2,IGLC7,IGHM,IGKV4-1,IGHV3-23,IGHV2-70,CACNB4,CD79A,FCER1A,NR4A3,BLK,IGHV1OR21-1,PIGR,JUN,IGHV4OR15-8,KLRC4-KLRK1,PIK3R1,THEMIS,ITK,PTPRC,FOS,CD19,IGLC6,TRAT1,LAX1,MS4A2,CD28,CR1,CLEC4D,IGLL5,PRKCB,PDE4B,C5AR1,TRBV12-3,IGHG3,ICAM3,IGLL1,IGKV2-40,CD79B,IGHD,CD38,WIPF1,TRBC1,CLEC4C,NCKAP1L,INPP5D,BTK,IGKV3D-11,GRAP2,FCN1,MAP3K1,PIK3CD,CD3G,TRAC,KLHL6,NFKB1,FCGR2A,CD3E,MYO1G,THY1,CD209,FYB,NFATC1,…
GO_MULTICELLULAR_ORGANISM_METABOLIC_PROCESS	0.562725	2.25177	0	0.00115541	93	87	PRSS2,MMP13,ADRB3,COL11A1,MMP11,COL3A1,COL6A3,COL10A1,PPARGC1A,COL4A6,TNXB,COL1A1,COL1A2,CTSK,COL5A1,ARG1,COL5A2,MMP2,COL6A1,COL8A1,COL8A2,COL6A6,COL6A2,COL4A5,MMP10,GHR,MRC2,MMP7,MMP1,ADAMTS14,HIF1A,COL6A5,ADAMTS2,P2RX7,COL5A3,MMP27,COL12A1,COL7A1,MMP14,MMP9,AKR1C3,TIPARP,CTSB,ADRB2,CTSS,COL15A1,COL18A1,MMP8,CEL,CTSD,MMP16,ADAMTS3,TRAM2,ADRB1,COL4A2,SERPINH1,MMP3,COL4A1,ACACA,FURIN,ENPEP,CLIC5,O…
GO_POSITIVE_REGULATION_OF_CELL_ADHESION	0.490659	2.32963	0	0.0012196	376	365	ZP4,PRSS2,MYOC,OLFM4,VWC2,CD244,LEP,CCDC80,SFRP2,HAS2,VIT,ABI3BP,IGF1,FN1,GLI2,CCR2,DPP4,GCNT2,NR4A3,CCL19,SMOC2,COL8A1,COL16A1,SPTA1,TNFSF14,CXCL13,CXCL12,RNASE10,IL6,KLRC4-KLRK1,PIK3R1,ITGA2,TNFSF4,PTPRC,IL36B,EGR3,TGM2,NOD2,ITGA5,CYR61,FLNA,CD28,VNN1,ECM2,IL7,BTLA,CX3CL1,CCL21,KIF26B,RASGRP1,ADAM9,TRBV12-3,FGG,MYADM,IL6ST,ANGPT1,NDNF,ZBTB16,ITGAV,IL12B,CD40LG,TRBC1,SPN,CDK6,FBLN2,TNFRSF13C,NCK…
GO_LYMPHOCYTE_COSTIMULATION	0.586497	2.33771	0	0.0012196	78	76	DPP4,CCL19,TNFSF14,KLRC4-KLRK1,PIK3R1,TNFSF4,CD28,BTLA,CCL21,TRBV12-3,CD40LG,TRBC1,SPN,TNFRSF13C,GRAP2,CD5,CD3G,TRAC,CD3E,ICOS,CD86,LCK,HLA-DQB2,LGALS1,CAV1,PDCD1LG2,CD4,CD247,LYN,CD80,KLRK1,PIK3CA,PDCD1,PAK1,EFNB2,HLA-DRA,HLA-DRB1,HLA-DQA1,VAV1,HLA-DQB1,CD274,CTLA4,PTPN11,HLA-DPB1,HLA-DPA1,MAP3K8,TNFRSF14,RICTOR,MAP3K14,CD3D,MTOR,HLA-DQA2,HLA-DRB5,PAK2,HHLA2,EFNB3,PDPK1,EFNB1,YES1,GRB2,CDC42,AKT…
GO_SKIN_DEVELOPMENT	0.524596	2.38341	0	0.0012196	211	208	SPRR2B,KRT1,SPRR2G,LCE3E,LCE3D,CDSN,LCE3A,KRT2,SPRR4,TGM3,LCE6A,LCE2D,FGF10,SPRR2E,TCHH,LCE1C,SPRR1B,ALOX12B,TGM1,KRT16,COL3A1,EGFR,FGF7,KRT84,EREG,S100A7,IGFBP5,KRT76,LCE2B,COL1A1,COL1A2,COL5A1,LCE2C,COL5A2,CD109,PALLD,TNFRSF19,ABCA12,CASP14,CNFN,ASCL4,DSG4,ITGA2,ARRDC3,SPRR2D,SPRR2A,ASPRV1,DSP,ACER1,RYR1,INHBA,SOX21,FOXN1,SPRR1A,ADAMTS2,ALOXE3,WNT10A,CELSR1,ADAM9,JAG1,LCE1A,KRT10,CDH3,COL5A3,SC…
GO_PEPTIDE_CROSS_LINKING	0.622997	2.3021	0	0.0012196	56	55	SPRR2B,SPRR2G,LCE3E,LCE3D,LCE3A,SPRR4,TGM3,LCE2D,SPOCK3,SPRR2E,LCE1C,SPRR1B,TGM1,COL3A1,DCN,FN1,LCE2B,LCE2C,THBS1,SPRR2D,SPRR2A,DSP,TGM2,SPRR1A,TGM7,F13A1,NDNF,LCE1A,IVL,BGN,LOR,ANXA1,LCE5A,LCE3C,CSTA,ABCA7,SPRR3,CRCT1,EPB42,TGM4,C1orf68,EGFLAM,PRR9,SPOCK2,SPRR2F,TGM6,EVPL,LCE1B,LELP1,TGM5,LCE1F,LCE1D,LCE1E,LCE2A,LCE4A
GO_ANTIGEN_RECEPTOR_MEDIATED_SIGNALING_PATHWAY	0.486337	2.25253	0	0.0012196	195	191	IGLC7,IGHM,IGHV3-23,CACNB4,CD79A,BLK,IGHV1OR21-1,IGHV4OR15-8,PIK3R1,THEMIS,ITK,PTPRC,CD19,IGLC6,TRAT1,LAX1,CD28,IGLL5,PRKCB,PDE4B,TRBV12-3,IGHG3,IGLL1,CD79B,IGHD,CD38,TRBC1,NCKAP1L,INPP5D,BTK,GRAP2,PIK3CD,CD3G,TRAC,KLHL6,NFKB1,CD3E,THY1,FYB,SLA2,NCK1,NFATC2,LCK,IGHA2,RFTN2,HLA-DQB2,IGHA1,MNDA,BTN3A1,PDE4D,CD4,CD247,MEF2C,LCP2,NFAM1,LAT2,TRDC,LYN,NFKBIA,IGHG4,VAV3,TAB2,BCL10,FOXP3,PTEN,MALT1,WAS,I…
GO_MULTICELLULAR_ORGANISMAL_MACROMOLECULE_METABOLIC_PROCESS	0.592129	2.35128	0	0.0012196	79	73	PRSS2,MMP13,COL11A1,MMP11,COL3A1,COL6A3,COL10A1,COL4A6,TNXB,COL1A1,COL1A2,CTSK,COL5A1,ARG1,COL5A2,MMP2,COL6A1,COL8A1,COL8A2,COL6A6,COL6A2,COL4A5,MMP10,MRC2,MMP7,MMP1,ADAMTS14,HIF1A,COL6A5,ADAMTS2,P2RX7,COL5A3,MMP27,COL12A1,COL7A1,MMP14,MMP9,AKR1C3,CTSB,CTSS,COL15A1,COL18A1,MMP8,CTSD,MMP16,ADAMTS3,TRAM2,COL4A2,SERPINH1,MMP3,COL4A1,ACACA,FURIN,ENPEP,MMP12,PEPD,COL13A1,MMP19,ADAM15,ACE,ID1,COL4A4,PR…
GO_REGULATION_OF_NF_KAPPAB_IMPORT_INTO_NUCLEUS	0.616334	2.21562	0	0.0012196	48	48	PTGS2,CCL19,TNFSF14,GREM1,TLR3,C1QTNF3,IL10,IL12B,NLRP3,TLR2,C8orf4,TNF,TLR9,CD27,ZC3H12A,CYLD,EDAR,NFKBIA,LITAF,BCL3,IL18R1,NLRP12,PPM1A,NOL3,PYDC2,SPHK1,FBXW11,NOV,IL18,PRKCQ,TRIP6,RHOA,EDA,TLR4,G3BP2,LGALS9,PSMD10,IL23A,BMP7,FAF1,PPM1B,IL1B,PRDX1,RBCK1,ZNF268,CCDC22,NFKBIB,TLR7
GO_POSITIVE_REGULATION_OF_CELL_CELL_ADHESION	0.507253	2.28018	0	0.0012196	243	235	ZP4,CD244,LEP,HAS2,IGF1,GLI2,CCR2,DPP4,GCNT2,NR4A3,CCL19,SPTA1,TNFSF14,CXCL13,RNASE10,IL6,KLRC4-KLRK1,PIK3R1,TNFSF4,PTPRC,IL36B,EGR3,NOD2,CD28,VNN1,IL7,BTLA,CX3CL1,CCL21,KIF26B,RASGRP1,TRBV12-3,FGG,IL6ST,ZBTB16,IL12B,CD40LG,TRBC1,SPN,TNFRSF13C,NCKAP1L,GLI3,IL21,SLAMF1,NLRP3,IL7R,ITGA6,ITGA4,GRAP2,VCAM1,TNFSF11,TNF,FSTL3,CD5,CD3G,TRAC,TGFBR2,CD44,PTAFR,ANK3,CD3E,THY1,SASH3,ICOS,NCK1,CD86,SMAD7,LCK…
GO_LYMPHOCYTE_MEDIATED_IMMUNITY	0.500926	2.22185	0	0.00126478	147	143	CR2,IGLC7,CFI,IGHM,AICDA,IGKV4-1,IGHV3-23,IGHV2-70,C7,KLRF2,GCNT3,C4BPB,IGHV1OR21-1,GAPT,C3,IGHV4OR15-8,IGLC6,C1S,CR1,C4BPA,IGLL5,CLU,IGHG3,IGLL1,JAG1,IGKV2-40,C1R,IGHD,CD40LG,SLAMF1,INPP5D,IGKV3D-11,FAS,SERPING1,RAB27A,CRTAM,C4B,MYO1G,TLR8,CD27,CD8A,IL31RA,SLA2,C1RL,IGHA2,IGKV3-20,BTN3A2,IGHA1,KLRD1,CTSC,BTN3A3,LYST,MICA,KLRC2,IL4R,TRDC,IGKV1D-33,RAET1E,IGHG4,BCL10,FOXP3,BCL3,CD74,IGHG2,SLC11A1,…
GO_REGULATION_OF_B_CELL_ACTIVATION	0.53513	2.25706	0	0.00129135	121	119	IGLC7,IGHM,IGHV3-23,TNFRSF13B,IGHV1OR21-1,IL6,IGHV4OR15-8,GPR183,PRDM1,TNFSF4,PTPRC,INHBA,IGLC6,TNFAIP3,NOD2,IL10,CD28,IL7,IGLL5,INHA,IGHG3,IGLL1,IGHD,CD38,TNFRSF13C,NCKAP1L,IL21,INPP5D,BTK,SAMSN1,FAS,MMP14,BANK1,CLCF1,SFRP1,SASH3,CD27,SLA2,NFATC2,IGHA2,TGFB1,TBC1D10C,IGHA1,MNDA,MEF2C,NFAM1,TRDC,LYN,ATM,TNFSF13B,IGHG4,VAV3,FOXP3,CD74,TBX21,CDKN1A,IGHG2,ZAP70,PELI1,BCL2,CD40,SLC39A10,BCL6,IGLC2,TN…
GO_ADAPTIVE_IMMUNE_RESPONSE	0.479499	2.22482	0	0.00131342	288	278	CR2,FCAMR,CD244,IGLC7,NLRP10,CFI,IGHM,AICDA,IGKV4-1,IGHV3-23,IGHV2-70,C7,GCNT3,CD79A,C4BPB,TNFRSF13B,IGHV1OR21-1,GAPT,LY9,C3,CD1C,CXCL13,PIK3CG,IL6,IGHV4OR15-8,KLRC4-KLRK1,THEMIS,GPR183,CD1A,ITK,FCRL4,IGLC6,TRAT1,LAX1,IFNA1,C1S,CD1E,CR1,CLEC4D,C4BPA,IGLL5,BTLA,PRKCB,CLU,IFNK,IGHG3,IGLL1,JAG1,IGKV2-40,C1R,CD79B,IGHD,IL12B,CD84,CD40LG,SH2D1A,SLAMF6,CLEC4C,TNFRSF13C,SLAMF1,INPP5D,BTK,IGKV3D-11,IRF4,…
GO_REGULATION_OF_HOMOTYPIC_CELL_CELL_ADHESION	0.498951	2.3064	0	0.00131342	307	297	ZP4,SCGB1A1,CD244,SFTPD,LEP,CLC,HAS2,IGF1,GLI2,CCR2,DPP4,NR4A3,CCL19,SPTA1,TNFSF14,SERPINE2,IL6,KLRC4-KLRK1,PIK3R1,TNFSF4,PTPRC,IL36B,EGR3,ZEB1,PTPN22,PRKG1,LAX1,FOXN1,NOD2,IL10,CD28,VNN1,IL7,BTLA,PLA2G2D,CCL21,RASGRP1,TRBV12-3,IL6ST,ZBTB16,IL12B,CD40LG,TRBC1,SPN,TNFRSF13C,NCKAP1L,GLI3,IL21,SLAMF1,PRNP,NLRP3,IL7R,GRAP2,VCAM1,TNFSF11,IRF4,CD5,TIGIT,SLC46A2,CD3G,TRAC,TGFBR2,NRARP,CD44,ANK3,CD3E,KIA…
GO_POSITIVE_REGULATION_OF_B_CELL_ACTIVATION	0.548362	2.22398	0	0.00131342	86	84	IGLC7,IGHM,IGHV3-23,IGHV1OR21-1,IL6,IGHV4OR15-8,GPR183,PRDM1,TNFSF4,PTPRC,IGLC6,NOD2,CD28,IL7,IGLL5,IGHG3,IGLL1,IGHD,CD38,TNFRSF13C,NCKAP1L,IL21,INPP5D,BTK,MMP14,CLCF1,SASH3,CD27,NFATC2,IGHA2,TGFB1,IGHA1,MEF2C,TRDC,TNFSF13B,IGHG4,VAV3,CD74,TBX21,CDKN1A,IGHG2,ZAP70,PELI1,BCL2,CD40,SLC39A10,BCL6,IGLC2,IGKC,STAT5B,IL2,IGHG1,ATP11C,TICAM1,STAT6,TLR4,TNFSF13,IL13,CD81,PPP2R3C,TIRAP,PAXIP1,SYK,IGLC3,MS…
GO_REGULATION_OF_CELL_SUBSTRATE_ADHESION	0.499184	2.19636	0	0.00134577	173	169	MYOC,OLFM4,VWC2,MUC21,PTPRZ1,CCDC80,HAS2,VIT,ABI3BP,FN1,PLAU,POSTN,COL1A1,GCNT2,SMOC2,COL8A1,COL16A1,GREM1,PIK3R1,THBS1,ITGA5,WNT1,EPHA3,CYR61,FLNA,ST6GAL1,ECM2,CCL21,SERPINE1,FGG,MYADM,NDNF,PHLDB2,CDK6,FBLN2,NOTCH1,EDIL3,MMP14,NID1,CCL25,SFRP1,ILK,FMN1,LRRC16A,CSF1,ROCK1,ITGA3,LIMS1,FOXF1,FZD7,MFI2,LGALS1,GPM6B,GBP1,PLEKHA2,ITGB1,MACF1,TEK,CASK,RASA1,PTEN,RAC2,UTRN,SMAD3,MINK1,PTPRJ,SEMA3E,RREB1…
GO_INTEGRIN_MEDIATED_SIGNALING_PATHWAY	0.539248	2.20298	0	0.00134577	82	82	COL3A1,CDH17,PLP1,COL16A1,ITGA2,ITGA11,ITGB6,ITGA5,CTGF,ITGAD,ADAM9,ITGB3,ITGAV,FUT8,ITGB8,ADAMTS1,ITGA6,ITGA4,ITGAL,NEDD9,ILK,FERMT2,ITGA7,ITGB2,ITGA3,TSPAN32,PLEK,FERMT3,ITGB7,ITGAX,ITGA10,ITGB5,ITGA8,ITGB1,DST,DOCK1,ITGB4,VAV3,ZYX,ERBB2IP,PRKD1,LAMA5,FGR,CD47,C6orf25,VAV1,ITGAM,CUL3,PTPN11,ITGA1,PRAM1,MYH9,FCER1G,CEACAM1,PTK2B,SEMA7A,DAB2,ZNF304,TYROBP,TEC,ADAM10,ITGA9,HCK,BCAR1,PTK2,SYK,ITGAE…
GO_INTERFERON_GAMMA_MEDIATED_SIGNALING_PATHWAY	0.58228	2.22829	0	0.00136596	70	68	CAMK2A,TRIM22,CAMK2D,JAK1,IRF8,VCAM1,IRF4,STAT1,CD44,PTAFR,SP100,IFI30,IFNGR1,HLA-DQB2,CIITA,B2M,OAS2,GBP1,HLA-G,IRF6,IRF1,TRIM5,IRF2,IRF9,OAS3,HLA-DRA,HLA-DRB1,JAK2,HLA-DQA1,HLA-DQB1,ICAM1,TRIM34,TRIM68,PML,PRKCD,HLA-DPB1,HLA-DPA1,HLA-E,HLA-F,HLA-H,HLA-A,TRIM21,IRF7,CAMK2B,HLA-DQA2,HLA-DRB5,FCGR1A,TRIM31,FCGR1B,HLA-B,GBP2,HCK,MT2A,MID1,TRIM8,IFNGR2,TRIM62,TRIM26,OASL,TRIM38,HLA-C,IFNG,CAMK2G,TRI…
GO_MEMBRANE_INVAGINATION	0.615625	2.2384	0	0.00137868	48	47	IGLC7,IGHM,IGHV3-23,IGHV1OR21-1,IGHV4OR15-8,THBS1,IGLC6,IGLL5,IGHG3,IGLL1,IGHD,GULP1,BIN2,IGHA2,IGHA1,GSN,DOCK1,TRDC,IGHG4,FCHO2,ELMO1,IGHG2,MFGE8,BECN1,IGLC2,IGKC,IGHG1,MYH9,TREM2,AIF1,FCER1G,ATG9A,ABCA1,SMURF1,FCGR1A,SNX3,FNBP1L,RAC1,IGLC3,VAMP7,HGS,ATG7,CHMP4A,XKR8,CHMP2A,IGHE,ATG9B
GO_REGULATION_OF_LEUKOCYTE_MEDIATED_IMMUNITY	0.501953	2.18875	0	0.00138222	156	156	LEP,FCER2,CLC,SERPINB4,NOS2,CCR2,FCER1A,C4BPB,C3,KLRC4-KLRK1,TNFSF4,PTPRC,TLR3,IL10,CD28,NCR3,CR1,C4BPA,STAP1,RASGRP1,NCR1,IL12B,CD84,P2RX7,SH2D1A,SLAMF6,SPN,IL21,SLAMF1,NLRP3,IL7R,BTK,TNF,LTA,CLCF1,CRTAM,PTAFR,SASH3,SH2D1B,HFE,FOXF1,FER,LILRB1,TGFB1,PIK3R6,B2M,SNX6,CLEC4G,MICA,ZBTB1,IL4R,LYN,IL23R,F2RL1,CD226,CCL2,FOXP3,KLRK1,MALT1,WAS,TBX21,RAC2,ZAP70,ABR,HAVCR2,FGR,ADORA2B,JAK3,CD40,BCL6,IL20R…
GO_CELL_SUBSTRATE_JUNCTION_ASSEMBLY	0.673865	2.3642	0	0.00139383	41	40	LAMC2,LAMA3,SORBS1,TNS1,FN1,KRT5,COL17A1,LAMB3,ITGA2,ITGA5,ACTN1,ITGB3,ITGA6,PTPRK,FERMT2,THY1,PLEC,KRT14,LAMC1,DST,ITGB4,TLN1,LAMA5,BCL2,TRIP6,WHAMM,ARHGAP6,RHOD,PTK2B,TESK2,PDPK1,CD151,DLC1,PIP5K1A,TAOK2,RCC2,ACTN3,ACTN2,CTTN,ARHGEF7
GO_REGULATION_OF_CELL_ACTIVATION	0.468323	2.20361	0	0.00139383	484	471	ZP4,SCGB1A1,IL1RL1,CD244,IGLC7,SFTPD,FGF10,IGHM,LEP,CLC,IGHV3-23,IGF1,GLI2,CCR2,FCER1A,DPP4,BPI,CNR2,TNFRSF13B,NR4A3,IGHV1OR21-1,CCL19,PDGFRA,SPTA1,TNFSF14,SERPINE2,IL6,IGHV4OR15-8,KLRC4-KLRK1,PIK3R1,GPR183,PRDM1,TNFSF4,THBS1,PTPRC,IL36B,EGR3,ZEB1,PTPN22,INHBA,PRKG1,LBP,IGLC6,LAX1,TNFAIP3,FOXN1,NOD2,IL10,CD28,VNN1,PGLYRP3,CTGF,IL7,IGLL5,BTLA,STAP1,INHA,PLA2G2D,CCL21,RASGRP1,TRBV12-3,IGHG3,IL6ST,I…
GO_REGULATION_OF_GRANULOCYTE_CHEMOTAXIS	0.656313	2.24068	0	0.00139383	39	37	S100A7,CXCL1,CCL19,THBS1,LBP,SLIT2,CX3CL1,CCL21,C5AR1,NCKAP1L,EDNRA,CXCL3,CXCL2,CAMK1D,CSF1,CCL5,RARRES2,C3AR1,CCL2,CD74,RAC2,S100A14,DAPK2,MPP1,CMKLR1,IL23A,TRPV4,TIRAP,IL1B,JAM3,RAC1,THBS4,TNFSF18,IL4,C1QBP,XCL1,CCR7
GO_B_CELL_MEDIATED_IMMUNITY	0.536403	2.18279	0	0.00141632	99	95	CR2,IGLC7,CFI,IGHM,AICDA,IGKV4-1,IGHV3-23,IGHV2-70,C7,GCNT3,C4BPB,IGHV1OR21-1,GAPT,C3,IGHV4OR15-8,IGLC6,C1S,CR1,C4BPA,IGLL5,CLU,IGHG3,IGLL1,IGKV2-40,C1R,IGHD,CD40LG,INPP5D,IGKV3D-11,FAS,SERPING1,C4B,TLR8,CD27,SLA2,C1RL,IGHA2,IGKV3-20,IGHA1,IL4R,TRDC,IGKV1D-33,IGHG4,BCL10,BCL3,CD74,IGHG2,SWAP70,C4A,HLA-DRB1,POU2F2,IGLC2,IGKC,HLA-DQB1,LIG4,IL13RA2,IGKV1-5,PRKCD,IGHG1,C1QC,FCER1G,C1QB,C6,IRF7,HLA-DR…
GO_RESPONSE_TO_FLUID_SHEAR_STRESS	0.672881	2.23178	0	0.00142287	34	33	MMP13,HAS2,PTGS2,PLAU,TGFB3,PDGFRB,GJA1,F3,P2RX7,PKD2,KLF4,NFE2L2,SMAD7,TGFB1,ETS1,MEF2C,KLF2,MAPK7,CITED2,NOS3,MAP2K5,PKD1,MTSS1,ABCA1,PTK2B,SREBF2,ASS1,AKT1,CA2,P2RX4,HDAC3,SMAD6,SRC
GO_ADAPTIVE_IMMUNE_RESPONSE_BASED_ON_SOMATIC_RECOMBINATION_OF_IMMUNE_RECEPTORS_BUILT_FROM_IMMUNOGLOBULIN_SUPERFAMILY_DOMAINS	0.535144	2.31041	0	0.00142287	154	150	CR2,IGLC7,CFI,IGHM,AICDA,IGKV4-1,IGHV3-23,IGHV2-70,C7,GCNT3,C4BPB,IGHV1OR21-1,GAPT,LY9,C3,CXCL13,IL6,IGHV4OR15-8,IGLC6,C1S,CR1,C4BPA,IGLL5,CLU,IGHG3,IGLL1,JAG1,IGKV2-40,C1R,IGHD,IL12B,CD40LG,SLAMF6,SLAMF1,INPP5D,IGKV3D-11,IRF4,FAS,SERPING1,RAB27A,KLHL6,CRTAM,C4B,MYO1G,TLR8,RORA,TLR6,CD27,CD8A,IL31RA,SLA2,C1RL,IGHA2,TGFB1,IGKV3-20,BTN3A2,IGHA1,CTSC,BTN3A3,MICA,ADAM17,MEF2C,IL4R,TRDC,C3AR1,IGKV1D-3…
GO_POSITIVE_REGULATION_OF_CHEMOTAXIS	0.518612	2.1893	0	0.00142988	120	119	FGF16,FGF10,CCR6,CXCL6,FN1,S100A7,CCR2,CXCL1,CCL19,TNFSF14,CXCL13,CXCL12,EDN2,IL6,ITGA2,THBS1,PF4,LBP,SLIT2,IL16,MET,CX3CL1,CCL21,C5AR1,SERPINE1,PDGFRB,FGFR1,F3,NCKAP1L,EDNRA,LPAR1,CXCL9,CXCL3,CXCL2,S1PR1,GAS6,BMPR2,CAMK1D,CSF1,TGFB1,CCL5,RARRES2,FGF2,ADAM17,WNT5A,C3AR1,F2RL1,PPBP,CCL2,CD74,RAC2,PRKD1,CXCR3,IL6R,S100A14,SMAD3,SWAP70,PDGFD,CDH13,VEGFA,CCR1,NRP1,DAPK2,CCL4,VEGFC,AIF1,PDGFB,ANO6,PF4…
GO_RESPONSE_TO_MOLECULE_OF_BACTERIAL_ORIGIN	0.479688	2.23974	0	0.00144135	321	314	SCGB1A1,CTSG,TG,PENK,FGF10,AICDA,DCN,CXCL6,FMO1,NOS2,IGF1,FN1,S100A7,PPARGC1A,PTGS2,PLAU,CCR2,CXCL1,PTGFR,MAOB,TLR5,CNR2,ARG1,CX3CR1,SSC5D,JUN,ADM,CXCL13,IL6,KLRC4-KLRK1,CPS1,ELANE,SOCS3,TNFSF4,FOS,PLSCR4,PF4,PTPN22,HIF1A,CCL20,LBP,TNFAIP3,NOD2,IL10,SPARC,CPEB1,SPON2,TNIP3,IRAK3,GJB6,STAP1,PLA2G4A,PDE4B,C5AR1,SERPINE1,ADAM9,BDKRB1,CSF2,F3,IL12B,P2RX7,SLPI,THBD,NR1D1,EDNRA,NLRP3,TLR2,IRF8,IL10RA,V…
GO_KERATINIZATION	0.632312	2.38728	0	0.00146353	50	49	SPRR2B,SPRR2G,LCE3E,LCE3D,LCE3A,KRT2,SPRR4,TGM3,LCE6A,LCE2D,SPRR2E,TCHH,LCE1C,SPRR1B,TGM1,KRT16,LCE2B,LCE2C,ABCA12,CASP14,CNFN,SPRR2D,SPRR2A,SPRR1A,LCE1A,CDH3,IVL,CYP26B1,HRNR,LOR,KRT17,LCE5A,PPL,SFN,LCE3C,KAZN,TMEM79,CDC42,SPRR3,PPHLN1,SPRR2F,SHARPIN,EVPL,LCE1B,LCE1F,LCE1D,LCE1E,LCE2A,LCE4A
GO_COLLAGEN_FIBRIL_ORGANIZATION	0.70361	2.39875	0	0.00182941	38	37	COL11A1,MMP11,COL14A1,SFRP2,COL3A1,DPT,LUM,TNXB,COL1A1,COL1A2,COL5A1,COL5A2,GREM1,LOX,DDR2,ADAMTS14,ADAMTS2,COL5A3,COL12A1,FOXC1,FMOD,ANXA2,LOXL2,P4HA1,NF1,ADAMTS3,SERPINH1,CYP1B1,ATP7A,TGFBR1,TGFB2,TNXA,PLOD3,FOXC2,SERPINF2,COL11A2,COL2A1
GO_REGULATION_OF_LEUKOCYTE_MIGRATION	0.496514	2.1669	0	0.00190563	149	145	OLFM4,CCR6,CXCL6,S100A7,PADI2,CCR2,CXCL1,CCL19,TNFSF14,CXCL13,CXCL12,EDN2,IL6,KLRC4-KLRK1,GREM1,ITGA2,THBS1,PF4,CCL20,LBP,SLIT2,STAP1,CX3CL1,CCL21,C5AR1,SERPINE1,BDKRB1,NCKAP1L,EDNRA,ITGA4,TNF,P2RY12,IL33,CXCL9,CXCL3,TNFRSF18,KITLG,CXCL2,CCL25,PTAFR,MSN,GAS6,CCL24,CAMK1D,CSF1,SELP,ECM1,MMP28,PTGER3,CCL5,RARRES2,ADAM17,WNT5A,ANXA1,LYN,C3AR1,F2RL1,PPBP,CCL2,KLRK1,CD74,RAC2,CXCR3,IL6R,S100A14,ABR,SW…
GO_REGULATION_OF_I_KAPPAB_KINASE_NF_KAPPAB_SIGNALING	0.465065	2.15422	0	0.00203267	233	230	IL1RL1,PTGS2,CCL19,TNFRSF19,TNFSF14,S100A12,HTR2B,GREM1,TLR3,C1QTNF3,TNFAIP3,NOD2,IL10,FLNA,TRIM22,TNIP3,ESR1,PRKCB,CCL21,ANGPT1,BIRC3,NLRC3,GJA1,NLRP6,IL12B,TNFSF10,PER1,RHOH,NLRP3,WLS,TLR2,C8orf4,TNFSF11,TNF,STAT1,LPAR1,MID2,AKAP13,PLK2,TICAM2,ADIPOQ,REL,PELI2,SQSTM1,RORA,TLR6,CASP10,TLR9,CD27,IL1A,ECM1,S100B,ZC3H12A,CYLD,NEK6,CASP1,ASH1L,LGALS1,EDAR,MAP3K3,TRAF5,NFKBIA,F2RL1,TAB2,BCL10,LITAF,C…
GO_CELLULAR_RESPONSE_TO_BIOTIC_STIMULUS	0.484311	2.15536	0	0.00209075	163	158	AICDA,NOS2,FN1,PPARGC1A,PLAU,TLR5,ARG1,CX3CR1,IL6,KLRC4-KLRK1,TNFSF4,PLSCR4,PTPN22,HIF1A,CCL20,LBP,TNFAIP3,IL10,CPEB1,SPON2,TNIP3,STAP1,PDE4B,SERPINE1,ADAM9,CSF2,IL12B,NR1D1,NLRP3,TLR2,IRF8,TNF,TXNIP,TLR1,AXL,PTAFR,NFKB1,TICAM2,CEBPB,IL24,TLR6,CCR5,CD180,ZC3H12A,CD86,CLEC7A,LILRB1,TGFB1,PTGER3,CCL5,B2M,CD6,PDE4D,CDC73,WNT5A,MRC1,MEF2C,LYN,LY96,CD80,CEBPE,NFKBIA,CCL2,LITAF,KLRK1,SBNO2,DDIT3,HAVCR2…
GO_ENDODERMAL_CELL_DIFFERENTIATION	0.618771	2.15792	0	0.00215224	40	40	COL11A1,LAMA3,FN1,MMP2,COL6A1,COL8A1,LAMB3,INHBA,ITGA5,GATA6,ITGAV,ITGA4,COL12A1,COL7A1,MMP14,MMP9,ITGA7,ITGB2,LAMB1,ITGB5,EOMES,SOX17,CDC73,MMP8,NANOG,COL4A2,CTNNB1,CTR9,HMGA2,LEO1,RTF1,SOX2,MIXL1,PAF1,VTN,HSBP1,NODAL,HNF1B,MMP15,POU5F1
GO_EXTRACELLULAR_MATRIX_DISASSEMBLY	0.547188	2.15843	0	0.00221746	76	74	PRSS1,PRSS2,CMA1,CTSG,MMP13,KLK7,MMP11,LAMC2,LAMA3,TLL1,DCN,FN1,SPP1,CTSK,FBN1,MMP2,LAMB3,ELN,MMP10,TIMP2,ELANE,MMP7,MMP1,TPSAB1,HTRA1,A2M,HSPG2,ADAMTS4,CAPN2,MMP14,NID1,CD44,MMP9,SH3PXD2B,LAMC1,CTSS,GSN,LCP1,TLL2,BMP1,MMP8,ADAMTS5,FBN2,MMP16,EXOC8,MMP3,FURIN,ADAM8,ADAM10,MMP12,CDH1,FLOT1,CAPNS2,TIMP1,MMP19,ENG,CAPN1,BCAN,ADAM15,CAPG,CAPNS1,KLKB1,MMP20,WASH1,BSG,ACAN,KIF9,MMP15,NOXO1,HPN,PLG,KLK2…
GO_REGULATION_OF_CELL_KILLING	0.558531	2.15021	0	0.00223594	63	63	LEP,FCER2,SERPINB4,NOS2,IL11,CCR2,KLRC4-KLRK1,PTPRC,IL10,NCR3,STAP1,RASGRP1,NCR1,IL12B,P2RX7,SH2D1A,SLAMF6,IL21,IL7R,CRTAM,LILRB1,PIK3R6,B2M,MICA,IL23R,F2RL1,CD226,CCL2,KLRK1,HAVCR2,VAV1,LAMP1,ICAM1,PPP3CB,STAT5B,STX7,HLA-E,IL12RB1,BCL2L11,TAP1,HLA-A,CEACAM1,RIPK3,AP1G1,SERPINB9,IL13,LGALS9,HLA-B,TGFB2,IL23A,FADD,PVRL2,LAG3,IFNG,PVR,ARRB2,IL4,IGF2,BAD,XCL1,AGER,IL12A,CADM1
GO_REGULATION_OF_T_CELL_PROLIFERATION	0.476886	2.146	0	0.00257106	147	145	ZP4,SCGB1A1,CD244,SFTPD,LEP,CLC,IGF1,CCR2,CCL19,SPTA1,IL6,TNFSF4,PTPRC,IL10,CD28,PLA2G2D,IL6ST,IL12B,CD40LG,SPN,TNFRSF13C,NCKAP1L,IL21,SLAMF1,PRNP,VCAM1,CD3E,KIAA0922,SASH3,CD209,CEBPB,IDO1,NCK1,CD86,LILRB1,TGFB1,CCL5,CD6,IL15,CLEC4G,PDCD1LG2,CD4,BMP4,PRKAR1A,ANXA1,HLA-DMB,HLA-G,CD80,IL23R,IRF1,CD59,FOXP3,IL2RA,RASAL3,ITCH,RAC2,ZAP70,HAVCR2,PELI1,ADK,JAK3,TNFSF9,HLA-DRB1,IL20RB,MARCH7,TNFRSF21,C1…
GO_REGULATION_OF_NEUTROPHIL_MIGRATION	0.642369	2.13797	0	0.00281447	32	30	OLFM4,CXCL1,CCL19,LBP,SLIT2,CCL21,C5AR1,NCKAP1L,EDNRA,CXCL3,CXCL2,CAMK1D,PTGER3,C3AR1,CD74,RAC2,DAPK2,PAWR,MPP1,ADAM8,IL23A,TIRAP,IL1B,JAM3,RAC1,THBS4,PTGER4,C1QBP,XCL1,CCR7
GO_EXTRACELLULAR_MATRIX_ASSEMBLY	0.763267	2.13968	0	0.00288854	16	16	MYH11,HAS1,HAS2,TNXB,MFAP4,LOX,THSD4,FBLN5,GAS6,TGFB1,GPM6B,ATP7A,PLOD3,HAPLN2,RAMP2,HAS3
GO_COMPLEMENT_ACTIVATION	0.539995	2.13396	0	0.00298803	76	73	KRT1,CR2,IGLC7,CFI,IGHM,IGKV4-1,IGHV3-23,IGHV2-70,C7,C4BPB,IGHV1OR21-1,MASP1,C3,IGHV4OR15-8,IGLC6,C1S,CR1,C4BPA,CFH,IGLL5,CLU,IGHG3,IGLL1,IGKV2-40,C1R,IGHD,IGKV3D-11,FCN1,SERPING1,C4B,C1RL,IGHA2,IGKV3-20,IGHA1,VSIG4,TRDC,IGKV1D-33,IGHG4,IGHG2,C4A,CFHR1,CFP,IGLC2,IGKC,IGKV1-5,IGHG1,CFD,C1QC,C1QB,C6,CD46,C1QA,SUSD4,IGLV7-43,C5,C2,CD55,COLEC11,CFB,IGLC3,MASP2,IGHE,C1QBP,C8G,FCN3,C9,FCN2,COLEC10,CFHR…
GO_CELL_JUNCTION_ASSEMBLY	0.50747	2.11786	0	0.0033911	129	127	DSG1,FLNC,LAMC2,LAMA3,SORBS1,TNS1,GJB2,FN1,KRT5,COL17A1,LAMB3,ANK2,ITGA2,ITGA5,FLNA,ACTN1,ITGB3,GJA1,HEG1,ITGA6,PTPRK,LIMS2,CNTNAP1,ILK,CLDN1,FERMT2,THY1,LIMS1,PLEC,KRT14,SMAD7,DLG5,HIPK1,LAMC1,INADL,ITGB1,MPP5,DST,GJD3,ITGB4,VMP1,TLN1,RHOC,LAMA5,GJA5,VCL,PRKCI,BCL2,NFASC,TJP1,WNT11,APC,FSCN1,PKN2,CTNNA1,PKP3,FLCN,ACTN4,MTDH,CTNNB1,STRN,TLN2,TRIP6,WHAMM,JUP,ACTB,MICALL2,CDH5,ARHGAP6,PKP4,DLG1,RHO…
GO_REGULATION_OF_ADAPTIVE_IMMUNE_RESPONSE	0.498934	2.1205	0	0.00341489	123	123	IL1RL1,NLRP10,FCER2,CLC,CCR2,FCER1A,C4BPB,CCL19,C3,TNFSF4,PTPRC,TNFAIP3,IL10,CD28,NCR3,CR1,C4BPA,IL6ST,IL12B,P2RX7,SPN,TNFRSF13C,SLAMF1,NLRP3,IL7R,BTK,TNF,SAMSN1,IL33,LTA,CLCF1,SASH3,DUSP10,HFE,LILRB1,TGFB1,B2M,CLEC4G,CD4,MEF2C,ZBTB1,ANXA1,IL4R,CD80,IL23R,IRF1,CD226,FOXP3,MALT1,WAS,TBX21,SLC11A1,SOCS5,HAVCR2,JAK3,CD40,BCL6,IL20RB,C10orf54,EIF2AK4,PPP3CB,IL2,HLX,STX7,DUSP22,PRKCQ,TRAF6,MAP3K7,HLA-…
GO_POSITIVE_REGULATION_OF_CELL_SUBSTRATE_ADHESION	0.506222	2.11022	0	0.00368856	99	96	MYOC,OLFM4,VWC2,CCDC80,HAS2,VIT,ABI3BP,FN1,SMOC2,COL8A1,COL16A1,ITGA5,CYR61,FLNA,ECM2,CCL21,FGG,MYADM,NDNF,CDK6,FBLN2,EDIL3,NID1,CCL25,SFRP1,ILK,FMN1,LRRC16A,CSF1,ROCK1,ITGA3,LIMS1,FOXF1,PLEKHA2,ITGB1,TEK,UTRN,SMAD3,PTPRJ,RREB1,EGFL6,WNT4,S100A10,CDH13,JAK2,VEGFA,HSD17B12,RSU1,NET1,VEGFC,ARPC2,PRKCE,PTK2B,GSK3B,EPB41L5,PRKCZ,NPY2R,DISC1,AGR2,CDC42,UNC13D,EPHA1,PREX1,RAC1,RELL2,ALOX15,ITGB1BP1,DNM…
GO_PLATELET_DERIVED_GROWTH_FACTOR_RECEPTOR_SIGNALING_PATHWAY	0.620457	2.09201	0	0.00376487	34	34	PDGFRA,PLAT,PDGFC,PDGFRB,TXNIP,PDGFRL,CSRNP1,IQGAP1,TIPARP,GAB1,ARID5B,FER,PTEN,PTPRJ,PIK3C2A,PDGFD,MYO1E,JAK2,VEGFA,ABL1,NRP1,PTPN11,PDGFA,PDGFB,PLEKHA1,PTPN1,CLASP2,ZFAND5,BCAR1,RAPGEF1,RGS14,BCR,SRC,SGPL1
GO_LUNG_ALVEOLUS_DEVELOPMENT	0.616949	2.09202	0	0.00376487	41	41	SFTPD,FGF10,MYOCD,IGFBP5,TGFB3,ABCA12,EDN2,TCF21,GATA6,PKDCC,FZD1,ERRFI1,BMPR2,LIF,FOXF1,FOXP2,BMP4,WNT5A,CIC,HOXA5,STRA6,TNS3,CREB1,MAN1A2,PDGFA,ATXN1L,MAN2A1,ATP7A,HS6ST1,FGFR2,RC3H2,PDPN,STK40,ASXL1,PHF14,FOXA1,SEPN1,MAPK8IP3,ADA,HOPX,NKX2-1
GO_REGULATION_OF_SMOOTH_MUSCLE_CELL_MIGRATION	0.580695	2.09251	0	0.00384853	49	49	HAS2,IGF1,IGFBP5,PPARGC1A,PLAU,POSTN,ITGA2,SLIT2,SEMA6D,SERPINE1,PDGFRB,F3,CAMK2D,LRP1,LPAR1,TPM1,ILK,ADIPOQ,CCL5,DOCK5,DOCK7,BCL2,PDGFD,TACR1,DOCK4,NRP1,HDAC4,PDGFA,AIF1,NOX4,PDGFB,RAPGEF3,RPS6KB1,TRIB1,RETN,P2RY2,PPARD,P2RY6,PTGER4,APEX1,ACE,VTN,PLXNA1,SRC,IGFBP3,SORL1,CORO1B,NDRG4,AGER
GO_CHEMOKINE_MEDIATED_SIGNALING_PATHWAY	0.538843	2.09861	0	0.00385735	72	66	CXCR5,CCR6,CXCL6,CCR2,CXCL1,CX3CR1,CCR4,CCL19,CXCL13,CXCL12,CCR8,GPR17,PF4,CCL20,CCL14,CX3CL1,CCL21,CXCR4,CXCL9,CXCL3,CXCL2,CXCR2,CCL11,CCL25,CCL4L2,CCL24,CCL22,CCR5,CXCR1,CCL5,CCL23,CCL13,PPBP,CCL2,CXCR3,GPR75,CCR9,CCR1,CCL4,CXCR6,CCL18,MPL,CCL3L3,PF4V1,XCL2,PTK2B,CMKLR1,CCL3,CCL26,CCL16,CIB1,CXCL10,CCL17,CCRL2,CCR10,CXCL11,CXCL5,CCR3,XCL1,CCL15,CCL8,THPO,XCR1,CCR7,CCL7,CCL1
GO_CELL_MATRIX_ADHESION	0.482803	2.10042	0	0.00389112	119	117	MUC4,MSLN,SORBS1,COL3A1,FN1,TNXB,SNED1,MSLNL,COL17A1,ADAMTS12,ITGA2,ITGA11,ITGB6,NID2,ECM2,CTGF,LYVE1,ACTN1,CCL21,ADAM9,FGG,ITGB3,ITGAV,ITGB8,COL5A3,ITGA6,ITGA4,VCAM1,PTPRK,LYPD5,ITGAL,NID1,CD44,FBLN5,ILK,FERMT2,THY1,ITGA7,ITGB2,ITGA3,ITGB7,ITGA10,ITGB5,MKLN1,ITGA8,ITGB1,PARVG,EPDR1,ITGB4,HPSE,ZYX,LAMA5,VCL,LYPD3,BCL2,PPFIA1,DDR1,CTNNB1,TRPM7,SIGLEC1,ITGA1,TRIP6,SGCE,WHAMM,THBS3,PKD1,BCL2L11,ARHG…
GO_POSITIVE_REGULATION_OF_I_KAPPAB_KINASE_NF_KAPPAB_SIGNALING	0.455616	2.08843	0	0.00392395	179	177	PTGS2,CCL19,TNFRSF19,TNFSF14,S100A12,HTR2B,GREM1,TLR3,NOD2,FLNA,TRIM22,PRKCB,CCL21,BIRC3,GJA1,IL12B,TNFSF10,WLS,TLR2,C8orf4,TNFSF11,TNF,LPAR1,MID2,AKAP13,PLK2,TICAM2,ADIPOQ,REL,PELI2,TLR6,CASP10,TLR9,CD27,IL1A,ECM1,S100B,NEK6,CASP1,LGALS1,EDAR,MAP3K3,TRAF5,F2RL1,TAB2,BCL10,LITAF,CXXC5,MALT1,RHOC,PRKD1,IL18R1,PIM2,UBC,MIER1,TRIM5,PELI1,TNFRSF1A,PLEKHG5,F2R,CLEC6A,NLRP12,CD40,CFLAR,TNFRSF10B,FASLG,…
GO_PHAGOCYTOSIS_RECOGNITION	0.633556	2.09262	0.00440529	0.003936	34	33	IGLC7,IGHM,IGHV3-23,COLEC12,IGHV1OR21-1,IGHV4OR15-8,IGLC6,IGLL5,IGHG3,IGLL1,IGHD,FCN1,MEGF10,CLEC7A,IGHA2,IGHA1,TRDC,IGHG4,IGHG2,MFGE8,PEAR1,IGLC2,IGKC,IGHG1,SCARB1,IGLC3,JMJD6,TUB,IGHE,CD36,FCN3,TULP1,FCN2
GO_REGULATION_OF_MONONUCLEAR_CELL_MIGRATION	0.73735	2.08692	0	0.00399615	16	16	THBS1,SLIT2,CX3CL1,C5AR1,TNF,CSF1,CCL5,RARRES2,C3AR1,CCL2,CMKLR1,TRPV4,LGALS3,BMP5,TNFSF18,IL4
GO_POSITIVE_REGULATION_OF_LEUKOCYTE_CHEMOTAXIS	0.529794	2.08541	0	0.00409995	81	80	CCR6,CXCL6,S100A7,CCR2,CXCL1,CCL19,TNFSF14,CXCL13,CXCL12,EDN2,IL6,THBS1,PF4,LBP,CX3CL1,CCL21,C5AR1,SERPINE1,NCKAP1L,EDNRA,CXCL9,CXCL3,CXCL2,GAS6,CAMK1D,CSF1,CCL5,RARRES2,ADAM17,WNT5A,C3AR1,F2RL1,PPBP,CCL2,CD74,RAC2,IL6R,S100A14,SWAP70,VEGFA,CCR1,DAPK2,CCL4,VEGFC,AIF1,ANO6,PF4V1,PTK2B,CMKLR1,LGALS9,ADAM10,GPSM3,VEGFB,IL23A,TRPV4,TIRAP,IL1B,RAC1,CCL3,THBS4,HMGB1,CALR,CXCL10,TNFSF18,CREB3,IL4,CXCL11…
GO_ACTIVATION_OF_IMMUNE_RESPONSE	0.45166	2.07578	0	0.0045227	427	418	KRT1,CR2,IGLC7,CFI,IGHM,DMBT1,IGKV4-1,IGHV3-23,IGHV2-70,CACNB4,C7,COLEC12,PGLYRP4,CD79A,C4BPB,CTSK,TLR5,NR4A3,BLK,IGHV1OR21-1,MASP1,C3,IGHV4OR15-8,KLRC4-KLRK1,PIK3R1,THEMIS,ITK,PTPRC,TLR3,CD19,LBP,IGLC6,TRAT1,LAX1,TNFAIP3,NOD2,C1S,CD28,CR1,IFI16,PGLYRP3,TNIP3,IRAK3,CLEC4D,C4BPA,CFH,IGLL5,PRKCB,TRIL,PDE4B,CLU,C5AR1,TRBV12-3,IGHG3,ICAM3,IGLL1,IGKV2-40,BIRC3,C1R,CD79B,IGHD,CD38,WIPF1,TRBC1,CLEC4C,NC…
GO_POSITIVE_REGULATION_OF_LEUKOCYTE_MIGRATION	0.488048	2.07685	0	0.00461893	109	108	CCR6,CXCL6,S100A7,CCR2,CXCL1,CCL19,TNFSF14,CXCL13,CXCL12,EDN2,IL6,ITGA2,THBS1,PF4,CCL20,LBP,CX3CL1,CCL21,C5AR1,SERPINE1,BDKRB1,NCKAP1L,EDNRA,ITGA4,TNF,CXCL9,CXCL3,TNFRSF18,KITLG,CXCL2,PTAFR,GAS6,CCL24,CAMK1D,CSF1,SELP,PTGER3,CCL5,RARRES2,ADAM17,WNT5A,C3AR1,F2RL1,PPBP,CCL2,CD74,RAC2,IL6R,S100A14,SWAP70,PDGFD,TACR1,VEGFA,CCR1,ICAM1,DAPK2,CCL4,MIA3,VEGFC,TNFRSF14,AIF1,PAWR,ANO6,PF4V1,PTK2B,CMKLR1,AD…
GO_PROSTATE_GLAND_MORPHOGENESIS	0.675256	2.07647	0	0.00461893	23	23	FGF10,TNC,GLI2,NOG,CYP7B1,SERPINB5,ESR1,NOTCH1,SFRP1,FRS2,TP63,SOX9,BMP4,HOXD13,NKX3-1,FEM1B,CRIP1,RARG,FGFR2,FOXA1,SHH,HOXB13,ID4
GO_POSITIVE_REGULATION_OF_ADAPTIVE_IMMUNE_RESPONSE	0.531788	2.07308	0	0.00467515	73	73	NLRP10,FCER2,CCR2,FCER1A,CCL19,C3,TNFSF4,CD28,NCR3,IL6ST,IL12B,P2RX7,TNFRSF13C,NLRP3,TNF,LTA,CLCF1,SASH3,TGFB1,B2M,CD4,ZBTB1,ANXA1,CD80,IL23R,CD226,FOXP3,MALT1,TBX21,SLC11A1,SOCS5,CD40,EIF2AK4,IL2,HLX,STX7,PRKCQ,TRAF6,MAP3K7,HLA-E,IL12RB1,HLA-A,FCER1G,STAT6,TNFSF13,RSAD2,IL27RA,HLA-B,PRKCZ,IL23A,FADD,SIRT1,IL1B,PAXIP1,MSH6,PVRL2,IFNG,PVR,ZP3,WHSC1,IL4,HSPD1,RIPK2,ADA,PYCARD,UNG,TRAF2,EXOSC3,FZD5,…
GO_SUBSTRATE_DEPENDENT_CELL_MIGRATION	0.666083	2.06863	0	0.00468328	27	26	ROBO1,SNAI2,NTN1,ITGA2,ITGA11,PTPRC,SLIT2,SEMA3A,FGFR1,P2RY12,NCK1,SDCBP,OPHN1,EPHA8,MYH10,FMNL1,NRP1,TNFRSF12A,VEGFC,EPB41L5,CD2AP,ITGB1BP1,ATP5B,CTTN,ANKS1A,CUZD1
GO_REGULATION_OF_LYMPHOCYTE_MEDIATED_IMMUNITY	0.485563	2.06944	0	0.00477886	114	114	LEP,FCER2,CLC,SERPINB4,FCER1A,C4BPB,C3,KLRC4-KLRK1,TNFSF4,PTPRC,IL10,CD28,NCR3,CR1,C4BPA,RASGRP1,NCR1,IL12B,P2RX7,SH2D1A,SLAMF6,SPN,IL21,SLAMF1,NLRP3,IL7R,BTK,TNF,LTA,CLCF1,CRTAM,SASH3,SH2D1B,HFE,LILRB1,TGFB1,PIK3R6,B2M,CLEC4G,MICA,ZBTB1,IL23R,CD226,FOXP3,KLRK1,MALT1,WAS,TBX21,HAVCR2,CD40,BCL6,IL20RB,VAV1,C10orf54,LAMP1,PPP3CB,STAT5B,IL2,STX7,DUSP22,TRAF6,MAP3K7,HLA-E,IL12RB1,NDFIP1,TAP1,HLA-A,FC…
GO_HUMORAL_IMMUNE_RESPONSE_MEDIATED_BY_CIRCULATING_IMMUNOGLOBULIN	0.536195	2.06255	0	0.00487842	69	65	CR2,IGLC7,CFI,IGHM,IGKV4-1,IGHV3-23,IGHV2-70,C7,C4BPB,IGHV1OR21-1,C3,IGHV4OR15-8,IGLC6,C1S,CR1,C4BPA,IGLL5,CLU,IGHG3,IGLL1,IGKV2-40,C1R,IGHD,IGKV3D-11,SERPING1,C4B,C1RL,IGHA2,IGKV3-20,IGHA1,TRDC,IGKV1D-33,IGHG4,BCL3,IGHG2,C4A,HLA-DRB1,IGLC2,IGKC,HLA-DQB1,IGKV1-5,IGHG1,C1QC,C1QB,C6,HLA-DRB5,CD46,C1QA,SUSD4,IGLV7-43,C5,C2,CD55,IGLC3,ZP3,MASP2,IGHE,C1QBP,EXO1,C8G,C9,C8A,IGKV3D-20,C8B,MBL2
GO_HETEROTYPIC_CELL_CELL_ADHESION	0.63779	2.06354	0	0.00487842	27	27	DSC2,RNASE10,DSP,ITGA5,ITGAD,ITGB3,ITGAV,ITGA4,PERP,ITGA7,ITGB2,ITGB7,ITGAX,ITGB1,CD2,DSG2,PARVA,NFASC,JUP,CD1D,LILRB2,CD58,NRCAM,PKP2,GLDN,MADCAM1,CTNNA3
GO_PHAGOCYTOSIS	0.459335	2.06095	0	0.00497047	190	185	IGLC7,IGHM,PTX3,SRPX,IGKV4-1,IGHV3-23,IGHV2-70,COLEC12,IGHV1OR21-1,IGHV4OR15-8,PIK3R1,ELANE,THBS1,TGM2,LBP,IGLC6,SPON2,IGLL5,IGHG3,IGLL1,IGKV2-40,ITGAV,IGHD,WIPF1,P2RX7,LRP1,GULP1,NCKAP1L,SLAMF1,IGKV3D-11,IRF8,FCN1,CD3G,AXL,CD302,FCGR2A,C4B,MYO1G,GAS6,BIN2,MEGF10,MYH2,NCK1,CLEC7A,CSNK1A1,IGHA2,FCGR3A,IGKV3-20,IGHA1,GSN,CD247,NCKAP1,ANXA1,DOCK1,TRDC,LYN,IGKV1D-33,PECAM1,CD93,CEBPE,IGHG4,VAV3,MYO10…
GO_POSITIVE_REGULATION_OF_LEUKOCYTE_MEDIATED_IMMUNITY	0.515751	2.06114	0	0.00506605	85	85	FCER2,NOS2,FCER1A,C3,KLRC4-KLRK1,TNFSF4,CD28,NCR3,STAP1,RASGRP1,IL12B,P2RX7,SH2D1A,SLAMF6,IL21,NLRP3,TNF,LTA,CLCF1,CRTAM,PTAFR,SASH3,SH2D1B,TGFB1,B2M,ZBTB1,IL4R,IL23R,F2RL1,CD226,CCL2,FOXP3,KLRK1,MALT1,TBX21,ZAP70,FGR,ADORA2B,CD40,VAV1,LAMP1,STAT5B,IL2,STX7,TRAF6,MAP3K7,HLA-E,IL12RB1,HLA-A,FCER1G,STAT6,TNFSF13,AP1G1,RSAD2,IL13,HLA-B,PRKCZ,IL23A,FADD,IL1B,PAXIP1,SYK,STX4,MSH6,VAMP7,PVRL2,LAG3,IFNG…
GO_NEGATIVE_REGULATION_OF_GLUCOSE_TRANSPORT	0.744621	2.04106	0	0.00687414	17	16	OSTN,LEP,ENPP1,PID1,ESR1,PRKCB,TNF,PRKAA1,MZB1,LMBRD1,IL1B,PEA15,GRB10,GSK3A,INPP5K,SIRT6
GO_CELL_SUBSTRATE_ADHESION	0.46271	2.04265	0	0.00691109	164	162	MUC4,MSLN,SORBS1,COL3A1,FN1,TNXB,SNED1,MSLNL,COL17A1,ADAMTS12,ANTXR1,ITGA2,ITGA11,ITGB6,ITGA5,NID2,ECM2,CTGF,LYVE1,ACTN1,CCL21,ADAM9,FGG,ANGPT1,ITGB3,ITGAV,ITGB8,COL5A3,ITGA6,ITGA4,VCAM1,PTPRK,LYPD5,ITGAL,AXL,NID1,CD44,FBLN5,ILK,MYO1G,GAS6,FERMT2,THY1,ITGA7,ITGB2,PEAK1,LAMB1,ITGA3,FERMT3,FER,FZD7,ITGB7,LAMC1,ITGA10,ITGB5,MKLN1,ITGA8,ITGB1,PARVG,EPDR1,ITGB4,HPSE,PARVA,TEK,ZYX,LAMA5,VCL,LYPD3,EPHB1…
GO_POSITIVE_REGULATION_OF_INFLAMMATORY_RESPONSE	0.474415	2.04034	0	0.00691849	113	112	IL1RL1,AGTR1,PTGS2,CCR2,FCER1A,C3,S100A12,PIK3CG,IL6,FFAR3,ITGA2,TNFSF4,TLR3,OSM,LBP,NOD2,CD28,OSMR,IL17F,CCL14,PLA2G4A,CX3CL1,SERPINE1,IL6ST,IL12B,IL21,EDNRA,TLR2,TNFSF11,TNF,IL33,LTA,GBP5,CCL11,CCL4L2,CCL24,TLR9,IDO1,IL17A,PTGER3,CCL5,ETS1,CD6,IL15,CCL23,WNT5A,S100A9,CCL13,CLOCK,CCL2,PDE2A,TNFRSF1A,ADORA2B,CD47,NLRP12,JAK2,TLR10,STAT5B,CCL4,S100A8,IL2,IL18,CCL18,FCER1G,TNIP1,GPRC5B,CCL3L3,TLR4,…
GO_POSITIVE_REGULATION_OF_LYMPHOCYTE_DIFFERENTIATION	0.5191	2.03821	0	0.00709588	80	77	GLI2,CCL19,IL6,PRDM1,TNFSF4,IL36B,EGR3,VNN1,IL7,RASGRP1,ZBTB16,IL12B,NCKAP1L,GLI3,INPP5D,NLRP3,IL7R,BTK,MMP14,AXL,TGFBR2,GAS6,SASH3,CD27,CD86,TGFB1,PIK3R6,IL15,ZBTB1,ANXA1,IL4R,HLA-G,CD80,IL23R,FOXP3,IL2RA,CD74,ZAP70,SOCS5,ITPKB,TNFSF9,FLT3LG,STAT5B,AP3B1,IL2,HLX,RAG1,ATP11C,IL12RB1,CD83,RARA,CD46,PNP,ADAM8,LGALS9,LILRB2,MYB,IL1RL2,PRKCZ,IL23A,NKAP,PPP2R3C,IL1B,SYK,AP3D1,PCID2,IFNG,SHH,IL4,RIPK2,…
GO_POSITIVE_REGULATION_OF_SMOOTH_MUSCLE_CELL_MIGRATION	0.603682	2.03288	0.00462963	0.00749503	30	30	HAS2,IGF1,PLAU,POSTN,ITGA2,SEMA6D,PDGFRB,F3,CAMK2D,LPAR1,CCL5,DOCK5,DOCK7,BCL2,PDGFD,DOCK4,NRP1,HDAC4,AIF1,NOX4,PDGFB,RAPGEF3,RPS6KB1,RETN,P2RY2,P2RY6,PTGER4,VTN,SRC,AGER
GO_AXIS_ELONGATION	0.647716	2.02975	0	0.00766609	27	27	FGF10,SFRP2,TNC,SPRY1,ESR1,SPRY2,SFRP1,SOX9,TGFB1,BMP4,PTK7,WNT5A,FGF1,HOXD13,WNT11,LRP6,AREG,MED1,RDH10,VANGL2,MED12,FGFR2,YAP1,MAGI2,WNT3A,SHH,TRIM28
GO_REGULATION_OF_T_HELPER_1_TYPE_IMMUNE_RESPONSE	0.65894	2.01829	0	0.00766609	22	22	IL1RL1,NLRP10,CCR2,CCL19,TNFSF4,IL12B,IL33,ANXA1,IL4R,CD80,IL23R,SLC11A1,SOCS5,HAVCR2,JAK3,HLX,IL12RB1,IL27RA,IL23A,RIPK2,XCL1,IL27
GO_REGULATION_OF_LEUKOCYTE_MEDIATED_CYTOTOXICITY	0.554917	2.017	0	0.00769876	53	53	LEP,SERPINB4,NOS2,KLRC4-KLRK1,PTPRC,NCR3,STAP1,RASGRP1,NCR1,IL12B,P2RX7,SH2D1A,SLAMF6,IL21,IL7R,CRTAM,LILRB1,PIK3R6,B2M,MICA,IL23R,F2RL1,CD226,CCL2,KLRK1,HAVCR2,VAV1,LAMP1,ICAM1,PPP3CB,STAT5B,STX7,HLA-E,IL12RB1,TAP1,HLA-A,CEACAM1,RIPK3,AP1G1,SERPINB9,LGALS9,HLA-B,IL23A,FADD,PVRL2,LAG3,PVR,ARRB2,IGF2,XCL1,AGER,IL12A,CADM1
GO_REGULATION_OF_CHEMOTAXIS	0.434706	2.03141	0	0.00771677	180	177	FGF16,FGF10,CCR6,CXCL6,FN1,S100A7,PADI2,CCR2,CXCL1,ROBO1,CCL19,PDGFRA,TNFSF14,CXCL13,CXCL12,EDN2,IL6,KLRC4-KLRK1,GREM1,ELANE,ITGA2,THBS1,PF4,LBP,PLXNC1,SLIT2,SEMA6D,IL16,ST6GAL1,SEMA4B,STAP1,MET,CX3CL1,CCL21,C5AR1,SERPINE1,PDGFRB,SEMA3A,FGFR1,F3,PLXNA4,NCKAP1L,EDNRA,NOTCH1,LPAR1,CXCR4,CXCL9,CXCL3,CXCL2,S1PR1,GAS6,ROBO2,BMPR2,CAMK1D,CSF1,MMP28,TGFB1,PLXNA2,CCL5,RARRES2,FGF2,ADAM17,WNT5A,LYN,C3AR1,…
GO_LEUKOCYTE_HOMEOSTASIS	0.548093	2.01129	0	0.0077545	60	60	GPR174,TNFRSF13B,GAPT,SPTA1,TNFSF14,IL6,SLC40A1,HIF1A,TNFAIP3,FOXN1,PDE4B,P2RX7,TNFRSF13C,NCKAP1L,FLT3,FAS,SLC46A2,TGFB1,PMAIP1,MEF2C,HCAR2,ANXA1,LYN,FOXP3,IL2RA,SKIL,JAK3,BCL2,ABL1,PPP3CB,TNFRSF17,STAT5B,RAG1,CASP3,BCL2L11,CORO1A,RIPK3,SOS1,MTHFD1,BAK1,RC3H1,ZC3H8,RC3H2,FADD,AKT1,DNAJA3,PPP2R3C,JAM3,HMGB1,IFNG,LAT,BAX,SIVA1,CACNA1F,SLC39A3,CCNB2,SPNS2,PKN1,NKX2-3,RPS6
GO_DETECTION_OF_BIOTIC_STIMULUS	0.642214	2.01981	0	0.00775749	27	25	PGLYRP4,SSC5D,LBP,NOD2,PGLYRP3,NLRP3,TLR2,TLR1,CRTAM,C4B,TLR6,LY96,HLA-DRB1,TREM2,NOD1,CD1D,HLA-A,TLR4,HLA-DRB5,SMO,HLA-B,NLRC4,PGLYRP1,SCARB1,PGLYRP2
GO_REGULATION_OF_WATER_LOSS_VIA_SKIN	0.701938	2.01875	0	0.00778973	19	18	KRT1,ALOX12B,KRT16,ABCA12,ALOXE3,CLDN1,CYP26B1,TP63,FLG2,HRNR,FLG,SFN,SRF,ALOX12,TMEM79,GBA,CLDN4,GRHL3
GO_POSITIVE_REGULATION_OF_NF_KAPPAB_IMPORT_INTO_NUCLEUS	0.614961	2.0157	0	0.00781309	27	27	PTGS2,CCL19,TNFSF14,GREM1,TLR3,IL12B,TLR2,C8orf4,TNF,TLR9,CD27,EDAR,IL18R1,NLRP12,SPHK1,IL18,PRKCQ,TRIP6,RHOA,EDA,TLR4,LGALS9,IL23A,IL1B,RBCK1,ZNF268,TLR7
GO_BRANCH_ELONGATION_OF_AN_EPITHELIUM	0.716681	2.00761	0	0.00784789	17	17	FGF10,TNC,SPRY1,ESR1,SPRY2,SOX9,TGFB1,BMP4,WNT5A,FGF1,HOXD13,AREG,MED1,RDH10,FGFR2,YAP1,SHH
GO_REGULATION_OF_NEUTROPHIL_CHEMOTAXIS	0.628997	2.01182	0.004	0.00787199	27	25	CXCL1,CCL19,LBP,SLIT2,CCL21,C5AR1,NCKAP1L,EDNRA,CXCL3,CXCL2,CAMK1D,C3AR1,CD74,RAC2,DAPK2,MPP1,IL23A,TIRAP,IL1B,JAM3,RAC1,THBS4,C1QBP,XCL1,CCR7
GO_NEGATIVE_REGULATION_OF_CARTILAGE_DEVELOPMENT	0.642595	2.0272	0	0.00787394	26	25	LEP,GLI2,NOG,PTHLH,ADAMTS12,SNAI2,GREM1,RARB,WNT9A,EFEMP1,SOX9,BMP4,WNT11,NKX3-2,CTNNB1,RARA,FAM101B,FAM101A,FRZB,RARG,TGFBR1,ADAMTS7,TGFB2,GDF5,CHADL
GO_NEGATIVE_REGULATION_OF_SMOOTH_MUSCLE_CELL_MIGRATION	0.725186	2.02042	0	0.00788678	16	16	IGFBP5,PPARGC1A,SLIT2,SEMA6D,SERPINE1,LRP1,TPM1,ILK,ADIPOQ,AIF1,TRIB1,PPARD,APEX1,IGFBP3,CORO1B,NDRG4
GO_REGULATION_OF_INTERLEUKIN_6_PRODUCTION	0.473327	2.01304	0	0.00791805	104	101	NLRP10,EREG,ADCYAP1,CCR2,BPI,HGF,IL6,TNFSF4,TLR3,IL36B,C1QTNF3,PTPN22,LBP,TNFAIP3,NOD2,IL10,RAB7B,SPON2,IL17F,IRAK3,NLRC3,P2RX7,IL36A,NCKAP1L,SLAMF1,INPP5D,TLR2,TNF,IL33,BANK1,TLR1,PTAFR,TICAM2,GAS6,CEBPB,TLR6,TLR9,ZC3H12A,IL17A,IL36RN,WNT5A,F2RL1,FOXP3,KLF2,IL6R,SOCS5,HAVCR2,ADORA2B,TWIST1,F2R,NLRP12,AFAP1L2,TNFSF9,ZBTB20,TRAF6,NOD1,DDX58,TICAM1,FCER1G,TBC1D23,MAPKAPK2,TLR4,AKIRIN2,LGALS9,HLA-B,…
GO_NEGATIVE_REGULATION_OF_INTERFERON_GAMMA_PRODUCTION	0.605219	2.00834	0	0.00792743	35	33	SCGB1A1,IL1RL1,TNFSF4,INHBA,IL10,PGLYRP3,INHA,SLAMF1,PRNP,IL33,AXL,GAS6,ZC3H12A,LILRB1,PDCD1LG2,IL36RN,FOXP3,HAVCR2,HLA-DRB1,IL20RB,CD274,RARA,TLR4,HLA-DRB5,LGALS9,PGLYRP1,CD276,HMGB1,PGLYRP2,C1QBP,GATA3,XCL1,NR1H4
GO_MATERNAL_PLACENTA_DEVELOPMENT	0.618305	2.02251	0	0.00797911	31	30	PTGIS,GJB2,PTGS2,SPP1,PRDM1,ESR1,PLA2G4A,VDR,BMPR2,LIF,CTSB,JUNB,STC1,STC2,NR2F2,CYP27B1,PRDX3,AKT1,PPARD,TMED2,STOX2,GHSR,RXRA,EPOR,MEN1,GHRL,DAZAP1,NODAL,DEDD,BSG
GO_FC_GAMMA_RECEPTOR_SIGNALING_PATHWAY	0.491225	2.02321	0	0.00803257	95	92	IGLC7,IGKV4-1,IGHV3-23,IGHV2-70,PIK3R1,IGLC6,CLEC4D,IGHG3,IGKV2-40,WIPF1,NCKAP1L,IGKV3D-11,CD3G,FCGR2A,MYO1G,MYH2,CLEC4E,NCK1,FCGR3A,IGKV3-20,CD247,NCKAP1,DOCK1,LYN,IGKV1D-33,IGHG4,VAV3,MYO10,WAS,ELMO1,IGHG2,PIK3CA,FGR,PAK1,WASL,CYFIP1,ABL1,IGLC2,VAV1,IGKC,ACTR2,ACTR3,BAIAP2,IGKV1-5,PRKCD,IGHG1,WASF2,ACTB,ARPC2,PRKCE,MYO1C,FCER1G,ELMO2,LIMK1,PLD2,FCGR1A,ABI1,CRK,MAPK1,ARPC5,IGLV7-43,HSP90AA1,WIPF…
GO_CELLULAR_EXTRAVASATION	0.649484	2.0032	0.00403226	0.00825847	25	25	LEP,PIK3CG,CX3CL1,ITGA4,VCAM1,TNF,PIK3CD,TREM1,ITGB2,SELP,ROCK1,AMICA1,FER,ITGB7,ITGB1,SELPLG,PECAM1,CCL2,ITGA1,GCNT1,GOLPH3,SELE,MADCAM1,AZU1,PODXL2
GO_REGULATION_OF_INFLAMMATORY_RESPONSE	0.407545	2.00128	0	0.00827957	294	287	SCGB1A1,KRT1,IL1RL1,CMA1,AGTR1,CFI,LEP,PTGIS,NOS2,C7,PTGS2,ADCYAP1,CCR2,FCER1A,C4BPB,HGF,CNR2,CX3CR1,MASP1,ADAMTS12,C3,S100A12,PIK3CG,IL6,TNFAIP6,ELANE,FFAR3,ITGA2,SOCS3,TNFSF4,TLR3,C1QTNF3,OSM,LBP,TNFAIP3,SLIT2,NOD2,IL10,CD28,CR1,OSMR,IL17F,CCL14,C4BPA,CFH,A2M,PLA2G4A,CX3CL1,C5AR1,SERPINE1,IL6ST,NT5E,BIRC3,NLRP6,IL12B,SERPINF1,SPN,PER1,IL21,EDNRA,NLRP3,TLR2,TNFSF11,TNF,IL33,SERPING1,LTA,GBP5,DUO…
GO_CELLULAR_RESPONSE_TO_FLUID_SHEAR_STRESS	0.688261	1.99567	0	0.00878784	19	18	MMP13,HAS2,PTGS2,PLAU,PKD2,KLF4,NFE2L2,MEF2C,KLF2,MAPK7,MAP2K5,MTSS1,PTK2B,SREBF2,ASS1,CA2,HDAC3,SRC
GO_NEGATIVE_REGULATION_OF_I_KAPPAB_KINASE_NF_KAPPAB_SIGNALING	0.537503	1.99601	0	0.00884213	51	50	IL1RL1,C1QTNF3,TNFAIP3,IL10,TNIP3,ESR1,NLRC3,NLRP6,PER1,RHOH,NLRP3,STAT1,ADIPOQ,RORA,ZC3H12A,CYLD,ASH1L,NFKBIA,LITAF,OPTN,NLRP12,PPM1A,PYDC2,ABL1,FBXW11,NOV,CASP8,TNIP1,CARD8,G3BP2,DAB2IP,RIPK1,ZMYND11,PSMD10,BMP7,SIRT1,FAF1,DNAJA3,PPM1B,NLRX1,CCDC22,NFKBID,OTUD7B,TRIM59,GSTP1,PYCARD,NFKBIB,TLE1,OTUD7A,NR1H4
[truncated: 195 more rows]

## Sheet: GO_CC
Term	es	nes	pval	fdr	geneset_size	matched_size	genes
GO_IMMUNOGLOBULIN_COMPLEX	0.739232	2.28184	0	0	26	24	IGLC7,IGHM,IGHV3-23,CD79A,IGHV1OR21-1,IGHV4OR15-8,IGLC6,IGLL5,IGHG3,IGLL1,CD79B,IGHD,IGHA2,IGKV3-20,IGHA1,TRDC,IGHG4,IGHG2,IGLC2,IGKC,IGHG1,SYK,IGLC3,IGHE
[truncated: 17 more rows]

## Sheet: GO_MF
Term	es	nes	pval	fdr	geneset_size	matched_size	genes
[truncated: 34 more rows]
